# Supplementary material for: Genome-wide mRNA profiling in urinary extracellular vesicles reveals stress gene signature for diabetic kidney disease
Source: iScience. 2023 Apr 18;26(5):106686. doi: 10.1016/j.isci.2023.106686 (PMC10193229; doi:10.1016/j.isci.2023.106686)
Supplement: Table S8. Pathway enrichment analysis of the differentially expressed genes, related to Figure 6 and Table S7 [file mmc2.xlsx]

## Sheet: Table S8
					Table S8: Pathway enrichment analysis of the differentially expressed genes (Related to Figure 6 and Table S7).
					Category	Term	Count	%	P-value	Benjamini	Genes
					Biological process	organic acid metabolic process	27	20.9	9.6e-11	1.9e-07	HPD, NOX4, UGT2B7, ACSM2A, ACSM2B, ACSM5, AGXT2, ALDOB, ACMSD, UPB1, CYP4A11, DMGDH, FABP1, FMO1, FTCD, GGH, GLUD2, GLYAT, HNF4A, HAO2, MSRA, PIPOX, SLC16A9, SLC17A3, SLC2A9, SLC22A12, SLC7A7
Gene_ID	logFC	logCPM	PValue			small molecule metabolic process	39	30.2	1.6e-10	1.9e-07	HPD, NOX4, UGT2B7, ACSM2A, ACSM2B, ACSM5, AGXT2, ALDOB, ACMSD, AMN, AQP1, ASPDH, UPB1, CMPK2, CYP17A1, CYP4A11, DMGDH, FABP1, FGF1, FMO1, FTCD, GGH, GLUD2, GLYAT, GDA, HNF4A, HAO2, MSRA, MIOX, MYH8, NPR3, PALM, PIPOX, SLC16A9, SLC17A3, SLC2A9, SLC22A12, SLC7A7, UPP2
MAP7	1.71	7.6128	8.8822e-18			single-organism metabolic process	56	43.4	2.5e-09	1.9e-06	HPD, FYN, NOX4, ST3GAL6, TNFRSF11B, UGT2B7, ACSM2A, ACSM2B, ACSM5, AGXT2, AKR7A3, ALDOB, ACMSD, AMN, AQP1, ASPDH, UPB1, COL4A3, CRYAB, CMPK2, CYP17A1, CYP4A11, DIO1, DMGDH, FABP1, FGF1, FMO1, FTCD, BBOX1, GGH, GLUD2, GPX3, GLYAT, GDA, HNF4A, HAO2, IYD, MSRA, MAPK12, MIOX, MYH8, NPR3, OSGIN1, PALM, PIP5K1C, PIPOX, PRLR, P4HA2, SLC16A9, SLC17A3, SLC2A9, SLC22A12, SLC7A7, SPRY4, SOD3, UPP2
GPX3	1.59	11.7235	5.37718e-08			alpha-amino acid metabolic process	12	9.3	5.6e-08	3.1e-05	HPD, NOX4, AGXT2, ACMSD, DMGDH, FTCD, GGH, GLUD2, GLYAT, MSRA, PIPOX, SLC7A7
IL32	1.66	4.48679	9.06168e-08			oxidation-reduction process	22	17.1	1.2e-06	0.00049	HPD, NOX4, AKR7A3, ALDOB, ASPDH, CYP17A1, CYP4A11, DIO1, DMGDH, FABP1, FMO1, BBOX1, GLUD2, GPX3, HAO2, IYD, MSRA, MIOX, OSGIN1, PIPOX, P4HA2, SOD3
NOX4	1.83	4.76503	1.03007e-07			carboxylic acid metabolic process	20	15.5	1.4e-06	0.00049	HPD, UGT2B7, ACSM2A, ACSM2B, ACSM5, AGXT2, ALDOB, ACMSD, CYP4A11, DMGDH, FABP1, FTCD, GGH, GLUD2, GLYAT, HNF4A, HAO2, MSRA, PIPOX, SLC7A7
TINAG	1.71	4.56955	6.72123e-07			oxoacid metabolic process	20	15.5	1.5e-06	0.00049	HPD, UGT2B7, ACSM2A, ACSM2B, ACSM5, AGXT2, ALDOB, ACMSD, CYP4A11, DMGDH, FABP1, FTCD, GGH, GLUD2, GLYAT, HNF4A, HAO2, MSRA, PIPOX, SLC7A7
CAPN3	2.11	2.78585	8.01812e-07			organonitrogen compound catabolic process	13	10.1	4e-06	0.0011	HPD, AGXT2, ANPEP, ACMSD, ASPDH, UPB1, DMGDH, FTCD, GLUD2, GDA, LYG1, PIPOX, UPP2
CXCL14	1.32	6.58844	1.18521e-06			cellular amino acid metabolic process	11	8.5	5.2e-06	0.0013	HPD, AGXT2, DMGDH, FTCD, GGH, GLUD2, GLYAT, HNF4A, MSRA, PIPOX, SLC7A7
MSRA	1.3	4.5029	1.33931e-06			organic anion transport	12	9.3	1e-05	0.0022	AQP1, CYP4A11, FABP1, SLC13A3, SLC16A12, SLC16A9, SLC17A3, SLC22A12, SLC22A8, SLC5A12, SLC6A13, SLC7A7
CRYAB	1.25	7.93767	1.54562e-06			anion transport	14	10.9	1.1e-05	0.0022	ABCC6, AQP1, CYP4A11, FABP1, SLC12A3, SLC13A3, SLC16A12, SLC16A9, SLC17A3, SLC22A12, SLC22A8, SLC5A12, SLC6A13, SLC7A7
RBP5	1.39	7.42285	3.52995e-06			organonitrogen compound metabolic process	32	24.8	2.1e-05	0.0039	HPD, NAT8, NOX4, ST3GAL6, AGXT2, ANPEP, ALDOB, ACMSD, AMN, AQP1, ASPDH, UPB1, CMPK2, DIO1, DMGDH, FMO1, FTCD, BBOX1, GGH, GLUD2, GLYAT, GDA, HNF4A, IYD, LYG1, MSRA, MYH8, NPR3, PALM, PIPOX, SLC7A7, UPP2
ALDOB	1.32	10.556	5.3054e-06			coenzyme metabolic process	11	8.5	3.9e-05	0.0067	ACSM2A, ACSM2B, ACSM5, ALDOB, ACMSD, ASPDH, FMO1, FTCD, GGH, GLYAT, PIPOX
MCCD1	1.5	2.28496	8.25608e-06			urate metabolic process	4	3.1	7.3e-05	0.012	SLC16A9, SLC17A3, SLC2A9, SLC22A12
UPP2	1.99	3.65335	1.02416e-05			cofactor metabolic process	11	8.5	0.0002	0.03	ACSM2A, ACSM2B, ACSM5, ALDOB, ACMSD, ASPDH, FMO1, FTCD, GGH, GLYAT, PIPOX
LYG1	1.96	4.2116	2.25034e-05			anion transmembrane transport	8	6.2	0.00029	0.041	ABCC6, SLC12A3, SLC13A3, SLC16A12, SLC17A3, SLC22A8, SLC5A12, SLC7A7
ACSM2A	1.3	5.97214	2.264e-05			small molecule catabolic process	10	7.8	0.00038	0.05	HPD, AGXT2, ALDOB, ACMSD, CYP4A11, FABP1, FTCD, GLUD2, MIOX, PIPOX
SLC17A3	1.98	3.70872	3.30281e-05			ion transport	22	17.1	0.0004	0.05	ABCC6, FYN, AQP1, CAPN3, CLDN10, CYP4A11, FABP1, KCNMB4, KCNIP4, SLC12A3, SLC13A3, SLC16A12, SLC16A9, SLC17A3, SLC2A9, SLC22A12, SLC22A8, SLC47A1, SLC5A12, SLC6A13, SLC7A7, STC1
BBOX1	1.43	6.92019	3.51638e-05		Cell component	extracellular exosome	44	34.1	2.3e-08	2.8e-06	HPD, NAT8, PDZK1IP1, ST3GAL6, UGT2B7, AP4M1, ANPEP, AKR7A3, ALDOB, ACMSD, AMN, AQP1, UPB1, CRYAB, CYP4A11, EPB41L2, FABP1, FGL2, FTCD, BBOX1, GGH, GPX3, GLYAT, GDA, HAO2, MSRA, MIOX, NPR3, OAF, RBP5, SPP1, SLPI, SMIM24, SLC12A3, SLC13A3, SLC22A12, SLC22A8, SLC5A12, SLC6A13, SUCNR1, SOD3, TGM2, TGM4, VIM
LGALS2	1.22	5.25693	5.53223e-05			extracellular vesicle	44	34.1	2.7e-08	2.8e-06	HPD, NAT8, PDZK1IP1, ST3GAL6, UGT2B7, AP4M1, ANPEP, AKR7A3, ALDOB, ACMSD, AMN, AQP1, UPB1, CRYAB, CYP4A11, EPB41L2, FABP1, FGL2, FTCD, BBOX1, GGH, GPX3, GLYAT, GDA, HAO2, MSRA, MIOX, NPR3, OAF, RBP5, SPP1, SLPI, SMIM24, SLC12A3, SLC13A3, SLC22A12, SLC22A8, SLC5A12, SLC6A13, SUCNR1, SOD3, TGM2, TGM4, VIM
A1CF	1.76	3.69618	8.62424e-05			extracellular organelle	44	34.1	2.7e-08	2.8e-06	HPD, NAT8, PDZK1IP1, ST3GAL6, UGT2B7, AP4M1, ANPEP, AKR7A3, ALDOB, ACMSD, AMN, AQP1, UPB1, CRYAB, CYP4A11, EPB41L2, FABP1, FGL2, FTCD, BBOX1, GGH, GPX3, GLYAT, GDA, HAO2, MSRA, MIOX, NPR3, OAF, RBP5, SPP1, SLPI, SMIM24, SLC12A3, SLC13A3, SLC22A12, SLC22A8, SLC5A12, SLC6A13, SUCNR1, SOD3, TGM2, TGM4, VIM
HPD	1.15	6.80834	0.000106913			extracellular region part	52	40.3	9.1e-08	7.2e-06	HPD, CXCL14, NAT8, PDZK1IP1, RAB11FIP3, ST3GAL6, TNFRSF11B, UGT2B7, AP4M1, ANPEP, AKR7A3, ALDOB, ACMSD, AMN, AQP1, UPB1, COL4A3, CRYAB, CYP4A11, EPB41L2, FABP1, FGL2, FGF1, FTCD, BBOX1, GGH, GPX3, GLYAT, GDA, HAO2, IL32, MSRA, MIOX, NPR3, OAF, RBP5, SPP1, SLPI, SMIM24, SLC12A3, SLC13A3, SLC22A12, SLC22A8, SLC5A12, SLC6A13, STC1, SUCNR1, SOD3, TGM2, TGM4, TINAG, VIM
FABP1	1.35	6.4093	0.000111783			extracellular region	57	44.2	2.4e-07	1.6e-05	HPD, CXCL14, IGIP, NAT8, PDZK1IP1, RAB11FIP3, ST3GAL6, TNFRSF11B, UGT2B7, AP4M1, ANPEP, AKR7A3, ALDOB, ACMSD, AMN, AQP1, UPB1, COL4A3, CRYAB, CYP4A11, EPB41L2, FABP1, FGL2, FGF1, FTCD, BBOX1, GGH, GPX3, GLYAT, GDA, HAO2, IL32, LYG1, MSRA, MIOX, NPR3, OAF, PRLR, PRAP1, RLN1, RBP5, SPP1, SLPI, SMIM24, SLC12A3, SLC13A3, SLC22A12, SLC22A8, SLC5A12, SLC6A13, STC1, SUCNR1, SOD3, TGM2, TGM4, TINAG, VIM
PRAP1	1.49	3.30079	0.000115823			membrane-bounded vesicle	47	36.4	1.5e-06	8.1e-05	HPD, NAT8, PDZK1IP1, ST3GAL6, UGT2B7, AP4M1, ANPEP, AKR7A3, ALDOB, ACMSD, AMN, AQP1, UPB1, CRYAB, CYP4A11, EPB41L2, FABP1, FGL2, FTCD, BBOX1, GGH, GPX3, GLYAT, GDA, HAO2, MSRA, MIOX, NPR3, OAF, PALM, RBP5, RNF144A, SPP1, SLPI, SMIM24, SLC12A3, SLC13A3, SLC22A12, SLC22A8, SLC47A1, SLC5A12, SLC6A13, SUCNR1, SOD3, TGM2, TGM4, VIM
RP11-192H23.4	1.75	1.4869	0.000123708			apical part of cell	13	10.1	4.3e-06	0.00018	ABCC6, NOX4, USH1C, AMN, AQP1, CYP4A11, FABP1, SLC12A3, SLC17A3, SLC2A9, SLC22A12, SLC5A12, STC1
PDZK1IP1	1.12	7.27328	0.000142786			vesicle	47	36.4	4.6e-06	0.00018	HPD, NAT8, PDZK1IP1, ST3GAL6, UGT2B7, AP4M1, ANPEP, AKR7A3, ALDOB, ACMSD, AMN, AQP1, UPB1, CRYAB, CYP4A11, EPB41L2, FABP1, FGL2, FTCD, BBOX1, GGH, GPX3, GLYAT, GDA, HAO2, MSRA, MIOX, NPR3, OAF, PALM, RBP5, RNF144A, SPP1, SLPI, SMIM24, SLC12A3, SLC13A3, SLC22A12, SLC22A8, SLC47A1, SLC5A12, SLC6A13, SUCNR1, SOD3, TGM2, TGM4, VIM
ANPEP	1.23	5.22833	0.00014758			apical plasma membrane	11	8.5	2.3e-05	0.0008	ABCC6, NOX4, AMN, AQP1, CYP4A11, SLC12A3, SLC17A3, SLC2A9, SLC22A12, SLC5A12, STC1
RAB11FIP3	1.03	6.16343	0.000154923			plasma membrane region	19	14.7	3.6e-05	0.0011	HPD, A1CF, ABCC6, CXCL14, DZIP1, DHX34, FYN, NAT8, NOX4, RAB11FIP3, ST3GAL6, UGT2B7, USH1C, ACSM2A, ACSM2B, ACSM5, AP4M1, AGXT2, ANPEP, AKR7A3, ALDOB, ACMSD, AMN, ANAPC2, UPB1, CAPN3, COL4A3, CRYAB, CMPK2, CYP17A1, CYP4A11, DIO1, DMGDH, EPB41L2, FAM110B, FABP1, FGF1, FMO1, FTCD, BBOX1, GGH, GLUD2, GLYATL1, GLYAT, GDA, HAO2, IL32, MT1H, MSRA, MAP7, MAPRE3, MCCD1, MAPK12, MYH8, MYL3, PALM, PIP5K1C,…
GGH	1.79	3.32538	0.000158507			cytoplasmic part	75	58.1	6.8e-05	0.002	ABCC6, FYN, NOX4, TNFRSF11B, ANPEP, AMN, AQP1, CAPN3, CRYAB, CYP4A11, MAP7, NPR3, PALM, PIP5K1C, KCNMB4, KCNIP4, PTGER1, SLC12A3, SLC13A3, SLC16A12, SLC17A3, SLC2A9, SLC22A12, SLC22A8, SLC28A1, SLC5A12, SLC6A13, SLC7A7, SPRY4, STC1, SYNPO, TGM2
S100A2	1.07	6.05706	0.000161079			plasma membrane part	32	24.8	0.00063	0.017	ABCC6, AQP1, MAP7, PALM, SLC2A9, SLC22A8, SLC7A7
ASPDH	1.44	4.77778	0.000172478		Molecular function	secondary active transmembrane transporter activity	13	10.1	8.1e-08	4.5e-05	SLC12A3, SLC13A3, SLC16A12, SLC16A9, SLC17A3, SLC2A9, SLC22A12, SLC22A8, SLC28A1, SLC47A1, SLC5A12, SLC6A13, SLC7A7
SLC5A12	1.75	4.48295	0.000217533			oxidoreductase activity	20	15.5	1.1e-06	0.00029	HPD, NOX4, AKR7A3, ASPDH, CYP17A1, CYP4A11, DIO1, DMGDH, FMO1, BBOX1, GLUD2, GPX3, HAO2, IYD, MSRA, MIOX, OSGIN1, PIPOX, P4HA2, SOD3
HOXC10	1.18	3.91445	0.000225608			active transmembrane transporter activity	14	10.9	1.6e-06	0.00029	ABCC6, SLC12A3, SLC13A3, SLC16A12, SLC16A9, SLC17A3, SLC2A9, SLC22A12, SLC22A8, SLC28A1, SLC47A1, SLC5A12, SLC6A13, SLC7A7
SLC2A9	1.44	4.02399	0.000234104			symporter activity	9	7	6.5e-06	0.00091	SLC12A3, SLC13A3, SLC16A12, SLC16A9, SLC17A3, SLC2A9, SLC28A1, SLC5A12, SLC6A13
SMIM24	1.09	5.96957	0.000276878			organic acid transmembrane transporter activity	8	6.2	2e-05	0.0022	SLC13A3, SLC16A9, SLC17A3, SLC2A9, SLC22A12, SLC5A12, SLC6A13, SLC7A7
RASSF4	1.46	5.16583	0.000299435			urate transmembrane transporter activity	3	2.3	0.00014	0.011	SLC17A3, SLC2A9, SLC22A12
CTXN3	1.57	6.14906	0.000299487			salt transmembrane transporter activity	3	2.3	0.00014	0.011	SLC17A3, SLC2A9, SLC22A12
UGT2B7	1.16	6.54027	0.000322869			organic anion transmembrane transporter activity	6	4.7	0.00029	0.02	SLC13A3, SLC16A12, SLC17A3, SLC22A12, SLC22A8, SLC5A12
SLC7A7	1.32	5.42132	0.000327371			anion transmembrane transporter activity	8	6.2	0.00055	0.032	ABCC6, SLC12A3, SLC13A3, SLC16A12, SLC17A3, SLC22A12, SLC22A8, SLC5A12
MYL3	1.12	4.87842	0.000403565			solute:cation symporter activity	6	4.7	0.00057	0.032	SLC12A3, SLC13A3, SLC17A3, SLC2A9, SLC28A1, SLC6A13
VIM	1.07	5.73952	0.000411388			substrate-specific transmembrane transporter activity	17	13.2	0.00089	0.045	ABCC6, AQP1, KCNMB4, KCNIP4, SLC12A3, SLC13A3, SLC16A12, SLC16A9, SLC17A3, SLC2A9, SLC22A12, SLC22A8, SLC28A1, SLC47A1, SLC5A12, SLC6A13, SLC7A7
HAO2	1.05	6.58347	0.000484765			fatty-acyl-CoA synthase activity	3	2.3	0.00098	0.046	ACSM2A, ACSM2B, ACSM5
DMGDH	1.24	5.34137	0.000501976
SPP1	1.03	7.46427	0.000596415
CLDN10	1.07	6.05965	0.000653733
UPB1	1.41	3.88942	0.000666953
SLC22A12	1.71	3.20305	0.000666979
ABCC6	1.31	2.11893	0.000702032
GLYAT	1.18	6.30626	0.000725523
MAPRE3	-1.01	3.0417	0.00076337
TNFRSF11B	1.18	5.37554	0.000768998
OAF	1.1	4.01937	0.000808451
SLC22A8	1.78	4.94888	0.000824741
TBX6	-1.24	1.6239	0.000957125
MT1H	1.09	6.84777	0.000998526
USH1C	1.54	4.6981	0.00101335
ACMSD	1.14	5.83054	0.00107688
DZIP1	1.3	3.65984	0.00132454
IYD	1.29	3.24979	0.00133999
PRR35	-1.49	3.39779	0.00137034
GLYATL1	1	7.17189	0.00143732
AKR7A3	1	5.99598	0.00148097
PALM	1.07	2.80711	0.00149113
C5orf49	1	3.56478	0.00149945
GLUD2	1.58	1.07943	0.00152335
KCNIP4	1.67	3.50867	0.00155002
ACSM2B	1.11	5.89665	0.00169023
MIOX	1.05	8.40282	0.00170195
AP4M1	-1.03	4.20492	0.00177362
PIP5K1C	-1.17	4.52415	0.0017894
FYN	1.21	3.8247	0.0020198
TMEM174	1.32	4.38949	0.00214175
SLC16A9	1.53	4.73131	0.00219559
CSDC2	1.51	2.95423	0.00221559
NAT8	1.02	6.95844	0.00226019
FMO1	1.39	4.89176	0.00282295
SUCNR1	1.46	4.46625	0.00313266
DIO1	1.37	4.39644	0.00392457
SLC16A12	1.54	3.5645	0.0040473
SOD3	1.21	1.56936	0.00454986
ACSM5	1.44	3.59976	0.00547952
PTGER1	-1.38	4.86152	0.00565354
AMN	1.24	3.24232	0.00587728
MYH8	1.16	3.28815	0.00630969
ESPN	1.11	1.75381	0.00633697
RNF186	1.35	3.43796	0.00639267
AGXT2	1	5.50759	0.00676871
SLC28A1	1.2	3.71926	0.00686714
HNF4A	1.18	3.12991	0.00696144
RNF144A	-1.05	4.0255	0.00716217
CLHC1	1.23	3.69221	0.007639
SLC6A13	1.11	4.70075	0.0080858
AQP1	1.05	4.03038	0.00824351
NPR3	1.02	4.95023	0.00960875
SUSD3	1.27	3.40637	0.00990195
MAPK12	1.2	3.81921	0.0099226
CYP4A11	1.18	4.11045	0.0100679
IGIP	1.1	2.80351	0.012805
CYP17A1	1.03	5.03414	0.0128991
FGL2	1.07	3.80174	0.0137234
FGF1	1.21	6.38961	0.0151308
SLC12A3	-1.32	5.33507	0.015225
SYNPO	1.25	2.81942	0.0156627
GDA	1.24	3.41515	0.0161317
SPRY4	-1.09	3.28746	0.0162587
PIPOX	1.22	5.60676	0.0175724
SLC13A3	1.19	4.44023	0.0190799
PRLR	1.19	2.38966	0.0198753
FAM110B	-1	4.70407	0.0202774
TONSL	1.08	2.39048	0.020358
SLC47A1	1.12	3.70322	0.0213027
SLPI	-1.08	3.29689	0.0242031
EPB41L2	1.24	2.70087	0.0265745
TEP1	1.28	2.56608	0.026627
TGM2	-1.17	4.35671	0.0300043
ST3GAL6	1.12	2.92691	0.0303582
C2orf88	1.01	3.03408	0.0304897
LRRC19	1.2	2.78778	0.0306325
P4HA2	1.01	3.93241	0.0309603
OSGIN1	1.12	3.32546	0.0314163
SPATA5	1.11	2.4607	0.0316364
KCNMB4	1	2.84978	0.0322385
CASC10	1.04	2.37728	0.0322851
TGM4	-1.06	9.96613	0.0325538
RLN1	1.02	3.07932	0.0334132
FTCD	1.19	3.88839	0.0362967
STC1	-1.09	5.66791	0.0363484
CMPK2	-1.22	3.97078	0.0379019
ANAPC2	-1.09	1.06724	0.0390854
COL4A3	1.01	2.74204	0.0429183
POTEM	1.03	1.46345	0.0430579
DHX34	-1.02	3.97436	0.047563
