# Supplementary material for: Genome-wide mRNA profiling in urinary extracellular vesicles reveals stress gene signature for diabetic kidney disease
Source: iScience. 2023 Apr 18;26(5):106686. doi: 10.1016/j.isci.2023.106686 (PMC10193229; doi:10.1016/j.isci.2023.106686)
Supplement: Table S9. Raw gene count data of both T1D cohorts (n = 72 samples) used for differential expression analysis, related to Figure 4 [file mmc3.xlsx]

## Sheet: Table S9
	Table S9: Raw gene count data of both T1D cohorts (n=72 samples) used for differential expression analysis (Related to Figure 4).
	*The raw count data of some samples (please see the note at the last of count list) also used for some technical comparison analysis as Reference sample to their respective technical replicates.
	Genes	1_24_hour	2_Overnight	3_Overnight	4_Overnight	5_Overnight	6_Overnight	7_Overnight	8_Overnight	9_Overnight	10_Overnight	11_Overnight	12_Overnight	13_Overnight	14_Overnight	15_Overnight	16_Overnight	17_Overnight	18_Overnight	19_Overnight	20_Overnight	21_Overnight	22_Overnight	23_Overnight	24_Overnight	25_24_hour	26_24_hour	27_24_hour	28_24_hour	29_24_hour	30_24_hour	31_24_hour	32_24_hour	33_Overnight	34_Overnight	35_Overnight	36_Overnight	37_Overnight	38_Overnight	39_Overnight	40_Overnight	41_24_hour	42_24_hour	43_24_hour	44_24_hour	45_24_hour	46_Overnight	47_Overnight	48_Overnight
	A1CF	106	138	82	26	83	14	4	94	273	146	56	204	0	26	186	35	0	114	35	6	73	70	284	23	36	278	37	51	71	11	279	93	210	87	50	4	0	55	99	49	153	150	107	156	13	169	108	199
	A4GALT	35	34	56	77	93	190	254	114	176	99	27	135	56	99	91	96	91	192	129	74	94	110	64	23	22	49	1	51	86	44	79	35	71	92	46	117	111	162	97	84	47	56	82	17	50	4	69	105
	AAAS	225	282	498	416	450	763	0	407	776	802	870	664	585	480	977	677	175	456	686	612	435	1061	711	502	332	291	249	219	189	125	297	246	521	402	107	303	544	649	580	376	376	444	294	200	108	548	510	454
	AACS	42	839	725	385	962	1401	554	584	436	1388	577	943	2	700	885	689	610	880	794	603	803	1281	517	776	257	362	255	208	518	213	343	378	1296	506	805	209	390	1057	488	872	270	602	835	585	205	563	540	700
	AADAT	83	267	444	383	318	262	571	303	185	297	703	328	519	441	857	485	635	470	493	306	471	803	526	460	164	266	219	45	49	96	322	235	399	304	260	106	630	220	80	229	97	202	211	386	87	269	255	311
	AAED1	146	115	108	32	86	39	29	87	123	176	319	170	89	157	159	55	58	65	91	55	91	180	28	73	46	136	36	18	33	22	63	88	147	73	31	31	83	87	18	36	65	152	75	78	19	149	108	106
	AAGAB	1330	2480	1550	1564	2445	3987	2698	2465	2618	3449	3304	2881	3497	2884	3114	2919	2487	2429	2547	3447	1498	2815	2301	1436	1139	1452	1017	950	1363	845	1140	1261	2040	2399	2074	948	1613	2934	1978	2623	934	1206	1349	1071	1043	1700	2764	2009
	AAK1	197	762	381	370	749	944	603	467	724	889	441	1304	562	884	960	466	606	810	507	625	637	845	349	311	143	439	400	183	167	184	222	248	577	606	300	376	424	327	222	444	142	278	548	312	288	207	523	691
	AAMDC	336	245	355	307	260	181	202	235	281	544	744	323	285	212	642	288	308	190	428	139	312	598	443	194	128	333	126	112	88	59	437	188	320	319	183	248	497	300	293	232	180	239	313	191	100	333	297	253
	AAMP	1678	2301	2158	1924	2346	3639	1956	2424	2694	3417	2956	2771	2392	3287	3876	3499	2216	2716	3235	3003	2738	3987	3053	1606	1325	1523	956	752	1061	832	1400	1870	2939	2233	2568	1942	2557	3397	2851	2497	1065	1885	2398	1198	919	1960	2668	1860
	AAR2	334	739	395	641	661	1032	1021	968	649	1047	1157	566	517	983	604	702	660	924	676	557	760	924	556	526	406	520	236	296	305	238	260	609	708	650	710	62	119	974	786	628	204	494	1203	252	248	733	997	781
	AARD	4	1	26	20	25	3	0	9	28	8	72	6	22	3	52	45	10	16	69	13	83	27	8	22	0	32	1	3	33	5	44	0	10	31	14	44	13	35	16	4	8	13	9	18	7	12	12	26
	AARS	775	556	1550	1486	1724	2549	868	1225	1790	2433	1003	1517	732	1355	1952	1776	780	1685	2356	1612	2019	2145	635	1203	1004	837	227	311	512	627	364	326	1572	1137	889	424	1101	2769	1360	1486	584	1244	757	378	628	1022	1627	1294
	AARS2	0	235	286	196	270	382	1	214	258	695	43	168	125	592	135	348	163	661	401	182	224	302	33	21	213	108	139	4	121	127	21	47	149	227	69	247	0	546	310	324	79	129	2	84	170	174	145	330
	AASDH	239	249	249	171	376	446	806	421	428	930	661	723	100	573	345	331	372	545	505	632	309	705	416	80	340	197	289	117	196	147	173	233	375	284	274	404	172	629	515	436	134	293	487	168	221	217	285	372
	AASDHPPT	640	1317	885	971	966	1491	808	781	1107	1610	1207	982	894	1364	1160	1240	1090	1049	938	1320	938	946	1101	648	412	668	397	351	667	386	588	380	1237	1072	896	656	428	1204	1041	1104	454	502	1005	351	515	515	1462	1057
	AATF	375	984	740	639	1109	1576	968	1422	1714	1876	1459	1147	340	1224	815	1030	1052	1502	1055	1088	728	1115	2165	526	811	388	210	356	454	196	411	338	1044	961	1059	1269	956	1745	1086	1437	492	486	1282	201	414	751	1214	996
	ABAT	120	498	968	879	1403	2245	669	928	1280	1591	1169	1261	364	1500	1354	1780	453	1473	1231	888	1516	1695	946	538	466	404	208	153	264	317	467	574	1598	632	1096	369	378	919	480	1398	177	321	373	529	259	456	998	828
	ABCA1	188	167	143	42	396	262	111	225	564	692	35	106	44	348	101	234	38	187	299	144	205	264	43	42	123	313	25	44	159	44	146	31	129	185	46	129	36	333	54	142	4	105	35	86	80	24	13	301
	ABCA5	60	99	112	115	71	148	134	163	130	232	104	67	43	114	174	42	27	82	50	85	73	81	68	25	96	17	163	58	128	9	88	117	34	47	122	72	3	84	56	127	73	62	96	1	26	87	88	112
	ABCB1	272	331	359	387	209	75	0	481	1212	1052	1093	189	1	68	215	65	0	636	377	47	85	46	665	65	603	378	37	157	104	57	139	143	323	457	181	433	134	1036	711	123	110	195	427	35	10	182	479	307
	ABCB10	154	232	81	128	243	255	176	235	166	412	277	216	23	166	284	122	425	284	259	385	317	282	92	75	85	109	182	84	132	112	176	32	225	167	148	161	19	370	566	158	75	121	194	24	90	84	155	343
	ABCB7	74	75	140	196	206	166	886	332	226	268	562	175	141	298	502	174	171	167	226	88	245	225	336	263	60	153	105	116	151	67	109	113	185	178	17	141	22	345	260	259	16	118	108	58	114	164	218	338
	ABCB8	65	103	108	133	72	119	93	152	50	223	478	192	12	124	95	32	65	97	103	223	150	110	210	8	140	155	0	17	106	63	78	139	41	52	24	67	62	160	192	142	49	81	87	57	105	64	6	184
	ABCC4	179	453	595	444	327	345	503	470	186	425	478	451	258	343	1084	491	550	564	666	283	847	2271	237	494	568	288	262	58	139	146	260	385	662	365	139	396	642	171	228	298	267	254	130	808	79	365	475	500
	ABCC5	515	928	949	534	766	1080	1372	747	1240	1671	783	791	226	1132	1155	537	647	1042	900	993	780	866	1020	451	445	210	218	229	284	203	251	469	722	673	597	411	596	1034	658	710	306	595	819	202	409	661	774	620
	ABCC6	15	38	3	15	24	42	6	25	63	74	46	11	0	22	10	2	35	20	18	4	55	72	41	4	56	59	26	14	5	2	26	113	19	4	16	14	67	68	38	5	26	39	79	76	8	48	59	24
	ABCD3	1035	1891	1562	1012	3134	4495	1825	2223	2911	4450	1252	3571	1086	3948	2490	2346	1371	2941	2974	4194	1784	1920	2653	1241	544	779	1285	665	879	834	530	675	2159	1826	1679	704	731	4429	1017	2966	289	1085	871	718	1204	657	2395	2609
	ABCD4	205	276	320	265	350	271	1	494	697	549	374	381	0	217	483	200	215	444	491	310	200	393	351	124	501	130	0	129	41	104	174	259	346	233	158	161	69	461	823	519	182	305	458	45	98	180	328	540
	ABCE1	523	918	806	735	1425	2076	1687	1252	1345	2100	1258	1121	427	1685	813	1295	993	978	1271	2040	985	901	1264	443	500	142	360	415	558	428	401	390	1317	1198	980	1008	899	1873	758	1209	442	521	1041	257	639	594	1466	921
	ABCF1	430	990	827	872	1019	1910	1492	1218	1345	1655	808	1176	936	1599	1040	1073	919	1533	1337	1417	1010	1371	860	518	420	464	491	476	623	401	478	422	1278	907	1263	1112	1173	1896	1047	1118	394	519	878	217	499	417	920	1019
	ABCF2	817	918	1206	907	924	1944	718	1090	1318	1757	1105	1842	880	1371	1503	938	729	1379	1046	1696	1066	1194	552	537	813	764	85	346	412	437	427	612	964	584	1359	618	340	1506	1675	1288	776	548	744	396	652	555	975	905
	ABCF3	490	817	1246	972	1251	1834	850	1009	1262	1754	474	1318	606	1800	1683	1081	761	1355	1167	1486	1050	1126	832	648	509	747	200	430	684	311	542	444	1342	1010	952	445	840	1283	1756	1173	388	504	872	412	505	609	918	1064
	ABHD1	55	97	113	108	60	29	0	44	30	52	103	19	74	90	177	56	133	105	136	94	63	247	79	19	54	119	6	3	95	16	81	41	74	40	1	45	28	27	0	47	40	111	47	105	10	105	32	137
	ABHD10	926	1248	1362	870	752	751	767	1300	1019	1656	2278	1132	492	587	2621	853	983	928	1404	1326	1199	1480	1573	861	618	807	325	386	255	248	1151	598	785	898	583	795	903	1416	814	658	521	780	1094	520	310	450	841	974
	ABHD11	840	1928	1970	2134	1167	1434	976	1238	1037	1525	3021	2115	1888	1729	4557	2198	1396	2286	2611	1675	2310	3890	1423	2308	892	1169	518	615	406	511	693	1012	2524	1937	939	1539	2642	1707	944	1089	864	886	1805	1210	426	1032	1277	861
	ABHD12	1132	2323	1572	821	2123	3067	2976	2674	2486	2255	1944	2661	1552	2326	1490	2346	2585	2252	1523	3636	1620	1749	2285	938	701	1422	914	859	1178	929	807	1163	2358	1356	2224	1275	1339	3148	2261	1605	745	715	1592	280	817	853	2334	1818
	ABHD13	65	36	82	153	115	49	325	109	133	328	229	145	273	171	161	118	121	56	165	179	88	83	306	22	262	30	0	52	85	41	184	46	150	127	122	117	123	228	134	97	134	138	75	15	97	114	183	133
	ABHD14A	51	192	146	48	159	52	32	100	217	175	105	273	50	96	250	68	90	218	128	38	151	292	318	48	58	187	73	76	26	35	315	150	115	115	57	62	242	99	125	73	109	46	210	49	42	235	91	123
	ABHD14B	1089	1222	2066	1691	1427	1988	706	1600	1656	2601	701	1958	1157	1641	2587	1391	1291	1156	2034	2171	1944	2581	1655	794	667	2053	695	830	488	434	1213	997	1596	1639	967	636	1420	1918	1616	1406	742	1304	1815	828	754	1300	1175	1562
	ABHD17A	816	1244	1235	1519	1139	1392	672	1242	1250	1786	1658	1443	1169	1238	2379	1485	1600	1727	2092	1334	1517	2657	1142	984	642	507	258	441	285	364	730	720	1686	1194	881	896	2132	1274	1036	753	499	826	1053	854	337	1048	1269	1201
	ABHD17B	311	510	553	349	731	851	729	510	684	824	11	718	108	1071	772	501	323	926	654	527	364	556	796	210	344	252	387	72	319	170	536	118	284	359	329	20	218	1084	397	554	166	114	206	408	433	190	280	374
	ABHD17C	771	1544	1274	1112	1442	2822	1788	1540	1658	2481	2111	1885	1338	2179	1521	1910	1008	1261	1405	1877	1374	2446	1728	670	803	595	482	299	478	261	480	796	1645	1125	1137	542	882	2076	1009	1670	596	1180	1533	470	695	729	1155	1300
	ABHD2	80	218	200	130	178	223	59	231	80	308	38	134	312	115	144	100	83	238	183	50	174	216	209	81	162	132	54	6	42	29	43	58	193	97	99	175	58	110	4	100	4	50	25	113	86	51	151	226
	ABHD4	1169	1307	1187	663	2132	2190	1412	1616	1633	2612	1330	1601	534	2114	2198	1438	1440	1274	1683	1211	1375	1563	1193	1129	830	1689	333	701	802	552	367	764	1358	1638	1509	971	583	2201	2678	1133	949	811	1427	625	682	921	1073	1262
	ABHD5	299	283	544	333	434	725	1174	722	844	1224	986	830	400	830	720	507	520	593	537	1008	467	664	201	352	452	167	150	185	300	181	383	284	675	480	116	244	375	814	688	776	199	376	394	86	358	352	250	396
	ABHD8	183	72	164	123	93	81	79	129	158	275	67	177	77	49	155	99	141	180	135	8	120	152	101	136	107	67	1	82	32	27	68	138	61	178	35	66	95	138	278	111	92	72	58	127	45	149	85	138
	ABI1	698	1806	1194	781	1849	2407	2408	1343	1667	2359	840	1863	1240	2648	1796	1260	1459	1305	1464	2976	1014	1823	2403	1192	1102	1305	775	574	804	644	811	757	1521	1007	1204	765	1139	2205	1482	1456	489	1188	971	279	1057	587	1388	1163
	ABI2	487	364	500	578	444	507	244	681	715	1778	326	721	286	811	897	357	285	655	566	540	398	1067	341	381	215	351	12	251	473	100	168	241	473	615	133	447	320	558	379	599	144	436	536	188	267	470	689	615
	ABL1	360	475	364	853	950	1851	293	761	1088	1479	586	751	438	935	808	1044	267	1306	941	644	935	1000	161	365	245	238	211	134	316	131	172	387	1046	637	328	397	220	1085	559	978	54	429	210	358	336	154	625	1017
	ABL2	72	291	178	241	526	752	622	472	526	450	514	564	104	593	574	447	436	548	198	583	301	673	133	247	125	89	100	64	127	114	92	168	251	322	190	5	352	262	263	330	75	123	230	99	179	138	311	417
	ABLIM1	1005	1623	1751	2051	3263	4454	1556	3103	2744	7134	1027	3114	2287	2603	2340	2884	1318	2180	2539	3125	2179	2090	1997	556	1869	1108	606	458	1482	743	432	1174	2488	1680	1328	1244	539	3353	2529	3387	1007	2716	3637	680	1046	2215	2248	2550
	ABLIM3	199	500	1172	435	2223	3400	659	1715	1662	1598	401	2208	408	3441	1463	2106	1290	2021	1392	1103	1078	1730	1047	594	513	253	349	185	635	625	701	641	1502	929	1283	690	696	1890	434	1611	504	276	283	463	836	330	891	1678
	ABO	160	12	195	94	89	69	145	92	130	262	48	37	109	39	193	78	65	38	140	95	77	107	106	23	60	66	42	94	24	4	42	48	25	349	27	36	59	127	126	104	84	52	76	52	43	64	47	74
	ABR	1	32	113	39	340	572	111	231	216	338	152	401	68	575	145	539	197	250	197	65	215	181	4	118	71	97	243	6	163	29	46	4	335	144	73	46	80	258	81	350	6	175	88	103	99	43	75	318
	ABRACL	191	821	592	420	719	1067	1747	842	945	814	539	1064	1221	943	922	833	1001	685	527	1407	602	824	1147	871	485	535	230	384	267	260	647	471	611	679	776	502	922	951	345	709	298	514	379	266	457	371	787	573
	ABT1	895	1121	926	783	674	1032	1158	851	819	2102	954	1081	929	946	1036	975	1090	720	841	959	732	1310	1678	514	376	585	279	373	330	397	421	416	755	904	974	728	1161	1120	1246	750	440	700	1436	392	324	751	671	587
	ABTB1	376	215	216	235	234	229	398	327	322	548	566	418	199	182	318	69	8	169	300	171	199	316	515	93	102	234	236	232	110	110	237	143	300	255	148	395	292	328	307	256	102	173	273	74	147	221	213	200
	ABTB2	579	83	97	288	48	68	125	120	447	941	117	231	72	0	195	10	0	200	151	8	99	98	76	110	150	73	51	32	43	24	136	123	103	181	78	80	19	165	359	119	41	124	141	13	9	82	3	153
	AC004381.6	146	188	304	440	214	350	85	271	144	290	395	435	2	481	453	321	100	275	231	237	382	226	194	137	0	2	0	57	178	17	38	73	328	220	295	0	366	310	3	191	37	129	1	317	110	101	429	292
	AC241585.2	20	1	24	13	3	15	0	18	6	43	47	17	11	12	19	14	28	13	17	15	34	30	27	1	5	20	0	10	5	1	10	15	14	18	6	16	5	23	14	8	6	4	18	0	2	6	5	12
	AC245100.1	21	17	26	43	5	13	4	47	13	55	29	31	14	22	45	12	32	24	26	25	38	52	13	15	12	42	4	17	6	9	12	5	18	30	12	20	28	29	6	16	17	16	15	21	3	34	38	9
	ACAA1	2176	5184	3934	3505	5092	6129	4528	4498	5709	5176	6342	4902	4135	6244	6019	6294	4021	5675	4729	6338	4220	6794	5905	3416	3388	2244	1692	1607	2014	1578	2601	3039	4831	3611	5196	2002	4944	4719	3946	4375	1955	2377	3933	2788	1480	2432	5605	3722
	ACAA2	1915	1802	2578	1457	1417	1593	1850	2200	3329	4730	3117	2561	1437	2266	2510	1639	1358	2193	2159	1763	1555	2554	3834	1052	1136	2073	693	747	1007	457	2661	1122	2225	2098	1032	1412	1536	2725	3771	1627	1646	1310	4086	1001	552	2493	2831	2677
	ACACA	132	114	460	560	869	1586	127	524	857	1541	306	698	129	927	716	693	456	936	713	470	764	1108	332	235	232	58	72	50	153	103	45	341	1000	584	323	234	297	835	171	806	96	52	124	220	133	115	329	860
	ACACB	129	3	155	162	148	209	71	228	263	430	87	213	21	218	175	72	4	93	174	18	106	90	14	11	59	78	105	91	34	1	12	87	86	152	3	79	4	182	93	143	119	11	71	36	45	62	17	127
	ACAD10	115	226	413	151	449	455	264	179	483	775	0	321	0	355	351	234	304	381	387	212	191	433	42	148	207	18	68	0	121	248	98	264	82	97	244	150	226	859	579	318	134	337	25	28	161	84	214	456
	ACAD11	19	17	7	5	12	10	0	8	22	11	28	9	0	10	4	5	4	25	13	5	6	2	27	8	11	1	9	11	10	9	6	11	17	3	15	9	12	19	30	6	0	6	2	1	0	21	29	14
	ACAD8	662	1718	1093	1284	1274	1642	1023	1485	1308	1959	1423	1631	1792	1791	2092	1594	1588	1347	1437	1832	1634	2270	1849	897	729	791	398	499	675	512	743	1278	1518	1399	1767	647	1349	1875	1610	1252	704	930	1223	961	593	1110	1443	1447
	ACAD9	159	1357	928	1078	1762	2936	2100	1716	1699	2415	1002	2547	1473	3305	1369	2159	1160	1730	1253	3323	1330	1697	2237	948	689	792	371	339	889	540	534	1000	2306	1158	2255	704	853	2405	1811	1768	233	801	1288	226	698	745	1415	1340
	ACADL	448	397	225	436	366	464	171	445	460	699	440	466	204	242	706	225	247	501	549	524	697	950	350	382	314	383	29	100	81	167	331	105	353	316	273	268	671	359	432	364	240	362	212	214	153	216	416	429
	ACADM	1430	1558	1985	2015	1712	1567	1649	2376	2202	3228	5129	2249	1286	2298	2789	2052	1484	2235	1711	1758	1708	2826	3366	1298	979	1871	761	1039	986	431	1850	1274	1388	2305	1696	1223	2190	2730	2249	2295	1134	1341	3383	614	754	1703	1932	2094
	ACADS	417	634	658	576	625	1146	568	843	846	1461	1081	1279	597	731	867	804	389	659	493	684	551	867	556	434	568	427	221	239	172	257	359	403	1027	529	942	429	581	823	1131	873	345	414	470	139	282	660	727	647
	ACADSB	340	2569	1808	904	2130	3156	1122	2036	2299	1883	1679	2701	1318	2540	2501	2229	1620	2311	1899	4204	1954	2248	3117	1139	866	1160	812	325	798	586	527	1104	2275	1096	2040	537	1266	2727	926	1850	532	999	956	715	843	1094	1661	1466
	ACADVL	2767	5702	4398	3565	4584	8400	3678	5860	4999	7014	7183	5463	4695	6270	6141	7459	5251	5954	5471	7571	4820	7172	5645	3500	2566	2869	1752	1802	2359	1852	2843	3118	4529	4463	5124	2978	4487	7815	5016	5063	2036	2989	3424	2709	2115	3391	3672	4599
	ACAP1	19	12	76	53	17	15	7	20	27	49	78	45	14	32	85	32	26	28	42	16	41	72	20	13	21	12	7	17	14	6	37	11	48	27	9	45	28	29	13	30	47	12	33	54	3	37	28	30
	ACAP2	289	1213	840	666	1534	2997	2530	1756	1589	2480	728	2248	887	2823	1091	1629	986	1828	1084	2232	1217	1578	913	520	351	641	623	299	462	387	337	349	1318	933	1348	537	452	1977	854	1686	280	407	657	177	881	245	1131	1848
	ACAP3	126	67	167	100	388	790	162	228	351	350	124	137	1	150	225	185	38	290	245	214	158	309	108	58	65	32	38	20	126	64	57	214	255	114	86	4	2	360	47	198	1	106	38	92	146	85	126	221
	ACAT1	3088	2619	1473	2107	1373	1301	751	3014	3569	6076	6985	2730	971	1020	3966	1267	1043	2726	1662	1769	1855	3127	5913	967	1194	2472	788	1077	1105	473	3313	1605	1885	2705	766	1622	2337	2280	3517	1506	1743	1442	4567	921	678	3605	2752	2382
	ACAT2	862	2878	1689	1935	1963	2117	1941	1958	1926	1850	3270	2417	2600	3748	3158	2752	3748	1916	2783	2390	2361	4382	3427	3039	711	1130	567	788	651	969	1110	1739	2658	1104	2597	1580	2380	2105	1600	1665	1010	1251	1558	1670	509	1533	3013	1701
	ACBD3	1062	1370	917	794	1454	2403	2058	1257	1531	2406	824	1929	525	1897	1940	1406	1101	1610	1392	1584	1620	1871	2304	787	679	782	610	375	948	460	695	335	1412	1129	1223	366	1054	2074	962	1346	495	849	874	435	829	790	1044	1174
	ACBD4	289	227	169	212	238	293	192	347	350	443	518	315	75	320	467	280	242	320	424	511	312	489	399	194	162	444	0	93	236	116	134	217	320	338	300	255	125	552	334	218	96	280	389	180	113	280	341	238
	ACBD5	830	1807	1472	745	2366	3757	2851	2415	3128	3336	1828	2371	635	2566	1632	2457	1505	2653	1943	2792	1535	2374	2397	830	954	1329	514	523	1024	750	958	765	2064	1882	2033	1381	862	2798	1863	2186	688	1006	1661	470	1230	732	2487	2013
	ACCS	229	128	129	60	159	397	167	319	211	140	0	381	0	214	399	213	102	206	366	435	128	236	137	251	169	132	0	173	78	34	39	0	192	161	262	277	547	150	337	302	103	15	181	109	149	95	50	136
	ACD	141	165	144	70	109	72	57	190	81	316	449	234	131	117	147	59	33	54	132	304	121	151	205	185	131	152	104	76	76	32	66	53	152	70	95	196	60	152	165	152	38	70	179	71	58	59	211	143
	ACER2	93	286	653	611	3468	3007	1145	1602	2285	2382	56	809	36	1605	825	2614	240	1048	3460	812	1113	1316	315	334	448	134	258	263	345	376	87	523	1454	415	718	306	111	720	241	1943	230	123	236	149	615	33	634	1788
	ACER3	7	289	157	240	127	100	282	142	145	336	188	217	0	196	169	147	80	155	232	195	122	154	124	137	65	104	61	10	65	11	105	15	40	180	26	136	194	135	218	171	21	62	14	0	49	140	115	114
	ACIN1	148	394	332	386	707	1215	692	528	1077	880	541	874	161	788	501	890	389	767	650	559	557	772	379	234	187	152	181	122	247	167	86	295	693	630	438	257	358	604	367	559	133	195	347	140	258	130	345	853
	ACLY	326	1438	2249	1529	1954	3365	834	1147	2146	2021	874	2187	362	3612	3393	2521	1328	2279	2878	2246	2330	3248	1453	1245	536	583	398	266	742	681	811	810	2586	1544	954	255	907	2182	721	1311	225	1147	754	1068	960	979	1756	2115
	ACMSD	293	924	639	345	446	151	27	290	1082	896	759	333	60	46	321	106	0	773	316	381	172	589	1384	64	295	687	186	235	151	44	1157	342	254	282	212	227	1212	689	505	133	552	263	1049	310	95	1138	847	757
	ACN9	401	613	437	459	465	337	803	618	397	886	746	475	862	489	1222	419	935	366	579	646	438	1103	1191	419	363	660	244	249	191	185	513	339	515	431	246	376	729	473	480	391	301	352	690	340	175	486	673	490
	ACO1	386	2080	1215	915	1595	3498	2215	1794	2119	2537	900	1735	359	2195	1992	1695	682	1851	1199	3564	1838	1410	1631	707	820	393	185	383	534	290	687	274	1490	1214	1958	793	296	2092	1709	2358	293	829	968	333	509	719	1357	1661
	ACO2	1072	1911	1457	1601	1616	2421	1899	2165	2282	3708	1751	1968	1262	1863	1504	1875	1080	1650	1969	2154	1622	2064	1917	953	951	776	611	779	973	583	1306	1439	1427	1507	1640	762	1503	2148	2223	1868	866	1255	1962	613	563	1909	1764	1357
	ACOT1	42	328	188	81	461	140	254	151	82	313	551	46	82	403	348	584	199	474	188	549	189	336	339	90	150	88	110	71	48	37	32	76	307	224	336	181	179	92	405	99	174	53	513	20	58	346	210	395
	ACOT11	212	154	237	358	554	846	141	516	644	608	376	299	447	251	411	388	92	535	403	631	360	364	344	235	211	259	0	92	326	166	284	143	308	274	438	178	308	508	301	642	117	132	484	204	195	236	481	526
	ACOT13	508	1076	1385	1205	683	641	688	728	1252	1248	1717	1033	967	1070	2141	1088	701	1351	1254	777	1199	2380	861	689	401	783	391	401	193	236	862	381	1141	972	626	946	1350	876	846	507	627	474	1229	694	241	940	1010	1035
	ACOT2	274	1126	725	514	292	983	814	944	1039	1151	1209	740	559	928	906	1274	829	1200	832	1498	591	948	635	497	694	573	444	384	360	187	222	430	785	712	1089	419	718	603	719	513	367	268	1337	195	231	543	795	771
	ACOT4	128	714	242	286	800	837	1165	562	619	496	597	643	502	527	354	622	368	624	246	1116	318	402	655	218	351	254	149	234	227	138	409	215	548	390	891	225	385	682	531	628	342	191	350	273	200	294	603	553
	ACOT7	109	153	255	273	331	265	179	254	956	754	280	224	172	368	372	260	346	465	380	264	330	260	414	94	262	241	43	153	131	97	311	237	414	132	225	159	382	371	261	302	291	230	432	211	123	202	461	220
	ACOT8	878	629	697	738	738	684	950	875	713	1010	882	808	859	860	1553	760	911	884	967	655	1001	1394	962	672	598	748	224	326	272	203	584	275	886	808	533	733	1047	693	597	671	579	533	619	327	221	548	931	618
	ACOT9	220	378	432	398	292	439	226	448	548	565	264	468	342	368	581	360	292	608	278	500	445	272	538	211	204	242	218	107	143	91	218	157	388	277	265	435	411	532	317	466	147	156	216	43	89	226	493	204
	ACOX1	456	2738	2894	2697	5699	12275	3944	4616	4951	7123	2321	6306	1503	9282	2929	12407	3331	5669	3204	5703	4815	4714	2627	2629	1482	1495	811	518	2201	1549	622	1606	5892	3177	6675	2219	1884	4760	1570	6159	1080	1654	1377	556	1983	1142	3925	4871
	ACOX2	122	487	360	379	314	91	0	95	524	975	46	270	242	173	595	146	88	470	375	357	184	876	1135	122	181	435	51	103	93	91	519	329	233	207	140	268	618	467	454	180	278	449	503	49	65	480	655	311
	ACOX3	315	1225	744	450	1013	1785	1005	718	1193	803	354	1576	593	1452	757	1242	264	1339	901	1867	962	1433	781	407	439	226	303	266	550	321	198	340	539	824	710	247	69	1080	555	866	530	186	289	168	349	223	1444	894
	ACOXL	183	299	632	567	1310	1299	910	750	1052	745	369	1112	536	1013	882	1174	747	830	640	923	542	852	461	561	395	149	193	87	425	317	171	156	801	546	789	499	715	827	320	912	163	253	297	339	413	147	659	937
	ACP1	2369	3752	3487	2404	2681	3053	3007	2856	2843	5134	4327	3571	3622	3484	5966	3081	4050	3201	4030	3719	3391	5543	5018	2500	1403	3158	1591	1299	881	973	2615	1624	3396	2642	2457	2311	4416	3364	3738	2529	2116	2889	3723	1927	1141	2597	3269	3013
	ACP2	76	47	137	222	208	91	0	292	363	686	184	418	3	99	358	120	222	214	340	83	195	228	235	16	95	351	4	40	144	49	195	149	172	211	82	0	0	350	442	297	272	276	71	329	57	331	186	176
	ACP5	54	13	33	60	60	11	2	44	57	53	53	29	2	18	100	33	77	39	49	49	65	63	48	32	15	12	51	27	14	5	50	56	61	54	37	29	31	33	34	22	40	18	87	76	9	71	55	73
	ACP6	658	621	1004	936	2033	2080	3218	1329	1289	1957	1227	1445	1031	1527	1815	382	1489	1996	1452	2208	1074	1363	1462	1120	209	915	338	289	852	465	732	694	1088	1404	487	1179	979	645	1231	1469	440	454	630	254	687	422	1284	1481
	ACPP	3104	6327	4542	10108	4669	1966	2148	3184	1006	1924	10626	6978	4446	3539	14812	4363	8070	7685	10143	2266	6988	17985	7046	8688	5599	4288	1525	1215	468	2063	2194	3441	8677	4232	1921	3460	11682	2359	1391	1159	2644	3783	3470	5993	1057	4803	4143	3384
	ACSF2	363	649	397	275	1124	1369	1233	918	1323	1396	1470	1366	274	1382	605	1456	688	878	844	1064	582	1113	1586	270	349	629	124	331	663	292	410	459	672	614	1481	161	906	948	533	773	291	302	692	220	358	161	676	742
	ACSF3	267	321	453	436	452	598	428	310	470	1038	585	366	83	594	616	592	201	573	443	356	460	604	466	234	236	305	124	80	147	157	164	137	580	431	417	103	329	673	289	456	109	329	434	241	123	251	177	556
	ACSL1	1970	5564	4606	4747	7367	15685	8939	7432	8129	11914	6045	8539	3364	14011	6195	10536	5619	8348	6976	9377	6447	7591	8018	2873	4508	2539	3456	1114	3273	2557	1778	2074	5861	5015	9295	2952	4499	13246	4742	8395	1766	3973	4430	1747	2409	2113	6359	7037
	ACSL3	605	633	319	370	553	560	877	852	602	1510	659	981	221	681	942	463	286	888	615	582	589	699	1023	348	468	647	239	336	322	226	373	443	601	427	424	381	319	1062	433	431	350	540	816	288	222	577	996	592
	ACSL4	279	1556	1063	1100	2777	6056	930	1703	2112	3148	419	1664	1528	4896	1363	3443	424	1670	1257	1870	919	1614	1542	494	791	681	592	479	984	479	155	516	1733	1269	1503	596	748	2383	767	1781	529	1426	1727	468	1388	686	1402	2451
	ACSL5	110	771	512	315	788	1264	1630	950	742	725	814	584	80	1098	242	1335	939	489	824	755	551	522	852	113	395	244	33	101	442	250	112	203	357	467	561	298	747	884	52	764	316	130	622	27	523	168	437	311
	ACSM2A	232	972	495	194	535	268	95	365	1346	805	517	702	7	325	477	202	37	631	331	95	351	714	2064	160	331	376	237	318	248	104	1023	607	490	413	678	142	726	1008	918	327	644	286	523	251	158	884	630	667
	ACSM2B	255	983	408	431	458	177	16	140	1647	1029	1638	477	57	127	626	163	2	449	356	253	355	650	1658	102	261	359	249	190	350	40	749	291	389	325	280	313	880	629	784	230	671	261	647	299	124	967	461	685
	ACSM3	948	1023	1078	1019	877	1007	314	896	812	1862	1730	968	102	714	1422	842	1104	861	910	569	1379	1248	945	732	493	1529	517	445	341	138	615	562	1012	1012	720	1114	505	988	1122	726	569	530	908	179	286	1192	840	707
	ACSM5	1	68	74	45	97	22	0	5	304	39	395	30	0	5	80	20	0	214	78	4	54	45	530	1	70	269	14	64	14	0	186	49	63	69	9	15	171	116	113	0	130	26	154	70	22	187	97	145
	ACSS1	1067	944	1088	668	1225	1336	745	1299	1290	4111	1960	1204	286	1687	2058	1045	827	1202	1318	1468	1480	2211	1177	488	763	421	346	362	768	319	344	930	1127	835	693	996	896	1867	1436	1221	491	1428	1947	820	653	1059	853	1550
	ACSS2	304	564	774	493	949	1284	759	829	1406	1762	675	597	515	1388	1297	1405	374	1716	1026	1071	704	1337	1476	701	608	792	592	205	436	212	521	613	883	562	1263	363	915	1244	798	894	445	344	602	186	376	670	1073	1055
	ACSS3	77	674	189	270	866	1593	766	683	643	1136	383	933	374	1056	433	568	277	591	472	1007	828	583	625	173	542	374	409	119	286	197	310	186	1036	561	769	389	158	1306	248	1076	78	660	440	242	421	142	375	747
	ACTB	24155	43896	40145	38177	42797	55827	27854	43108	41416	65112	57354	46446	33479	52774	60150	50996	36889	42869	52565	46594	43353	61624	59528	31569	21958	24295	27517	16267	14258	13390	22575	22174	47613	46494	33942	27659	38057	51841	41601	41401	20556	27230	41444	18243	11527	24709	34872	34658
	ACTG1	13009	21967	30047	26467	29406	39303	17929	30016	24805	40379	25864	33335	19199	37933	38842	37441	20812	32064	36754	32573	31012	46858	29172	17401	13599	12122	9681	8606	9214	7738	11181	12885	37531	32584	21052	17151	22496	34992	21397	25399	11437	15948	22647	10974	8596	12734	21813	22885
	ACTL10	9	43	151	106	154	82	16	75	82	65	153	65	17	111	281	113	68	230	199	93	123	229	81	67	72	141	25	56	13	6	127	30	167	74	137	0	45	67	33	39	54	42	3	193	19	148	79	85
	ACTL6A	684	976	726	612	981	1864	1033	1243	1111	1848	1506	1260	838	1350	1011	979	1373	1017	1108	1723	885	1278	1566	608	583	463	424	183	460	308	649	389	590	1167	1064	694	575	1372	1180	778	561	696	1144	176	457	522	979	685
	ACTN1	305	1547	1364	982	1926	3446	2072	2229	1109	1653	252	1702	1137	2670	2084	3177	588	2321	2072	3236	2275	2863	895	762	971	697	1043	433	343	727	252	822	1607	1373	1476	795	346	2252	368	1724	530	682	1255	703	449	643	1610	1361
	ACTN4	20	223	275	405	371	1149	389	295	422	586	31	485	40	425	579	527	33	496	513	279	500	477	105	161	85	64	36	13	100	150	31	43	686	359	192	55	46	529	267	421	79	211	173	21	114	60	224	641
	ACTR10	1115	1582	1209	939	1316	1749	1182	1432	1584	2183	1998	1719	1645	1590	2573	1504	1183	1424	1725	2141	1324	2545	1816	1236	945	1083	717	570	686	492	1329	739	1057	1284	1566	621	1176	1768	1551	1493	766	886	2116	601	493	1108	835	1010
	ACTR1A	925	1282	1178	1317	1677	2414	628	1440	1625	2436	1561	1887	828	2079	2228	2065	1083	1655	1784	2060	1569	1922	1362	808	716	1086	544	615	693	549	954	667	1754	1420	1013	895	1110	2010	1485	1362	691	607	1007	344	691	717	1218	1266
	ACTR1B	243	442	303	498	286	294	329	485	340	568	572	466	174	323	822	569	297	364	470	278	380	826	273	221	155	156	132	242	97	18	129	192	560	453	278	512	283	290	327	128	221	119	142	123	84	121	517	511
	ACTR2	1115	2358	2640	2382	3816	7147	2676	4297	3692	5063	1738	4745	1490	5444	5027	5600	1881	4088	3524	4457	3314	4625	2397	1761	1368	1443	987	872	1621	1120	1174	1196	4270	3835	2342	617	1578	5048	2048	4794	713	1248	1493	830	1134	1148	2652	3415
	ACTR3	1956	3051	2719	1969	3908	5403	3989	3397	3088	4348	3311	4521	1187	4144	4055	3139	1862	2561	3091	4463	2730	2786	3606	1654	1693	1698	2480	701	1479	966	1650	1363	2931	2220	2454	946	2572	4253	1682	3321	843	1952	2083	969	1503	1708	3455	2278
	ACTR3B	114	184	359	199	258	188	414	192	274	620	309	229	104	435	312	257	255	305	383	172	295	378	158	190	295	382	41	139	108	101	127	222	157	124	111	105	216	343	483	255	90	196	701	211	62	203	303	183
	ACTR3C	21	93	229	77	111	83	176	173	114	275	309	58	58	104	121	75	65	101	126	176	74	153	244	9	26	141	43	54	38	15	33	0	104	149	91	85	175	112	218	152	9	86	320	36	26	185	133	75
	ACTR5	268	226	82	117	240	224	144	141	407	434	143	306	92	180	394	125	110	177	187	125	112	348	0	23	79	3	0	0	65	88	149	253	213	106	176	174	179	418	61	220	55	28	267	0	70	167	133	174
	ACTR6	319	846	539	453	473	587	1295	450	592	1131	1490	892	602	861	1186	567	894	675	685	717	467	664	1271	483	235	539	168	253	287	311	286	212	340	426	739	346	392	687	591	444	233	504	680	229	316	416	733	333
	ACTR8	216	470	444	379	888	1079	392	693	960	1509	982	1063	274	783	973	834	705	1023	845	577	494	951	663	202	540	337	121	260	224	185	191	213	667	404	650	262	323	1118	603	887	30	203	256	287	324	228	576	636
	ACVR1	151	480	142	261	147	153	0	266	310	641	210	97	86	111	190	22	98	251	142	128	135	280	519	43	188	105	31	31	146	56	161	159	171	179	202	0	1	211	28	153	96	373	557	68	61	170	236	223
	ACVR1B	12	0	46	37	73	47	48	39	132	333	5	76	58	45	128	33	43	79	39	10	30	35	9	17	0	41	0	39	21	0	28	3	69	16	6	2	1	23	99	23	37	41	88	25	4	34	54	74
	ACVR2A	301	500	322	221	596	699	1019	407	637	677	253	564	195	821	512	186	285	490	488	392	243	247	158	66	174	139	198	111	224	218	376	152	344	267	378	151	125	780	494	386	105	141	284	149	174	210	498	460
	ACVR2B	38	190	242	73	216	183	163	175	306	324	0	593	151	347	223	177	53	197	71	74	117	222	27	97	63	95	36	97	111	80	97	132	206	104	155	6	20	190	8	97	0	62	30	84	80	22	23	206
	ACY1	88	60	38	36	59	41	40	57	72	58	168	71	43	55	84	41	64	75	62	50	44	94	56	44	21	136	3	17	19	22	152	55	91	38	39	47	75	59	61	30	51	34	59	50	22	50	58	39
	ACY3	365	382	357	101	411	110	62	123	1034	676	449	494	0	128	381	134	0	618	187	113	341	442	867	75	164	473	41	209	189	59	688	145	372	358	137	48	502	405	467	111	429	153	452	154	113	540	306	508
	ACYP1	73	82	67	87	62	56	75	74	108	207	121	101	51	122	124	60	188	60	77	49	69	142	139	27	64	135	27	35	35	18	152	49	70	173	30	67	119	74	73	66	46	52	59	90	15	73	68	111
	ACYP2	351	458	418	429	356	310	330	427	450	551	1031	453	362	524	1034	518	598	510	636	652	589	851	554	452	270	441	159	279	178	118	419	274	571	398	238	224	789	542	385	367	162	361	613	288	176	315	456	483
	ADAL	321	315	182	314	270	157	101	225	224	634	220	199	62	273	251	220	180	300	299	116	208	451	122	88	38	118	110	155	63	64	190	21	269	372	151	104	211	250	275	291	145	259	506	92	113	213	308	249
	ADAM10	456	454	568	496	676	511	379	611	1432	1544	953	556	299	800	948	462	680	538	1153	424	484	760	1024	304	571	302	263	133	500	352	379	521	302	607	222	129	486	1438	532	530	236	360	255	193	350	275	707	315
	ADAM15	0	132	184	29	40	138	0	92	193	68	163	89	150	117	86	91	133	288	151	114	102	131	26	60	5	65	2	15	5	56	86	95	10	79	155	2	107	119	51	26	7	39	30	80	59	61	11	163
	ADAM17	139	204	108	242	415	231	0	313	502	552	0	366	0	211	136	136	6	133	375	85	254	173	126	67	371	22	307	42	61	77	104	224	234	268	33	7	13	604	0	212	32	0	120	3	58	88	175	294
	ADAM8	2	127	295	90	272	472	113	132	455	277	0	221	135	159	193	320	189	251	232	144	93	268	204	62	40	34	790	143	30	132	135	116	196	120	250	82	0	522	77	188	11	35	157	0	120	0	212	214
	ADAM9	397	323	367	279	381	405	313	224	653	870	0	130	169	331	246	138	106	340	284	179	202	371	192	119	211	41	308	92	92	37	43	227	338	115	182	227	0	607	506	402	284	228	166	96	138	258	475	236
	ADAMTS1	96	218	539	611	292	80	97	207	433	400	73	490	262	81	916	312	207	698	675	165	115	635	34	229	205	193	63	66	20	15	194	333	864	567	94	149	148	837	345	162	55	319	161	268	58	520	366	250
	ADAMTS9	94	8	65	107	36	39	10	144	329	335	75	86	64	83	187	58	0	176	145	6	119	123	0	0	344	48	0	14	51	15	162	80	112	202	30	14	138	441	562	156	62	69	619	11	42	36	61	62
	ADAMTSL5	59	188	63	32	110	187	544	133	161	102	232	182	70	185	121	86	55	79	33	189	72	56	59	20	0	5	105	0	27	35	31	59	139	15	107	171	35	125	0	125	61	86	3	45	50	63	27	198
	ADAP1	93	97	77	63	113	173	76	148	168	296	86	93	113	108	92	116	118	67	95	199	101	59	169	21	63	168	36	63	60	51	135	85	52	141	94	136	74	173	147	126	9	120	119	54	78	62	89	44
	ADAR	669	1621	2059	1806	2580	6060	1394	2890	3054	5756	1757	3924	850	3167	2811	3443	896	3356	3150	1470	2916	3887	1071	1242	930	1037	594	226	1183	479	448	957	3121	2333	1457	770	1356	3383	946	2807	352	1011	1188	778	741	709	1046	2215
	ADARB1	45	352	322	311	284	107	499	231	218	206	315	222	27	280	524	231	223	218	354	248	347	487	12	105	64	66	156	57	90	112	151	52	319	384	168	101	205	230	108	167	126	67	117	324	44	87	320	320
	ADAT1	343	581	810	697	915	1000	364	918	885	1227	1100	1107	354	1033	805	1135	473	1414	974	765	567	1196	667	383	430	439	455	136	202	313	355	383	858	862	823	163	498	869	690	993	207	384	484	316	375	279	908	448
	ADAT2	71	75	101	99	126	55	85	14	79	39	0	62	0	110	53	153	129	24	113	83	56	191	249	69	79	176	45	0	20	16	118	33	34	97	24	0	50	89	48	117	85	57	168	7	23	53	244	33
	ADAT3	78	51	51	20	14	27	76	50	54	77	55	49	34	22	60	20	55	42	39	39	59	56	100	31	29	86	59	23	31	3	42	35	9	48	14	14	0	57	16	23	18	25	50	33	12	21	27	28
	ADCK1	37	314	342	244	240	248	305	290	201	363	1	287	186	388	202	209	69	173	100	230	210	346	172	75	29	48	0	37	53	108	61	71	255	174	253	207	0	444	138	307	88	117	0	8	71	98	283	322
	ADCK2	230	264	276	234	523	932	889	474	456	681	200	641	489	539	298	543	642	713	398	459	292	475	194	164	237	191	142	174	250	124	102	108	531	309	457	273	407	451	533	565	122	157	411	130	255	184	508	221
	ADCK3	243	701	481	543	530	667	0	563	590	1046	369	851	117	829	677	435	188	723	658	781	711	583	342	435	237	606	253	148	255	172	168	434	623	465	466	600	383	753	471	531	61	181	806	368	190	366	330	390
	ADCK4	267	262	255	388	249	313	183	353	288	492	478	230	219	299	412	258	341	272	273	264	265	474	181	197	172	173	135	66	210	169	176	108	353	179	257	431	382	346	178	321	133	199	216	142	76	185	114	302
	ADCY1	77	75	88	66	57	250	107	83	28	205	186	153	0	161	178	98	95	106	81	0	98	264	0	41	47	5	0	21	49	46	0	244	60	78	23	1	38	79	48	33	2	51	0	74	11	50	161	136
	ADCY6	152	50	134	268	485	606	112	558	512	653	18	586	164	711	259	372	295	599	395	292	326	214	18	112	83	124	99	157	259	59	15	43	503	213	72	237	46	462	315	381	2	87	65	95	136	111	115	353
	ADD1	964	1788	1768	1521	2374	4416	1745	1863	2434	3582	1541	2715	1433	2602	2992	2965	1496	2637	2596	2235	2284	2864	2947	1710	898	848	625	553	942	562	991	1002	2268	1798	1741	1066	1039	2329	2444	2189	555	1044	1223	1038	1049	899	2198	2271
	ADD3	3084	6089	3507	3413	6699	11096	6307	5843	6570	8777	6405	8466	2875	9665	5279	6802	4296	5749	5057	9354	4809	6076	6083	3462	3130	3552	2031	1590	3314	2096	2062	2490	5745	4419	5483	3904	2676	9176	4438	7359	1765	3199	4054	1532	3309	1703	5380	5288
	ADH1C	563	313	1066	606	112	144	53	570	1007	1718	1923	282	154	101	1765	107	305	118	286	60	78	168	451	59	616	730	254	344	202	46	489	423	200	1713	171	757	302	1104	1467	514	96	203	534	39	40	282	173	354
	ADH5	1872	2959	3343	2601	2622	2582	1746	2838	2991	4764	4117	2894	2134	3486	5520	2928	3359	3202	3498	2126	3301	5694	2937	1942	1661	1945	817	1162	983	809	2152	1609	3118	2534	1710	1521	2642	2800	2943	2491	1776	1873	2892	1929	857	2234	2740	2788
	ADHFE1	319	272	351	474	203	128	0	222	202	564	569	314	342	241	447	137	261	256	303	132	316	396	427	291	531	898	1	205	136	104	106	147	172	260	95	22	379	272	591	187	193	165	493	105	48	263	485	171
	ADI1	1784	4287	3531	3571	2248	1391	1593	2259	2678	4162	9164	3321	2516	2451	8087	2932	4471	3646	5140	2053	3874	7888	5902	3790	2161	2117	988	1079	679	820	1679	2194	3884	2752	1823	2305	7161	2083	2657	1413	1712	1778	4340	3218	541	3228	4249	2447
	ADIPOR1	2890	3714	4222	3716	3815	3910	5989	5446	4610	6331	5839	4627	3555	3979	5674	3156	4963	4468	5292	4570	4825	6040	6716	2752	3027	3083	868	1797	1922	1610	2630	2882	4157	3800	4405	3076	5840	4461	4736	4307	2323	2753	3784	2005	1757	3212	3907	3431
	ADIPOR2	18	80	251	208	100	74	17	112	57	229	660	112	58	53	221	76	94	90	86	164	118	254	2	125	20	57	42	50	14	18	107	160	187	110	95	11	234	27	59	65	94	22	41	29	28	84	55	202
	ADK	769	905	714	638	798	1087	1675	1229	1102	1547	550	1281	1072	1009	1093	859	961	692	856	1306	717	1139	990	617	409	512	409	523	551	242	634	572	730	774	986	571	904	980	1110	1030	704	497	1028	197	276	685	1086	614
	ADM	334	244	208	67	182	57	205	148	400	670	701	134	183	122	77	49	299	224	190	67	175	352	270	28	231	159	717	149	198	58	157	373	72	107	107	244	391	210	262	196	335	200	576	92	58	166	163	110
	ADNP	291	952	776	659	1195	1265	782	780	1127	1263	181	1312	458	1602	806	788	555	1212	833	841	769	1332	595	506	316	311	269	148	231	108	137	87	831	857	767	197	209	1079	656	834	339	292	879	186	371	272	788	874
	ADNP2	119	81	143	325	692	618	430	645	434	894	57	724	18	384	220	463	390	509	317	407	402	359	369	95	115	32	152	108	207	177	240	170	334	299	192	61	110	557	137	571	63	143	262	97	88	185	345	371
	ADO	1	223	75	176	94	128	432	57	103	109	63	109	168	69	178	84	320	76	158	93	142	205	171	103	74	6	2	53	63	13	42	80	81	89	29	61	198	126	69	102	182	100	154	133	33	51	69	135
	ADPGK	141	161	314	125	218	230	0	206	347	616	0	206	9	350	280	179	305	245	317	53	212	363	435	146	273	148	203	43	141	95	197	334	214	193	327	591	99	140	436	173	142	72	687	216	98	91	203	309
	ADPRH	0	359	157	181	465	764	677	243	463	275	184	264	0	504	229	492	197	515	266	446	376	462	407	72	107	18	0	41	50	103	38	134	495	327	419	270	90	671	170	411	3	122	5	22	130	69	169	322
	ADPRHL2	757	1664	642	1021	1404	2063	1790	1492	1310	1743	1595	1105	1291	1658	1246	1483	2060	1384	1261	1960	848	1787	1035	548	810	1379	521	610	683	471	619	494	1140	987	1715	1254	1086	1958	1554	1122	405	659	1365	296	657	669	1226	893
	ADPRM	161	387	361	325	348	357	347	302	206	308	260	397	148	427	814	255	618	383	539	341	308	568	486	268	144	134	266	65	119	72	251	281	611	212	315	148	123	263	115	183	54	213	369	356	122	276	452	367
	ADRB1	15	55	28	21	61	110	2	24	29	124	74	45	64	35	94	16	5	49	94	3	56	84	61	12	47	12	0	1	1	2	3	9	13	21	3	1	0	3	31	57	6	2	13	32	16	32	14	50
	ADRBK1	662	623	878	839	1561	1948	1422	1032	1227	1468	269	1479	412	1094	1433	1136	712	1325	1201	692	1119	1681	1237	856	292	517	264	294	504	398	366	764	1202	530	740	430	357	1544	753	926	181	481	343	450	490	540	806	981
	ADRBK2	136	881	759	720	1135	2035	567	1131	1537	1194	604	1476	657	1926	1476	1036	324	1310	940	775	901	1482	491	589	300	365	98	162	342	243	402	403	1820	563	774	206	435	834	419	1088	178	215	479	350	522	110	634	830
	ADRM1	798	1096	954	895	903	1375	1220	1024	1051	1112	1803	1073	950	1067	1096	1286	1093	856	890	1326	838	1227	927	705	539	648	508	442	529	388	479	749	972	738	1081	515	1346	1175	848	914	594	560	1393	463	429	790	1026	753
	ADSL	924	818	738	790	792	974	871	867	830	1260	2103	734	701	1222	1044	819	840	910	941	1177	785	1193	1614	448	482	466	201	200	307	103	493	645	827	644	693	784	1203	979	1194	697	403	359	1097	394	213	458	1018	690
	ADSS	409	693	548	479	980	1395	860	1113	961	1489	819	1200	531	1595	1091	1139	1120	1219	1161	1210	671	1114	884	380	291	519	198	259	331	240	591	283	915	1225	497	627	302	1420	533	1064	453	430	742	403	379	400	613	815
	ADSSL1	145	112	138	79	183	75	88	84	350	255	147	44	160	150	435	140	233	193	331	35	275	200	302	139	83	189	56	37	4	18	79	150	132	82	79	64	745	282	196	80	139	163	136	118	80	119	254	244
	ADTRP	381	82	182	73	159	272	601	470	213	558	4	149	116	232	164	325	589	101	143	257	166	63	226	85	320	224	86	52	64	110	47	136	76	42	260	324	44	146	135	449	105	366	280	7	78	367	241	93
	AEBP2	288	325	119	207	230	202	541	312	271	496	165	400	143	306	439	224	215	273	302	245	171	332	421	220	127	174	79	69	136	115	154	120	263	226	155	97	247	363	254	195	119	207	420	94	156	130	311	248
	AEN	56	336	252	313	524	669	559	380	393	597	0	380	215	288	168	360	301	386	306	476	329	320	509	98	52	130	273	37	59	87	126	148	508	162	194	41	144	703	195	226	52	317	438	121	191	216	73	244
	AES	1560	1536	1161	1611	1250	1459	1585	2111	1243	2221	1891	1740	2300	1215	2586	1733	1414	1630	1925	1961	1528	2700	2117	1014	707	1209	537	640	586	415	1223	1048	1556	1708	1129	1587	1918	1696	1479	1327	674	1268	1202	1046	538	1177	1170	1361
	AFAP1	0	118	86	218	298	282	4	199	299	156	76	148	33	384	100	160	38	147	175	78	139	233	47	58	14	0	17	8	51	19	64	26	92	79	50	12	4	102	0	80	0	20	280	16	5	43	132	154
	AFAP1L2	1288	745	1631	875	868	230	343	1348	2328	2616	1357	724	161	158	2121	900	213	1270	1687	107	702	887	385	539	1493	1126	408	440	364	71	628	716	1345	1919	559	1098	683	2454	1872	711	162	728	623	614	156	620	828	656
	AFF1	754	1206	1931	1460	2520	4377	2732	2020	4359	4063	536	3619	544	4151	1702	3177	1034	2173	2816	974	1757	2342	500	685	543	852	152	348	483	280	765	565	2579	2146	980	430	469	2714	222	2319	234	491	497	345	743	116	1081	3084
	AFF3	137	360	546	408	478	269	81	478	17	138	334	546	312	712	1341	174	325	380	677	142	505	1524	828	210	403	164	104	111	140	180	41	234	351	170	198	326	492	116	222	175	201	137	283	740	59	324	300	443
	AFF4	194	1059	1478	1086	2543	3323	2057	1812	2347	2765	1042	2514	620	3279	1489	2661	1315	2315	1912	1917	1482	2033	1059	797	854	507	834	189	928	552	361	591	2672	1516	1243	643	903	1917	944	1728	378	588	633	420	784	459	1473	2115
	AFG3L2	1206	1147	973	1043	785	1359	590	1587	1683	2469	1049	1215	610	1024	874	717	480	957	1054	1041	876	1104	1874	351	895	612	145	326	511	375	556	701	736	992	758	470	477	2055	1843	1266	286	626	1451	235	566	717	719	1156
	AFMID	122	374	341	594	426	248	176	564	777	852	250	378	61	293	938	323	272	402	497	304	344	1104	301	228	106	116	133	121	92	35	302	181	479	743	177	174	339	378	457	322	73	274	112	106	130	143	209	574
	AFP	6	24	7	14	12	8	0	9	69	52	34	26	0	5	49	1	1	45	18	7	24	48	22	17	2	68	0	33	12	2	81	13	14	23	6	7	23	22	15	5	17	32	41	4	15	11	29	39
	AFTPH	293	508	1009	503	1161	1050	1163	1163	701	701	697	1643	228	1368	994	1047	790	882	670	988	939	1276	836	537	348	213	411	186	321	216	291	247	1248	808	796	223	274	905	255	974	351	371	652	192	355	234	459	607
	AGA	111	6	19	80	98	77	1	132	155	210	341	76	0	38	104	40	37	41	125	21	111	187	137	66	48	69	63	9	104	5	71	18	107	113	0	104	93	101	84	76	38	65	31	33	15	125	173	39
	AGAP1	60	210	65	124	163	392	244	292	273	289	253	402	87	208	376	166	174	416	244	285	171	290	27	83	4	69	106	57	46	79	120	146	241	157	106	24	36	205	56	80	51	30	124	82	96	31	152	231
	AGAP10	20	23	102	120	121	31	83	99	129	122	4	48	52	82	86	35	94	63	85	7	45	45	43	37	52	16	0	22	25	14	12	26	29	54	57	69	35	180	52	109	26	15	16	0	35	32	26	82
	AGAP3	85	538	614	511	1417	1695	978	1127	1045	1184	232	1359	462	1618	1030	1059	457	1053	929	924	1019	1171	449	394	233	339	104	138	389	398	288	537	1393	780	858	775	362	1161	693	1248	272	475	616	203	548	276	705	794
	AGAP4	45	94	104	89	90	83	42	153	168	280	11	144	0	28	50	64	67	112	92	50	68	112	36	18	82	66	6	0	97	41	11	36	78	54	78	88	13	196	189	102	57	11	110	2	28	28	139	30
	AGAP6	88	45	7	109	149	60	1	75	221	76	0	39	12	29	75	32	9	54	36	85	103	92	0	51	88	96	0	0	4	24	4	74	101	52	39	120	14	57	48	46	20	53	112	45	4	41	2	91
	AGBL3	72	64	92	47	66	49	150	48	33	61	166	135	119	78	151	59	69	127	183	114	77	153	118	58	133	133	0	69	15	11	58	0	63	112	21	117	182	48	38	43	14	35	27	26	31	125	113	127
	AGBL5	888	873	1267	1160	1206	929	1073	1485	1498	1902	2414	1148	1168	1003	2014	970	1089	1253	1603	694	1453	1699	1450	405	702	1177	786	432	438	423	870	575	1828	1447	827	688	1374	1259	1846	888	798	861	1143	793	475	1409	730	1255
	AGFG1	430	772	833	568	1055	1563	1090	1053	979	1475	792	1028	245	1028	821	1347	1297	1161	1079	1226	797	1150	1130	425	697	477	345	340	515	360	475	406	835	1097	803	540	851	1421	1174	792	369	705	887	308	411	621	911	1036
	AGFG2	264	205	205	152	186	278	579	194	176	443	108	336	142	249	288	323	63	143	155	238	261	311	324	114	38	256	87	85	51	66	146	64	153	292	153	23	51	335	208	157	32	179	346	75	107	54	32	137
	AGGF1	694	802	826	1060	1137	1583	801	1195	1505	2068	892	1452	358	1524	1553	1148	930	1609	1207	1320	1039	1372	1136	643	525	905	58	304	491	470	778	592	1239	977	796	488	676	1469	851	1146	308	450	1082	296	551	651	1039	1116
	AGK	194	250	211	210	230	336	279	228	213	535	148	420	251	355	247	258	248	239	271	300	223	186	163	142	36	147	63	135	123	123	164	97	158	318	344	229	365	280	706	247	25	254	393	112	105	302	307	277
	AGL	269	281	472	604	583	896	464	489	594	1125	657	1026	73	793	902	766	439	671	530	258	551	708	126	340	486	185	103	80	105	172	209	371	553	683	166	98	238	1187	566	402	80	266	364	170	244	185	663	577
	AGMAT	254	229	235	165	187	147	79	147	860	653	894	332	1	107	285	122	49	529	178	108	160	324	791	62	91	491	215	239	139	34	470	166	476	184	166	266	394	289	720	122	263	182	276	49	73	283	286	550
	AGO1	122	223	179	186	648	723	64	427	423	977	37	704	269	928	815	519	256	611	572	207	535	777	55	150	119	138	7	53	189	121	172	278	1109	364	249	126	385	438	161	278	58	106	170	218	150	136	271	377
	AGO2	109	241	280	209	351	429	538	314	370	604	98	385	331	458	484	302	100	355	338	103	307	257	95	144	153	26	230	105	140	47	179	255	322	178	234	25	75	220	199	226	73	97	41	34	58	58	61	204
	AGO3	22	263	260	264	270	259	129	241	427	370	395	257	48	479	534	227	341	328	305	122	262	313	38	129	383	143	43	77	190	123	190	13	271	199	192	19	108	253	203	247	113	74	55	95	42	165	314	194
	AGO4	240	261	551	414	540	742	130	490	562	814	177	363	56	671	243	507	173	459	587	197	444	506	220	53	116	155	87	85	209	54	63	29	335	292	549	56	13	827	246	581	178	180	168	104	141	134	118	620
	AGPAT1	5	36	57	11	28	7	13	7	4	13	24	54	0	50	4	30	16	21	18	8	19	4	53	32	11	16	0	4	30	0	26	20	20	44	27	20	22	30	38	5	11	20	3	7	3	54	28	44
	AGPAT2	556	596	144	257	328	367	267	396	390	942	638	331	269	209	360	136	285	302	267	237	315	242	520	191	227	182	127	164	246	101	131	148	271	231	220	225	547	358	246	275	190	291	327	150	113	316	305	335
	AGPAT3	168	317	242	322	315	471	82	215	384	606	69	411	295	446	283	232	227	293	452	186	366	435	379	132	186	130	62	116	146	52	166	143	758	254	87	259	182	153	309	397	216	93	231	186	119	138	51	279
	AGPAT5	76	251	111	143	316	223	165	233	283	521	374	293	156	260	285	170	299	166	298	130	153	201	186	52	52	144	94	121	157	35	94	270	151	250	21	55	0	453	230	164	112	87	248	64	88	54	309	162
	AGPAT6	413	588	293	388	489	667	338	732	979	1387	184	393	1	728	519	662	397	889	627	387	304	798	361	183	421	343	367	180	290	166	87	60	416	576	296	482	305	713	413	439	100	367	606	92	290	228	134	650
	AGPAT9	237	587	142	283	241	80	1	326	685	676	430	202	75	2	111	161	94	297	335	238	96	196	192	0	129	233	146	225	160	12	129	228	389	136	62	43	288	697	455	221	266	217	692	44	8	214	154	228
	AGPS	484	811	370	227	635	944	384	845	645	1048	11	456	538	885	441	564	383	506	581	666	489	333	1028	245	257	382	160	68	188	182	372	68	560	395	349	433	64	817	293	758	230	418	550	60	356	441	791	475
	AGR2	2730	3395	2595	3518	1291	238	877	1294	381	670	6114	3880	4769	2055	9936	5999	4399	7390	7614	3470	8110	9226	1056	7394	1199	1885	259	418	187	591	2991	1342	6722	3871	1480	1406	15090	1704	432	507	1979	2201	1286	2395	460	806	1804	739
	AGR3	42	71	70	90	64	88	26	64	62	43	0	72	103	13	23	81	120	36	88	111	55	55	53	64	65	75	22	13	37	19	40	26	0	25	56	97	96	47	33	66	64	63	73	0	64	23	109	28
	AGRN	21	9	23	33	54	75	8	24	157	94	3	127	35	65	41	35	0	72	17	24	40	19	38	8	15	17	0	8	29	13	33	1	77	20	16	28	0	98	61	31	12	33	3	4	6	0	38	65
	AGTPBP1	110	472	813	608	244	572	188	330	334	476	565	482	190	253	1008	515	266	837	445	276	598	821	145	633	372	192	1	119	118	119	145	111	772	430	233	258	1346	572	174	411	117	254	402	354	142	228	532	565
	AGTRAP	263	535	572	662	410	120	524	457	189	750	1251	453	453	522	1072	302	976	378	784	486	704	1240	630	608	323	611	233	314	122	59	385	383	382	331	286	695	876	427	364	192	340	428	286	585	105	422	354	336
	AGXT	327	506	83	85	230	27	0	158	1579	449	1639	343	0	41	405	106	42	555	101	29	367	184	605	89	287	524	78	159	244	154	1027	401	43	306	107	205	398	469	839	251	390	67	460	70	101	353	1259	819
	AGXT2	405	425	480	296	276	163	68	240	1159	1157	924	530	121	181	415	182	0	554	186	175	220	348	1476	88	158	289	135	96	221	31	926	321	389	285	360	210	799	574	925	310	441	148	1174	174	145	843	854	864
	AHCTF1	284	653	670	582	1119	1815	147	1043	1744	2772	890	1604	93	1524	1134	813	264	1024	1187	510	874	819	178	364	171	299	218	312	361	365	152	609	1267	944	559	309	513	1668	582	1286	158	363	253	314	322	386	1058	936
	AHCY	1154	1734	2524	2145	1933	2180	539	1821	2640	3018	3354	2609	1764	2251	4150	2351	1055	3740	3212	2183	3191	3923	1902	1700	849	1395	1300	562	579	506	1558	1330	2818	1974	1851	1248	3694	2053	1937	1519	800	1212	1441	1042	666	1379	1711	2175
	AHCYL1	2221	2841	2271	1919	2890	5154	1656	4113	4105	5499	1940	3511	2008	3889	4199	4011	2806	3858	3323	4879	3400	3671	2841	1781	1616	1727	1021	877	1333	1069	1243	1333	2727	2650	3386	1524	3142	3624	2748	3137	1217	2025	2283	1243	1229	1956	3099	2572
	AHCYL2	336	378	333	510	528	773	280	498	569	656	0	425	99	398	437	440	602	648	432	263	391	405	472	289	273	273	202	144	114	119	160	113	523	481	338	0	69	557	517	361	104	282	124	89	154	416	164	538
	AHI1	581	395	325	384	435	479	422	551	801	1174	385	671	108	544	575	365	535	767	410	636	340	648	450	268	324	535	249	191	214	149	490	219	445	517	413	510	333	725	877	644	149	368	506	216	357	377	287	561
	AHNAK	441	1176	845	719	2089	3067	848	1291	2329	3052	867	2789	428	2576	1357	1574	506	2260	1695	582	1948	1720	510	422	267	506	103	166	290	252	320	542	1828	741	600	328	447	1368	778	1752	391	480	488	208	368	227	696	1939
	AHR	362	1216	980	776	2498	4324	1752	1054	1648	2460	46	1597	558	3274	1275	1188	620	1865	1646	1702	1395	1016	657	496	361	413	184	146	679	732	330	446	1862	988	803	414	522	2181	351	2149	330	457	262	326	1045	6	748	1875
	AHSA1	1235	2069	1535	1670	1870	2707	2238	2106	2076	2580	1875	2401	1385	2702	2253	2278	1976	1806	2064	2356	1982	2918	3171	1269	767	1492	1002	618	749	691	1115	975	2116	1556	1467	1539	2151	2228	1525	2066	662	909	1562	734	581	878	1297	1614
	AHSA2	39	68	42	32	78	53	107	117	65	78	176	67	0	89	54	54	42	30	50	91	54	59	0	14	153	12	0	30	42	25	57	39	18	22	0	25	0	58	42	32	14	58	65	50	12	34	20	52
	AIDA	280	462	251	544	484	245	361	366	351	602	684	448	239	601	846	382	319	385	690	320	368	679	537	331	215	211	246	145	92	75	162	176	439	595	183	290	400	351	263	341	121	301	207	288	114	312	377	399
	AIF1	282	124	174	106	181	19	0	107	161	213	573	0	6	48	111	29	15	39	60	57	23	137	568	15	129	29	442	74	68	34	165	32	182	423	29	248	137	576	99	73	37	191	128	31	18	104	204	69
	AIF1L	6548	1847	2864	4792	2344	1803	1991	4983	4687	17577	4750	2271	1099	752	7716	583	2597	1712	3349	599	1872	2485	5129	655	1470	4749	1768	3223	1285	391	5483	2515	1372	5568	704	2238	1089	3928	9328	2683	1027	2059	3079	453	501	3224	1641	2641
	AIFM1	529	929	940	733	1269	1811	1127	1188	1619	1948	2004	1496	720	1396	1243	1140	870	1305	1048	905	1027	1192	1735	503	396	726	346	313	497	263	561	409	885	1056	1407	579	1043	1458	1557	1470	627	677	1303	238	557	1142	971	1375
	AIFM2	151	291	184	263	365	253	133	324	532	654	163	365	192	217	399	352	316	518	503	327	183	266	405	154	329	141	84	132	236	65	269	129	165	196	324	154	299	784	191	361	155	222	477	246	110	154	411	239
	AIFM3	34	77	48	77	52	37	25	67	19	34	93	43	28	32	130	36	47	72	65	76	61	76	19	62	17	39	15	10	3	8	43	19	21	30	38	37	61	52	9	45	27	21	38	41	21	57	87	13
	AIG1	75	545	271	266	294	374	513	437	484	388	317	412	297	377	515	243	253	312	422	560	287	493	475	161	48	406	118	92	70	145	369	138	198	299	138	430	378	445	252	423	240	233	443	153	144	339	246	344
	AIM1	277	1748	1685	2088	3731	7459	1782	2640	4026	4776	992	4006	1235	5368	2171	3540	1522	3323	3036	1901	2918	3222	1286	734	1360	955	728	647	1178	649	531	858	4177	2452	1511	1129	968	3082	1257	3468	203	818	799	431	1195	528	2289	2796
	AIM1L	187	179	616	234	1232	2522	628	603	1179	1196	643	1753	345	1497	516	1351	821	1408	604	690	890	681	418	317	188	27	66	282	386	320	138	293	1041	510	470	513	391	1582	516	811	53	306	107	206	394	1	581	996
	AIMP1	494	1356	885	826	906	1431	1164	1332	1092	1379	1456	1062	1213	1123	1132	1186	975	1125	935	1525	887	1393	870	756	381	802	412	289	366	285	510	634	1126	1102	959	782	817	1286	781	1096	715	689	1004	399	741	666	1092	966
	AIMP2	460	456	337	284	376	482	332	453	377	689	469	316	416	480	317	290	409	243	246	473	264	365	445	168	148	356	123	136	133	93	293	309	312	323	237	373	140	428	394	334	323	244	667	149	147	202	362	299
	AIP	830	1285	922	775	977	751	1242	907	898	1333	2176	1114	823	992	2034	900	1233	811	1257	1082	921	1711	1665	716	553	507	550	503	365	172	845	851	1062	965	721	1089	1800	1000	1040	654	519	550	1288	418	272	823	686	863
	AK1	83	20	19	46	3	7	0	17	8	68	1	14	12	5	10	5	0	7	17	1	8	28	36	14	3	1	1	9	7	4	12	6	4	6	0	1	20	13	15	9	16	9	3	5	8	5	5	17
	AK2	3126	3672	3526	3018	3760	4328	4127	4964	4550	6671	5510	4403	2800	4513	4641	3727	3378	3526	4101	4269	3063	4380	4462	1676	1971	2797	1186	1640	1559	945	2487	2050	3314	2904	3133	2774	4053	4824	3708	3505	2391	2551	3757	1169	1510	2549	3127	3452
	AK3	2029	3258	3451	2222	4207	4078	6265	4300	3031	7525	5956	4197	2741	3942	4778	4409	3835	3593	3949	4442	3354	5599	4391	2591	1911	2575	1656	1413	1328	894	1715	1621	3003	3007	2601	1608	3488	4119	2549	2710	1307	2055	4291	1693	1494	2715	3993	3135
	AK4	622	2325	1804	2238	1547	656	381	604	2904	2748	2552	1970	901	867	3378	948	1473	2678	2873	1316	2619	4393	2584	1378	1140	1409	666	815	518	289	1659	1781	2975	1692	706	947	1979	1330	2170	524	1212	909	1763	2038	341	2998	2093	2613
	AK5	0	123	227	22	104	33	186	28	38	146	49	105	82	51	259	12	41	64	63	9	25	115	61	32	0	24	1	24	3	28	25	55	38	31	21	17	104	120	2	69	42	50	113	2	8	65	58	77
	AK9	77	312	328	274	420	452	505	503	702	532	554	558	231	624	370	355	224	384	346	653	241	341	296	253	222	320	8	296	289	117	235	246	439	298	359	200	139	573	268	348	99	243	606	199	155	220	432	260
	AKAP1	459	1147	384	595	565	607	351	659	851	1293	396	824	298	377	546	368	521	686	558	373	666	931	724	275	666	408	520	164	584	345	419	357	370	519	190	137	184	1100	847	582	449	362	571	167	220	252	755	481
	AKAP10	437	1155	826	579	980	1512	1462	1156	1012	2180	1107	804	503	1450	1227	791	382	1158	1103	1106	811	1037	1494	340	1011	497	82	312	620	235	554	614	1188	522	865	524	296	1375	729	1079	244	472	934	336	566	786	1056	866
	AKAP11	55	193	224	215	272	338	674	303	275	391	30	463	130	352	214	413	142	359	328	196	221	435	288	132	87	217	118	67	78	78	173	134	304	151	122	114	159	284	76	254	62	96	117	73	92	70	215	272
	AKAP12	911	5027	8152	3138	10060	25629	6938	14018	7526	12142	3813	22183	7396	19497	7217	19479	7309	8802	4384	8397	7848	7342	5877	7263	3431	2169	2942	1901	5306	4405	2325	3569	22600	5443	18351	6555	5033	15514	4013	12883	3276	4227	6628	2203	6998	1874	8595	9676
	AKAP13	500	1051	1280	1318	2276	4450	1399	1312	2791	2950	665	2768	835	2673	1851	1902	1560	2142	2332	1609	1747	2452	1351	654	950	371	323	492	1135	977	704	890	1845	1660	1395	1132	662	2783	1196	2042	479	500	1087	440	955	504	613	1912
	AKAP7	153	182	77	187	176	138	121	125	162	370	52	167	64	297	166	72	350	110	241	111	177	455	185	96	80	292	108	40	82	37	174	82	265	139	45	308	138	144	132	155	53	255	285	138	58	72	235	212
	AKAP8	666	1003	752	585	992	1170	1150	1329	1799	1724	1324	1181	178	1139	1049	827	829	1149	1046	1169	630	1002	1034	320	661	443	340	290	641	298	301	496	776	680	804	667	788	1782	883	984	382	617	918	195	495	595	805	1106
	AKAP8L	808	828	414	233	481	997	731	725	1066	1045	862	617	639	852	733	695	667	928	868	731	477	729	486	426	532	373	320	135	475	260	289	517	728	624	711	736	1018	1103	881	758	267	403	644	300	306	372	400	812
	AKAP9	1832	3325	2096	1938	2569	3164	3051	3801	4768	6367	1827	3432	1544	4357	2550	2857	2141	3010	2620	3776	2103	3055	2765	1512	2249	2716	798	1061	1602	1295	1877	1538	3180	2279	3263	2334	2028	2989	3849	2771	1414	1490	4156	880	2139	1504	3701	3622
	AKIP1	271	266	185	145	268	124	220	252	276	724	666	328	266	231	702	128	314	130	376	296	259	339	371	228	208	314	147	272	78	65	153	191	205	231	64	232	257	218	343	275	195	176	537	129	73	280	134	186
	AKIRIN1	1300	1774	1792	1718	1840	1689	2514	1883	1917	3960	2259	2233	1133	1650	2918	1963	1349	1943	2217	1748	2047	3197	1826	1298	957	1500	562	797	885	480	813	1023	1631	1837	1139	921	1432	2049	1904	1827	943	1576	2153	841	797	1639	1816	1440
	AKIRIN2	358	424	269	455	387	532	488	301	632	1144	577	464	529	497	564	520	377	428	507	531	389	606	503	269	332	281	85	132	203	152	414	173	403	363	311	279	279	615	483	458	255	293	441	158	170	410	580	407
	AKR1A1	2420	6154	5713	3777	4490	5038	4081	4115	5697	5527	9365	5854	6014	6221	9648	4998	6201	5803	5920	8125	5366	9988	7514	4530	2532	3616	1342	1757	2161	1527	3802	3533	6284	4529	3834	3187	7497	5315	4598	3707	2502	2933	4012	3286	2002	3866	5613	4276
	AKR1B1	4578	1605	1912	1600	1983	771	1272	3347	2455	7347	4385	854	1535	335	3118	1911	1258	957	4389	557	799	1228	2652	367	875	3773	1069	3473	1106	267	4113	1242	344	18270	384	1561	815	2949	3762	780	951	1130	2290	336	200	2160	1426	1939
	AKR1C1	155	209	50	118	283	2186	183	292	312	259	602	177	226	102	120	598	859	100	143	121	119	122	266	301	21	206	0	332	15	243	469	87	33	1056	99	213	112	194	371	111	191	67	417	24	87	254	298	172
	AKR1C2	261	504	229	518	1111	65	2093	418	532	731	335	908	1300	1015	318	397	567	936	620	1544	563	1106	585	97	73	503	311	232	309	200	454	229	229	555	552	238	642	477	252	1453	301	68	220	71	94	31	258	358
	AKR1C3	584	1172	605	671	1506	1426	2856	1011	1433	1860	1475	1541	1871	1370	930	1121	1327	1310	1062	1745	696	1012	2408	495	486	1105	567	617	453	349	1209	623	791	1922	1492	546	995	1174	2047	1584	558	468	1214	243	528	943	1239	1038
	AKR7A2	2335	2329	3280	2389	2352	2480	1408	2154	2869	4182	3227	3611	2740	2571	5462	2665	2763	2869	3510	2521	3549	5098	3475	1984	1189	2461	1195	981	943	716	2365	1476	3005	2959	1846	1582	4855	2292	2851	1826	1316	1936	3275	1711	753	2270	2388	2868
	AKR7A3	664	796	598	181	366	225	77	300	1707	1011	644	641	63	130	536	181	29	781	369	190	339	816	1634	100	208	638	130	288	559	69	1194	614	362	268	181	331	827	479	889	226	680	351	1308	146	152	1015	880	808
	AKT1	1480	2240	1683	2913	2321	2494	2650	2680	1922	3000	2903	2851	1437	2428	4226	2428	2112	3662	3519	1970	2879	5547	3175	2454	1850	1485	820	1018	1119	957	1229	1484	3246	2081	1739	2028	2094	2294	2325	1630	1087	1475	1927	1698	669	1579	1697	1949
	AKT1S1	296	252	321	446	340	476	459	374	318	574	270	540	135	335	595	396	276	408	445	545	489	802	278	203	140	344	74	96	129	66	301	131	581	337	163	360	370	540	241	312	101	359	239	155	130	123	232	398
	AKT2	32	11	73	240	161	166	3	110	287	302	15	208	2	177	207	168	0	247	132	60	148	264	2	29	22	12	39	20	48	10	7	31	107	167	30	8	34	116	66	152	36	13	17	61	24	17	48	183
	AKT3	109	104	101	101	105	81	31	68	173	257	24	326	4	208	156	100	112	91	207	90	154	146	147	26	45	21	77	28	2	3	15	6	196	160	29	77	139	170	70	59	20	25	30	23	34	62	114	108
	AKTIP	934	1630	1051	1427	1009	1172	900	1375	1792	2417	2204	1553	671	1330	1416	1072	989	1047	1068	1714	911	1243	3022	630	859	1203	462	833	568	441	823	671	1016	965	1136	1214	677	1412	1289	1204	552	699	1333	386	511	876	1327	1105
	AL158801.1	0	7	4	3	6	1	7	2	1	8	1	3	4	9	16	3	3	3	6	2	4	8	7	4	3	3	5	1	2	7	2	1	12	5	3	6	4	8	5	2	3	1	4	6	1	3	4	8
	ALAD	1533	2172	2164	2224	3151	3761	1653	1965	2779	3048	2338	4014	1377	3843	4898	3887	2101	4019	3921	3072	3294	5114	2328	2678	1748	1387	856	633	797	970	1115	1397	3886	2329	2465	1066	2551	2849	2136	2236	1208	1717	1639	1324	1128	1624	2403	2451
	ALAS1	2107	5305	2881	2392	6871	11995	11004	5542	5716	6532	4097	5672	2451	7630	3499	6914	5209	5567	6009	10378	3860	4361	4127	2611	1894	2266	2242	1604	4062	2347	1845	1612	5048	4544	7240	2410	3213	7587	4066	5390	2173	2128	1925	1579	3001	1857	4840	5280
	ALB	426	1006	753	1059	796	750	24	788	4775	3607	6538	1462	285	469	2150	414	139	1797	1710	793	1030	757	6363	322	528	1856	130	807	446	93	833	4080	965	1252	311	627	4229	483	1391	749	2121	221	1082	271	29	935	1376	1014
	ALCAM	59	523	377	376	814	1186	1735	509	629	1289	571	994	542	1024	827	549	556	861	635	836	656	958	484	165	260	89	400	136	558	443	286	263	502	294	589	23	352	1095	149	705	373	71	351	290	624	120	895	748
	ALDH16A1	184	122	148	45	258	391	75	260	237	287	106	228	191	258	110	97	161	160	217	264	149	93	207	78	158	136	0	56	68	89	75	109	142	112	39	117	125	329	126	180	0	46	39	57	90	63	65	107
	ALDH18A1	629	437	978	677	697	1638	962	698	955	1665	1551	1531	613	1368	1116	786	283	1251	1101	546	944	1239	1101	380	1083	456	210	106	283	332	319	388	1551	1109	618	722	614	1518	866	979	389	870	1524	394	352	785	1073	1092
	ALDH1A1	1061	884	648	643	699	295	175	1008	1289	3365	681	622	298	208	1067	308	509	667	678	163	388	678	1425	137	225	1126	244	551	241	129	985	303	225	1469	164	538	484	799	1677	548	560	673	1943	227	150	1398	780	676
	ALDH1A2	181	387	277	321	278	134	33	355	204	1967	2	182	192	21	586	260	466	315	552	114	300	479	405	242	295	274	108	163	75	119	373	132	527	253	106	77	614	253	162	259	172	396	511	280	111	306	85	476
	ALDH1A3	335	561	1169	1233	792	224	61	560	314	381	604	556	365	829	2395	486	703	988	1511	345	1317	3067	656	834	403	243	326	154	81	219	380	518	818	1320	358	224	871	675	152	267	198	483	287	1110	143	399	662	432
	ALDH1B1	137	455	593	457	512	926	365	514	1043	1144	61	645	259	601	526	528	378	670	545	589	508	418	498	339	314	182	189	331	217	157	543	325	733	424	289	346	567	939	422	426	207	140	488	234	94	275	395	816
	ALDH1L1	277	321	684	815	609	770	253	821	887	2879	543	700	543	364	586	937	116	853	601	989	599	977	503	92	314	428	229	221	345	309	499	213	551	394	318	72	353	764	689	1071	360	527	963	78	258	488	519	728
	ALDH2	1552	1545	1676	1948	1138	543	10	1066	2591	3650	2414	1869	397	957	3177	1457	617	2043	2291	632	1941	3477	1661	1031	850	1889	582	615	385	203	2262	873	1938	2227	603	1143	1907	1263	1997	741	1194	994	2237	1206	278	1731	1488	1663
	ALDH3A2	851	2100	2671	3125	1426	918	498	1526	1847	2933	3345	2480	814	1231	4239	2192	1409	2317	3302	678	3073	4816	2448	1941	782	1479	558	571	262	520	1472	1089	2184	2130	576	1173	1690	1923	1385	1188	748	1185	2078	1923	305	1579	1860	1890
	ALDH3B1	77	869	963	347	1127	3436	1240	1132	1148	1365	1028	1300	1672	1496	964	2157	997	971	1216	1432	1617	925	927	378	902	476	493	243	770	569	365	328	1833	654	1705	1091	141	1325	703	2249	417	784	752	383	568	167	948	829
	ALDH3B2	438	1383	1147	1013	2510	4613	3891	2730	1984	1718	418	1766	1539	4297	1142	3948	1593	1382	1700	2921	1648	854	1361	1038	949	732	597	406	954	869	643	613	1821	1844	2435	803	1003	3833	1067	2644	813	837	490	256	1103	678	1378	1407
	ALDH4A1	665	681	696	779	395	966	45	689	900	1363	939	775	309	709	1125	679	406	896	900	830	753	1101	764	712	418	893	364	311	468	230	693	374	912	526	632	440	891	912	1034	693	303	526	624	501	229	582	383	715
	ALDH5A1	218	777	853	643	958	2001	833	1157	979	1947	135	916	433	1665	1044	1252	466	963	1019	917	812	1189	474	250	157	349	453	122	305	266	461	386	782	755	405	447	411	1155	324	1123	308	316	294	287	394	173	409	896
	ALDH6A1	781	1804	2021	1702	1072	1508	625	1295	2141	3354	2032	2311	749	1858	3125	1771	965	2140	1962	980	2326	3500	2131	1577	575	1335	769	552	766	691	1366	1072	2475	1611	801	1426	1483	1501	1118	1153	891	955	1787	1137	484	1655	1936	1504
	ALDH7A1	627	1369	1645	1885	1578	2243	953	1334	2090	1476	1519	2127	889	1601	4321	2304	1123	2484	3041	1992	1771	4124	2192	1457	817	1273	512	571	347	225	1083	705	2134	2317	1333	1194	2079	1587	1444	1238	505	1346	1305	1257	687	1017	1847	2046
	ALDH8A1	177	332	223	84	155	86	38	192	587	795	0	97	0	70	269	63	0	406	156	74	107	203	613	0	190	669	0	206	168	31	341	163	152	556	139	227	1	178	375	103	149	48	184	0	70	388	360	234
	ALDH9A1	1469	2218	3803	2735	2289	3208	1259	2895	2184	3753	3913	3687	1849	3189	7138	3820	1779	3831	4127	2190	4497	7477	3549	2964	1378	1523	610	733	871	730	1442	1190	3736	3280	2223	1836	2232	3143	1944	2219	1041	1721	3095	1937	831	1673	2799	2990
	ALDOA	11900	16729	20102	17349	17914	18364	18942	20035	17026	31544	23143	21369	16312	15696	32699	21645	16968	18666	23500	18142	19328	29331	19945	13064	7711	12811	5814	7835	6235	4616	10727	8826	20415	21174	12836	10378	16782	18882	16318	15630	9287	13031	21293	7213	5965	12299	12831	16208
	ALDOB	12206	11999	7932	6635	8736	3654	1264	5051	31455	29986	26347	9658	1688	3276	11877	4100	939	19232	10871	7999	6386	16393	33179	2215	5975	12901	4186	6625	5520	1351	14388	12291	11423	7998	4995	7169	35061	14733	16873	5049	17642	7776	22399	6728	5563	14477	17456	21368
	ALDOC	0	197	484	377	521	466	301	420	232	260	574	637	260	599	1428	1548	202	355	821	338	455	724	346	597	69	129	142	126	86	83	187	212	396	410	496	572	557	381	164	109	123	314	244	101	79	263	325	334
	ALG11	75	163	117	60	212	110	248	95	184	333	28	128	0	252	128	77	82	123	154	143	115	107	86	37	122	27	52	53	110	97	0	47	73	39	66	138	15	258	151	134	52	64	161	14	61	75	129	149
	ALG13	416	778	615	595	459	347	570	472	325	607	971	557	605	481	1448	698	686	687	770	869	730	1335	952	713	344	440	240	213	138	198	420	362	582	490	363	483	930	534	198	340	188	454	582	387	232	427	511	485
	ALG14	117	175	202	282	197	121	248	251	202	416	205	118	184	314	237	101	335	236	286	214	156	338	379	157	172	252	39	179	45	35	272	61	240	130	160	283	389	179	71	146	144	123	363	85	101	238	283	239
	ALG1L	0	27	94	52	59	159	111	113	68	90	0	122	53	143	75	136	124	128	73	144	43	48	65	18	53	34	0	6	57	44	29	27	36	52	86	160	22	85	39	141	16	80	137	8	21	27	28	84
	ALG2	237	407	324	524	442	452	1322	606	573	518	589	358	113	409	741	451	501	664	620	414	491	782	629	345	350	169	28	122	226	58	202	109	474	318	368	343	768	446	418	237	143	221	520	99	175	416	266	421
	ALG3	332	245	232	286	390	358	244	435	530	421	743	233	239	347	451	374	439	393	524	225	450	709	323	153	236	359	112	190	167	47	370	274	374	322	428	552	297	365	589	382	66	229	438	185	138	288	367	298
	ALG5	219	346	260	159	277	191	484	354	245	525	443	252	83	271	403	151	554	191	320	264	189	295	122	108	195	258	52	193	79	57	176	142	172	211	119	170	133	368	333	288	116	219	159	174	132	230	433	241
	ALG6	62	95	0	116	75	25	236	181	184	175	380	110	94	43	74	59	0	201	107	77	87	145	58	73	114	63	0	40	49	32	91	134	160	39	19	0	137	73	41	87	102	33	257	2	33	26	95	162
	ALG8	52	363	246	201	363	316	543	360	149	289	432	178	42	242	395	156	259	110	224	313	184	224	305	14	317	42	156	66	213	15	253	94	188	211	84	74	265	174	342	271	87	157	167	55	111	235	317	215
	ALG9	27	10	58	39	40	31	105	18	17	61	54	84	90	23	15	30	20	32	68	0	29	40	3	7	22	14	0	3	27	3	7	8	10	13	5	17	123	25	31	13	8	43	15	28	12	14	1	129
	ALKBH1	348	376	234	364	429	265	490	456	258	701	819	435	59	277	484	373	250	339	369	389	297	428	443	243	259	284	0	195	331	83	95	147	356	244	228	249	583	446	283	256	64	107	405	204	234	171	339	194
	ALKBH2	131	325	198	172	270	380	475	312	311	278	593	293	198	257	348	280	158	222	302	513	214	425	165	88	109	236	38	163	170	84	129	140	236	277	180	196	273	332	221	262	169	162	157	92	152	175	160	332
	ALKBH3	445	771	544	667	716	882	549	690	801	884	1276	816	397	722	1003	821	755	807	981	1020	787	1065	617	517	599	387	299	206	212	201	590	291	494	606	973	317	497	743	741	713	170	304	619	293	349	219	517	447
	ALKBH4	421	437	308	354	369	251	377	336	364	573	558	408	296	202	331	272	140	360	298	397	362	606	312	316	219	57	69	145	210	92	158	266	360	312	319	224	373	458	438	297	272	226	550	94	147	200	193	355
	ALKBH5	765	1086	1237	1954	1522	1369	1279	1409	1685	3262	2235	2155	849	1812	2856	1671	1043	1884	2298	1001	1808	3119	1793	1392	813	969	571	631	820	473	959	907	1971	1755	897	772	1588	1988	1254	1400	466	792	1811	1031	403	1447	1748	1304
	ALKBH7	1048	940	1670	1583	1004	754	760	1201	1300	2194	2171	1690	958	1512	2482	1081	1186	1445	1591	1133	1662	2754	1210	641	652	1017	233	491	437	260	991	667	1569	1375	595	976	1487	1200	804	886	654	834	1489	982	336	716	935	1302
	ALKBH8	132	136	240	147	578	598	516	327	532	889	255	393	109	594	191	361	594	421	398	292	274	481	550	171	188	296	41	42	228	172	2	270	612	235	440	7	220	614	184	439	50	329	221	73	89	256	423	415
	ALMS1	75	69	65	138	359	560	661	252	155	325	266	69	60	370	267	352	92	533	274	205	170	346	105	68	82	61	4	34	54	26	37	150	183	245	26	32	54	103	128	215	6	151	0	208	103	16	212	268
	ALOX15	63	64	108	22	207	320	65	100	177	59	0	388	77	194	40	159	125	108	85	226	94	69	43	25	55	13	127	26	67	41	0	39	175	63	111	76	102	152	66	116	5	57	0	0	77	28	107	137
	ALOX15B	447	2003	1811	4917	1029	843	219	2381	229	334	2214	1681	1993	2074	6237	1134	1911	1676	3598	1689	6014	6513	1018	2316	878	1321	569	678	222	698	1386	927	1961	431	1353	325	2321	1354	1453	331	755	944	1307	3268	257	1560	2174	1266
	ALOX5	201	2230	2002	1348	3805	7703	3258	3488	2836	4334	1807	3764	2117	5215	1405	7024	2148	3240	3048	4837	2312	1772	2980	1734	1011	663	1028	483	1905	1295	289	1357	3450	1930	3419	913	2378	5287	1922	4765	956	1293	1143	395	1083	578	2671	2982
	ALPK1	105	574	257	363	563	973	501	512	813	1037	187	703	213	598	395	734	181	442	573	1158	480	589	416	184	273	397	368	149	192	229	231	61	1052	401	618	316	343	816	443	1220	196	234	140	147	338	128	337	409
	ALPK3	0	124	90	153	107	561	444	304	208	258	2	176	266	429	137	96	226	76	278	184	195	110	70	83	10	70	141	53	155	54	107	6	47	60	111	163	60	212	31	126	13	74	363	6	96	1	14	119
	ALPL	106	113	84	24	147	42	0	51	516	478	0	44	89	1	89	58	0	109	136	181	108	208	84	20	154	167	398	32	103	6	339	82	103	91	66	202	215	132	202	120	126	46	111	69	48	112	134	152
	ALS2	67	197	591	532	820	859	286	756	1222	1617	153	927	337	992	652	733	153	745	690	398	714	489	505	210	464	274	228	157	179	184	63	274	916	501	606	911	249	1199	945	551	74	144	508	162	186	203	543	797
	ALYREF	154	230	529	528	388	442	183	570	342	648	562	442	214	528	810	566	343	616	630	403	547	922	537	319	267	160	147	189	126	149	224	253	516	574	344	259	302	534	284	497	86	264	632	135	121	246	233	394
	AMACR	72	234	260	132	325	247	294	188	246	279	103	234	125	238	91	266	187	273	133	388	133	169	348	84	113	154	117	30	119	58	300	94	270	148	250	148	141	225	151	145	129	86	202	18	73	159	253	172
	AMBRA1	19	12	109	245	428	509	246	258	427	678	0	145	0	258	303	440	89	301	346	101	231	289	57	41	124	17	0	133	148	49	63	15	319	67	26	81	49	409	248	216	6	285	37	110	74	2	5	335
	AMD1	3807	9700	11695	15334	5734	2549	1472	4673	2663	6913	13229	10236	3738	5604	34814	12969	8387	17323	19857	5842	13175	25934	7432	15020	4977	5645	2172	2082	1121	2050	4964	1953	14704	11606	3441	4478	14757	5900	3038	2470	4031	4534	4210	6592	1749	4551	8404	5654
	AMDHD2	1	167	294	254	247	383	0	183	227	240	282	266	92	167	148	229	99	272	131	436	271	210	265	159	87	110	91	99	98	22	89	132	131	167	116	175	75	320	205	268	64	94	133	123	78	121	214	182
	AMFR	385	407	652	494	734	733	647	993	524	1382	351	314	392	461	456	221	264	524	770	263	246	372	735	124	179	319	0	262	183	80	309	196	192	580	74	578	686	520	742	617	57	506	182	65	43	343	204	472
	AMIGO2	64	122	146	217	270	468	721	226	301	282	17	355	202	302	306	348	60	494	144	222	73	294	134	133	143	208	86	55	218	69	34	71	259	102	209	118	91	313	0	204	154	22	832	67	206	0	278	177
	AMMECR1	94	244	264	213	532	772	607	221	527	703	335	540	266	605	341	318	355	366	372	523	281	390	101	377	112	190	98	84	264	234	192	173	470	281	191	310	241	685	115	408	86	421	527	145	191	270	170	414
	AMMECR1L	141	162	474	369	407	862	69	273	605	753	162	671	87	388	331	524	172	387	376	448	330	396	225	113	182	112	137	58	193	136	80	265	274	377	204	142	25	470	434	468	134	49	117	62	146	81	434	272
	AMN	50	138	67	29	87	51	0	88	250	235	52	71	0	40	34	67	0	132	46	107	147	192	83	20	9	68	0	35	15	11	205	91	68	89	11	51	207	111	62	78	96	54	81	34	16	174	72	171
	AMN1	288	283	262	258	194	308	333	296	260	630	417	222	209	234	355	183	270	196	260	317	130	330	461	181	122	233	47	130	98	99	200	171	130	272	160	134	246	211	237	193	187	164	421	129	131	191	265	202
	AMOT	163	117	293	304	724	802	275	475	611	756	42	972	47	819	536	555	67	890	368	384	551	340	202	91	48	109	366	96	116	114	37	103	452	354	259	185	0	478	77	354	0	227	236	31	155	4	165	661
	AMOTL1	396	555	1097	754	527	528	32	671	548	849	502	1396	692	684	2644	1196	474	1415	1581	767	1116	1762	199	1237	275	191	103	197	75	219	461	99	1474	930	145	431	929	461	107	361	78	289	83	334	329	258	565	745
	AMOTL2	1308	854	2371	1604	1842	2005	1802	2843	3295	5374	1522	2008	250	1898	2205	1504	1104	1922	2461	1567	1750	1711	1111	510	1278	986	446	586	954	419	730	1835	1580	1655	957	879	767	3146	2038	2574	501	1110	2436	328	471	1158	2120	2347
	AMPD2	205	104	203	268	385	721	178	448	454	1126	611	448	0	553	556	487	128	526	558	322	282	382	297	112	283	290	308	141	253	49	196	334	167	267	348	4	240	510	542	433	242	318	516	115	205	141	342	570
	AMPD3	307	133	312	170	386	249	8	280	260	515	940	150	24	272	330	196	67	207	296	81	263	408	196	92	38	16	44	2	32	88	15	131	168	201	96	20	32	291	135	276	56	191	73	145	57	9	132	404
	AMT	576	675	804	1007	634	637	308	593	946	1140	321	919	369	711	1420	725	531	887	1196	1109	899	1522	736	772	465	896	282	247	226	264	485	406	776	956	504	578	529	879	555	529	565	488	1079	609	245	683	543	690
	AMZ2	2128	1712	2002	2074	1844	1666	2256	1928	2108	3543	3174	2506	2537	1589	3152	1850	3337	1927	2260	2148	1914	3450	3019	1418	917	1888	996	1080	736	665	1444	1087	1545	2099	1491	1010	1836	2307	2002	1830	1553	1537	2733	1097	754	2036	1819	1722
	ANAPC1	69	304	366	222	433	873	267	529	633	733	323	385	145	631	153	499	94	510	644	204	451	404	106	128	198	71	191	19	139	155	121	93	634	422	286	69	56	996	91	566	93	235	86	110	91	70	136	683
	ANAPC10	233	178	161	274	203	196	240	184	171	490	645	212	145	327	461	167	183	212	215	344	219	438	531	126	197	236	100	77	53	90	125	81	330	270	170	55	344	146	232	148	136	181	507	168	83	219	233	238
	ANAPC11	2185	2942	2825	3235	2028	1700	2752	2857	2194	4872	5501	3315	3083	3288	5522	2744	3556	2944	3422	3267	3048	6421	3283	1884	1357	2756	929	1096	679	855	2342	1655	2867	2794	1740	2832	4199	2370	1789	1896	1503	2076	2791	1757	827	2080	2449	2314
	ANAPC13	3668	3321	3328	3238	2191	1924	3170	4053	2713	5904	7083	3988	4123	2614	6137	2978	5810	3572	3799	2910	3480	6364	6024	3406	2453	3250	1173	1505	1075	1061	2705	2392	2413	3434	2559	3374	5347	2678	3022	2420	1823	2303	4447	1941	1042	3266	3191	2916
	ANAPC15	437	346	406	390	248	198	516	265	265	436	820	258	427	340	459	325	641	385	395	277	357	538	502	271	201	264	136	181	132	161	358	225	305	311	251	327	470	320	269	266	265	282	496	322	122	421	472	240
	ANAPC16	2786	2826	2837	3631	2406	1880	2396	3503	2499	5073	5064	3739	3041	2987	5502	2455	3663	3090	3973	2672	3059	6407	3904	1940	1800	3295	1148	1411	793	653	3077	1593	2850	3408	1761	2259	4575	2877	3098	2245	1830	2081	4119	1803	777	3108	2303	2794
	ANAPC2	2	27	72	10	8	12	0	12	44	74	6	51	0	8	28	13	5	43	8	18	25	55	4	8	2	6	4	34	1	4	3	6	9	41	6	17	70	14	28	24	5	3	12	2	13	1	4	17
	ANAPC4	834	1168	613	426	807	1203	876	984	1119	1127	1895	872	230	1333	579	736	295	757	907	894	528	684	1586	259	349	488	257	128	508	254	133	357	604	679	885	157	453	1402	639	727	316	527	308	427	428	276	859	688
	ANAPC5	1346	2685	2281	1976	2567	3837	3345	2197	3082	3971	3599	2849	3027	2094	3570	3413	1863	3092	2452	3954	2731	3704	3615	1673	1660	1399	842	980	1317	827	1285	1726	3025	2383	2921	1684	2729	3364	2041	2614	828	1374	2198	1038	1165	1350	2574	2247
	ANAPC7	739	609	499	421	462	1000	346	601	682	1033	502	779	724	813	888	858	590	734	774	498	599	1029	786	427	188	89	476	189	304	272	152	270	671	592	481	299	135	698	634	490	243	580	115	96	277	379	580	711
	ANG	17	77	32	48	14	1	0	9	16	13	65	42	46	23	53	27	36	30	50	55	37	94	35	30	10	28	0	7	0	6	54	53	27	26	7	39	61	27	19	8	33	15	22	44	2	23	69	28
	ANGEL2	216	278	467	406	450	598	592	567	435	1268	376	697	291	504	849	357	580	518	768	428	444	759	956	372	491	216	13	151	275	96	519	309	446	352	217	328	362	571	365	382	241	438	222	147	275	259	400	677
	ANGPTL3	98	206	134	100	67	45	0	93	762	385	304	235	19	38	239	78	0	171	92	55	146	172	383	98	20	297	227	154	55	21	231	159	158	107	44	112	420	303	337	102	252	64	126	84	89	114	379	310
	ANK2	61	182	328	184	632	748	254	621	959	630	1	464	25	594	180	268	89	695	433	60	521	471	478	30	294	239	211	79	105	60	20	76	496	227	139	342	0	458	608	185	162	108	309	8	168	26	71	393
	ANK3	260	771	952	705	923	1507	716	1087	1548	3685	1018	589	8	1328	588	921	398	1150	749	498	859	692	519	115	890	656	534	229	661	335	555	631	931	1136	708	32	67	1828	1222	1170	385	435	716	272	347	459	776	1152
	ANKAR	107	6	138	32	53	58	22	129	79	139	56	153	10	58	76	81	9	60	112	102	62	83	136	24	11	34	8	3	5	26	21	36	61	103	11	127	0	23	79	52	15	32	53	26	14	57	34	87
	ANKDD1A	44	163	141	41	268	405	257	291	327	210	240	840	525	721	272	451	195	385	271	313	251	174	140	98	84	42	89	80	163	93	77	87	226	178	360	88	51	361	154	292	138	192	199	96	138	56	351	179
	ANKEF1	208	423	296	426	491	822	330	485	688	994	461	627	413	571	329	416	218	695	474	359	392	544	281	179	110	54	247	107	266	183	213	61	716	500	207	503	27	741	315	326	279	405	229	214	110	294	319	417
	ANKFN1	3	235	218	219	731	1257	888	643	489	628	290	536	117	1020	572	771	418	660	519	476	468	457	31	253	57	77	60	31	282	225	14	167	676	171	543	167	42	583	424	573	291	58	143	1	249	4	623	606
	ANKFY1	28	1114	777	922	1665	3482	573	932	1370	2521	58	1446	214	1680	767	1572	300	1295	1376	935	1234	1633	457	355	292	186	419	117	690	180	66	398	1309	878	661	110	180	1926	754	1230	88	534	244	64	515	158	661	1165
	ANKH	453	925	599	779	643	278	290	357	269	438	1475	1032	597	741	2358	658	1319	1144	1070	592	1031	2598	514	1120	529	276	124	306	58	79	289	491	1221	685	277	828	1619	265	231	225	468	391	302	960	66	542	1052	684
	ANKHD1-EIF4EBP3	0	25	22	8	31	48	36	14	23	12	0	23	14	65	60	33	9	31	11	12	17	23	8	4	0	0	3	21	20	5	3	20	13	8	12	2	0	10	30	26	20	6	18	22	12	6	48	21
	ANKIB1	325	260	521	418	541	606	584	748	839	1115	590	1055	87	935	810	532	515	753	517	252	529	808	295	238	329	280	181	131	302	175	194	97	701	524	299	315	468	529	281	636	313	159	207	129	238	330	456	566
	ANKLE2	319	803	871	302	711	702	575	745	1036	997	473	608	687	1010	525	660	173	919	750	314	408	754	390	138	245	240	119	101	261	149	95	135	590	423	461	330	155	790	855	692	157	262	498	188	265	270	695	819
	ANKMY1	22	158	252	316	293	390	1	417	294	232	201	145	443	347	185	331	64	473	256	384	186	172	579	158	143	153	80	3	171	97	26	217	149	298	220	256	78	211	405	141	59	81	134	133	56	117	154	212
	ANKMY2	493	1139	701	430	1034	1943	2002	1066	1313	1441	704	1229	374	1411	898	1403	1148	914	1083	1531	952	858	1592	677	806	524	543	224	835	468	512	671	1078	941	1429	1137	517	1533	1322	1065	354	700	1018	238	704	484	1316	1266
	ANKRA2	227	566	399	454	436	582	928	337	378	608	659	454	230	533	802	407	716	588	548	593	362	620	303	338	317	312	231	106	181	61	308	110	431	283	473	129	675	774	440	312	148	206	351	128	227	290	585	316
	ANKRD10	553	685	376	595	289	369	960	531	918	1208	1382	944	376	626	886	477	657	640	970	886	553	882	585	556	527	772	353	188	253	185	482	168	540	576	250	294	533	815	537	391	294	248	707	354	139	704	517	548
	ANKRD11	691	1266	1173	1043	2150	3137	2489	1502	2575	2192	868	2758	963	2426	1854	1354	833	1940	1442	2011	1503	1891	872	919	684	577	828	353	1152	548	657	814	1605	1304	1243	846	870	1815	1294	2120	578	515	936	320	948	514	1005	2373
	ANKRD12	1354	2601	1271	1135	2238	3002	3785	2216	2443	3037	2629	2454	1524	2772	1587	2191	2805	2455	1743	3160	1274	2192	2428	826	1042	1147	415	479	1227	931	732	1038	1527	1538	2239	2014	1445	2158	2043	1823	588	553	1627	567	1511	816	1734	2116
	ANKRD13A	1065	846	852	827	957	1563	1062	1081	1423	2270	827	761	601	1266	1085	1001	424	963	1287	1496	637	1180	677	258	271	573	116	108	494	173	412	266	705	1050	381	179	532	1400	819	981	125	632	781	190	312	621	821	817
	ANKRD13C	336	679	872	545	723	972	1312	544	807	1640	1376	504	283	594	709	624	517	797	844	769	573	979	1017	326	439	490	204	170	247	178	322	501	586	846	473	353	177	1009	565	674	390	641	288	260	392	581	857	599
	ANKRD13D	209	343	378	276	463	495	351	449	471	384	260	619	102	439	391	486	379	383	411	501	261	506	293	51	202	177	96	103	248	88	95	270	350	177	319	6	142	478	405	326	54	236	234	54	194	206	192	279
	ANKRD16	96	44	142	172	163	169	157	119	185	279	0	163	111	182	118	291	175	224	135	117	109	161	307	155	84	184	143	42	73	35	32	30	174	158	204	92	40	132	276	228	79	168	202	51	73	66	226	113
	ANKRD17	835	1796	1708	989	2572	4419	2773	2365	3208	4063	1208	2723	1389	4433	2192	2757	1666	2880	2568	3287	1868	2645	699	1227	1672	1037	679	563	957	892	787	1542	3342	2290	2151	1354	1180	3367	2492	2658	543	1147	1919	791	1056	947	2104	3012
	ANKRD26	709	530	199	266	318	295	623	456	665	784	687	345	378	401	247	277	414	439	366	397	288	357	182	152	324	604	67	111	177	92	218	150	202	273	227	245	230	726	632	402	198	224	818	122	251	216	403	386
	ANKRD27	482	660	1472	1231	2535	4681	1547	2292	2640	2467	1288	2284	521	3260	1387	2730	957	2063	2214	1808	1563	1900	646	709	862	989	727	331	1076	500	394	924	1829	1415	1625	745	751	3928	1089	2325	112	639	573	281	1100	701	1647	1829
	ANKRD28	257	880	390	928	868	1353	1091	1035	1713	1659	272	850	859	1122	724	1089	566	1028	929	529	767	1119	1080	238	985	387	576	152	565	231	327	812	851	765	268	810	209	2354	827	986	262	653	405	257	349	265	611	964
	ANKRD29	80	89	139	266	62	20	0	49	60	42	253	112	0	57	195	46	25	52	54	15	48	269	218	94	132	28	32	48	28	14	33	10	115	13	25	0	72	3	1	25	196	13	297	101	37	107	43	112
	ANKRD32	33	90	64	55	93	104	61	94	140	197	289	69	68	240	66	40	65	61	143	48	50	90	116	22	38	68	67	43	85	33	18	66	67	59	115	105	59	79	107	71	21	0	210	40	93	59	116	47
	ANKRD35	18	174	176	193	133	244	133	48	173	116	322	283	149	102	464	257	342	303	427	178	204	432	146	231	111	27	1	116	82	17	89	182	485	160	114	72	200	332	14	83	25	30	115	214	38	1	201	174
	ANKRD36	0	31	54	19	123	10	40	67	121	91	42	113	3	27	104	88	33	29	11	8	84	78	72	35	52	66	0	17	3	19	49	29	42	67	47	24	71	125	129	71	18	22	62	2	11	62	19	148
	ANKRD36C	25	38	105	94	101	1	8	95	89	87	0	30	45	22	63	112	7	148	45	0	37	45	109	35	9	3	0	12	74	19	24	92	48	39	13	19	9	133	187	21	51	35	23	29	10	3	63	71
	ANKRD37	255	306	317	319	273	205	196	366	287	185	520	326	351	372	553	280	319	326	431	192	346	721	346	262	147	186	81	97	116	74	111	97	340	216	265	190	184	226	188	197	135	113	156	221	87	332	167	247
	ANKRD39	236	170	242	256	177	116	197	167	173	233	288	195	113	142	346	192	242	149	229	162	180	348	242	145	100	178	37	69	46	63	216	188	215	144	143	160	463	117	111	134	86	95	163	130	59	201	294	107
	ANKRD40	45	159	111	104	245	325	218	264	273	417	7	307	113	313	203	154	161	324	380	242	209	277	148	69	83	106	32	58	106	75	309	121	273	149	144	218	128	205	209	210	56	41	153	29	89	119	159	350
	ANKRD42	162	311	366	188	781	809	326	628	643	1173	846	723	439	435	557	575	180	498	744	542	448	341	337	231	323	55	27	83	286	116	113	384	625	488	615	250	66	921	254	626	28	241	488	223	276	163	411	735
	ANKRD44	109	57	25	85	133	285	224	213	234	107	2	197	1	166	207	104	328	193	174	96	35	72	32	2	88	69	217	21	51	33	85	0	131	211	6	241	92	114	246	189	65	0	36	74	57	89	8	308
	ANKRD46	476	263	342	450	204	227	389	487	397	1266	401	262	389	172	956	197	346	255	361	110	270	658	885	164	254	285	82	111	107	112	374	127	376	567	177	236	383	665	431	226	264	276	679	29	84	407	273	373
	ANKRD49	194	371	250	337	197	288	215	466	255	335	232	245	397	153	373	165	459	243	232	286	197	359	360	344	264	418	4	78	141	106	94	185	203	196	75	222	325	425	202	176	57	222	431	89	156	323	477	233
	ANKRD50	78	151	219	210	322	565	256	287	465	526	135	300	57	1301	564	398	10	352	519	345	492	318	253	191	183	85	3	15	202	128	83	23	345	425	70	8	81	768	73	383	65	223	175	146	214	140	132	618
	ANKRD52	0	210	334	522	609	1626	36	490	961	872	4	847	72	1094	304	384	72	902	384	269	775	314	173	184	66	104	220	89	90	170	25	469	164	171	97	2	27	373	44	538	154	299	3	15	104	71	123	368
	ANKRD54	224	628	566	383	569	810	618	777	662	1632	165	569	237	424	855	500	581	748	888	528	517	973	459	324	546	726	235	222	248	253	526	589	420	593	469	348	876	702	528	426	501	539	626	174	225	536	601	664
	ANKRD6	76	190	210	195	345	558	634	363	560	780	72	630	277	752	301	386	190	490	388	506	411	477	608	227	70	233	91	60	342	136	170	261	398	488	309	43	99	599	457	689	68	189	310	78	180	236	345	314
	ANKRD65	208	995	581	434	672	931	702	658	494	970	404	547	680	841	516	1214	705	720	733	742	1013	1088	694	357	527	299	232	214	381	350	194	195	1320	691	498	743	1042	1040	473	947	75	417	208	307	447	260	185	675
	ANKRD9	698	683	727	601	950	1040	386	949	888	2011	485	1267	1057	856	1104	954	610	789	890	485	916	1214	633	470	387	507	110	320	274	247	522	425	971	626	541	474	865	851	552	958	448	711	884	431	406	574	558	1015
	ANKS1A	250	922	1069	951	2249	6164	1230	2386	2658	2592	364	3115	939	2689	852	2151	759	1994	1503	2776	1435	2454	1207	714	939	583	295	394	1520	644	688	588	2154	1811	718	267	440	3130	953	2023	178	410	1113	243	1053	208	670	1532
	ANKS3	430	275	409	154	310	484	339	558	557	919	213	418	175	364	353	267	348	427	421	243	270	496	620	142	329	336	61	140	271	95	228	404	281	335	191	303	125	656	479	346	89	227	484	157	157	251	299	470
	ANKS6	204	567	668	498	756	1209	202	728	933	1079	694	1111	280	888	499	1093	720	799	549	811	765	456	405	282	379	193	89	138	345	318	214	214	723	365	452	214	537	1049	982	894	381	653	250	295	252	343	634	670
	ANKZF1	509	683	646	470	846	1331	426	591	918	1643	174	521	547	886	661	563	150	743	1049	800	635	966	801	195	844	395	203	370	518	233	199	585	768	698	384	401	426	1257	848	617	210	392	241	476	476	556	561	694
	ANO10	363	199	185	258	182	223	210	456	239	894	373	192	173	133	449	216	118	278	135	310	137	519	412	13	167	245	34	106	145	109	13	16	323	230	176	161	102	505	444	312	207	336	363	59	97	216	248	269
	ANO6	209	163	578	359	659	812	439	569	846	1075	16	774	56	730	596	790	413	694	687	659	446	284	281	151	234	121	6	161	341	240	207	51	625	544	584	375	284	1098	667	783	150	142	327	148	265	224	429	615
	ANO7	55	317	80	277	62	42	40	93	58	84	330	191	6	198	320	225	272	164	341	101	481	273	0	146	93	39	4	59	6	61	241	76	92	44	115	122	207	68	103	59	39	65	129	507	24	175	205	146
	ANP32A	576	572	608	906	523	757	674	993	749	1223	829	852	435	1216	1144	1071	485	1155	1135	613	826	1555	475	381	227	533	361	265	238	173	461	669	1001	938	430	829	696	688	422	814	437	304	650	512	227	572	583	709
	ANP32B	767	772	956	1210	912	968	1000	1452	1650	1639	1730	950	876	1874	1362	906	838	1179	1538	962	914	1575	812	470	510	853	190	351	290	219	575	620	1282	860	580	1175	841	1291	863	1392	350	746	1076	276	382	637	913	1037
	ANP32E	262	622	362	423	362	460	318	715	673	1189	351	436	50	400	577	311	268	301	548	269	232	417	544	160	342	336	231	279	179	106	428	338	481	607	265	318	278	1028	694	504	321	263	1051	159	131	380	395	354
	ANPEP	167	195	287	171	397	98	4	140	1022	679	428	197	3	120	782	158	215	606	351	271	361	766	159	99	96	163	206	118	127	43	347	362	367	380	205	89	573	303	418	64	178	223	749	451	56	794	298	562
	ANTXR2	23	150	224	237	128	48	246	181	47	126	92	121	34	236	298	135	200	138	311	202	292	351	115	139	283	23	251	43	82	21	129	110	285	36	200	429	160	97	2	28	72	140	224	109	59	102	25	301
	ANXA1	373	1871	1936	2529	4211	639	1438	839	1123	863	4418	1129	1786	2142	4078	1180	3071	947	2710	1873	1421	6990	4639	1377	2713	1109	1038	760	255	750	689	1689	1461	817	554	2085	2259	1601	922	3686	641	449	1488	2347	235	2405	2117	1250
	ANXA11	3052	4017	5219	4591	6612	10917	4909	7404	6363	9338	4449	7558	4316	8783	6619	6834	3102	6230	5494	7374	6524	7706	5206	2289	1929	3500	1568	1419	2451	1730	2029	2439	6395	5072	5143	3784	4374	8541	3911	7717	1809	4001	5599	2346	2584	2067	4170	5627
	ANXA2	4123	13791	9001	5737	17642	32378	22591	14196	15828	13206	12615	16893	18068	23480	10918	16797	14273	12811	12053	24341	12738	14505	19553	7203	5902	4848	6950	3953	5811	4715	3695	5505	13052	11785	19727	11881	10764	18467	11830	21769	4689	7837	6311	4153	6657	3332	12886	9828
	ANXA3	929	3577	4030	2554	2174	2865	3611	3671	2010	3725	5659	2715	3935	4314	5869	3304	2685	3023	4139	4007	3866	7889	5088	3547	1283	1717	1055	1061	659	749	1502	1449	3760	2646	3022	2338	3650	3411	2172	2508	1479	1752	1275	2562	1286	1726	3930	2278
	ANXA4	1380	2589	2307	1648	3076	4387	3527	3672	3574	4986	2186	3404	1919	2943	3299	3497	3033	2260	3020	3803	2490	3528	4457	1497	1706	2272	1079	1009	839	862	1534	1218	2515	1962	2321	1996	1959	3581	2043	2770	1346	2017	2690	906	1434	1595	2529	2308
	ANXA5	3900	5045	6286	4480	2528	2447	972	3012	2199	5409	7951	5221	2908	3226	13500	4429	4859	5232	4480	3621	4082	11988	5061	4899	1625	3843	997	1367	617	828	1976	2024	3911	3568	2200	2577	3956	2815	3658	2347	1931	2071	5855	2435	985	2324	4081	2874
	ANXA6	280	61	84	161	90	74	2	240	165	354	67	149	5	92	487	116	209	198	105	14	127	281	162	89	117	127	0	47	69	15	207	6	205	172	6	261	76	93	297	147	37	84	163	98	28	132	82	234
	ANXA7	2732	2988	3297	2120	2528	3229	2369	3512	2908	3950	4950	2657	2264	3167	5112	3232	1938	2603	3659	3299	2860	4078	4397	2540	1742	2333	1267	975	1272	957	1759	1509	2693	2487	2749	1253	3068	3199	2844	2314	1375	2047	3087	1303	953	2068	3240	2421
	ANXA8L1	67	98	80	61	27	18	57	21	16	61	165	49	75	71	137	76	31	72	66	25	112	152	154	93	61	1	0	11	20	24	30	29	83	58	21	117	128	42	8	20	9	10	150	75	9	25	124	35
	ANXA9	1230	4228	3440	2016	5916	9270	5023	5204	5698	4863	1780	5550	4916	6840	3128	7646	4829	4106	2789	9652	3725	3048	4366	2036	1556	2886	1906	1455	1957	1252	1720	1555	3358	3180	6960	3671	2731	7058	4018	5925	1681	1515	2765	801	2190	1120	2951	3040
	AOC1	255	81	80	16	166	39	79	85	201	654	354	122	0	29	128	142	0	147	122	0	30	103	141	2	181	260	46	151	114	0	104	119	136	266	83	36	153	221	337	95	78	14	220	20	66	87	16	223
	AOX1	398	668	684	1212	365	268	0	168	769	489	195	491	254	188	2570	526	106	1266	1300	457	1329	1611	378	876	190	691	239	212	123	183	349	388	1044	996	284	105	422	819	234	168	149	57	504	531	130	429	490	552
	AP1AR	779	992	1122	706	1085	1611	2335	915	967	1726	883	1018	388	932	1625	833	862	945	1350	1303	647	773	2125	597	296	487	227	271	617	263	845	560	934	1288	822	1007	479	1018	1403	919	401	363	1105	462	503	632	1089	1045
	AP1B1	610	1747	1936	1232	3576	9784	2397	2427	2861	3302	1001	3169	1388	4496	2327	3482	1358	3533	2036	4436	3079	2792	1421	1158	712	922	703	504	1474	793	396	876	3143	1773	2162	1649	1197	4445	1399	2818	626	1610	730	922	1486	625	2287	2912
	AP1G1	307	1115	1633	936	2137	2665	1175	1707	1992	3124	1180	2382	882	3228	2153	2525	586	2303	1790	1072	1607	2128	725	821	309	544	336	73	312	329	524	433	1799	1249	650	330	491	2870	913	1938	333	572	648	146	581	463	1474	2200
	AP1G2	322	1189	716	453	839	2177	1772	956	1263	998	716	1278	629	1214	877	1278	857	1055	1013	1573	902	731	1230	732	660	369	129	426	649	545	265	477	790	763	1499	865	842	1418	960	1293	442	605	773	303	484	610	635	793
	AP1M1	298	721	743	734	798	1430	734	1113	1132	1088	1159	1309	434	776	872	701	677	970	1039	632	584	1097	668	457	436	436	549	273	440	299	388	697	1210	931	865	343	675	1236	1055	842	407	601	655	459	386	554	898	894
	AP1M2	1341	2993	3266	2925	3722	4951	3809	3473	3297	4671	3851	3631	3283	4197	4528	4378	2533	3589	3244	5439	3466	4584	3606	1849	1816	2216	1130	1422	1117	1136	1836	1637	3218	3014	3374	2511	2824	4670	3349	3632	1851	1994	2786	1722	1226	1698	2941	3112
	AP1S1	41	102	63	89	182	288	74	169	178	245	234	236	95	237	313	263	72	237	143	138	118	294	130	84	38	119	80	26	87	46	104	100	181	120	101	67	124	169	67	204	118	73	114	55	53	99	172	150
	AP1S2	101	99	116	79	58	28	36	52	60	255	103	131	50	48	90	51	50	83	142	20	101	106	12	54	110	79	157	40	30	23	49	70	85	61	22	88	94	64	82	29	69	51	49	13	51	48	157	65
	AP1S3	11	228	229	213	344	354	264	205	168	533	0	466	314	363	320	637	265	314	298	439	249	358	329	204	62	29	103	71	139	83	72	119	301	213	194	40	40	349	86	396	124	143	182	40	89	82	177	230
	AP2A1	51	202	244	211	506	774	206	300	483	482	143	644	110	465	288	417	110	567	252	353	258	349	121	136	34	171	122	33	107	55	76	61	393	265	419	115	204	426	131	390	61	147	141	73	97	112	239	402
	AP2A2	172	188	209	291	424	610	93	483	485	566	156	462	285	415	323	554	244	580	372	291	317	479	470	191	162	138	63	106	149	73	143	150	397	329	271	211	167	375	206	379	83	138	111	57	125	188	213	392
	AP2B1	285	624	1169	770	1192	2727	540	1426	1458	1848	1001	1707	192	1881	1510	1330	343	1838	1298	554	1266	1546	754	363	605	308	261	140	404	308	82	422	1667	1040	445	528	374	1829	654	1461	311	344	588	450	298	412	906	1044
	AP2M1	2783	4331	5740	5641	4607	6063	5904	5846	5404	7982	7534	5519	3516	5892	8287	5103	4500	5892	6595	5469	5933	9513	6878	4410	2643	3078	1836	2101	2454	1623	2951	3745	6505	4407	3761	4005	5297	5191	5608	3937	2481	3485	5701	3114	1666	3379	5411	4477
	AP2S1	684	816	725	1144	567	454	378	658	437	1025	1014	897	734	731	2579	708	840	792	1220	919	1097	1986	751	557	394	1122	242	305	116	159	756	447	844	692	409	761	1040	594	504	483	387	775	828	711	296	603	577	775
	AP3B1	792	1055	992	800	1288	2305	637	1174	1496	2303	1319	1583	492	2075	1640	1335	711	1684	1548	1045	1349	1677	1451	454	712	662	472	317	271	303	318	199	1481	1128	916	377	384	1472	619	1839	343	978	1567	464	742	695	1940	1083
	AP3D1	1257	2008	2357	1535	3767	6397	1217	3588	4308	3818	774	3843	1569	5608	2668	3578	1550	4330	2847	3681	2851	3304	1526	938	1168	819	571	495	1268	898	1096	1154	3989	2566	2453	1018	1226	4156	1842	3659	1161	710	1739	1097	1056	1495	2237	3025
	AP3M1	782	940	1087	873	1478	1922	795	1253	1134	2029	1302	1093	644	1325	1361	1368	757	1602	1575	1740	1484	1836	1925	1017	783	593	377	432	481	364	451	442	1607	1268	1030	491	1175	1269	968	1484	474	739	847	353	677	557	1760	1176
	AP3M2	615	692	482	372	709	886	231	772	795	1118	723	736	538	757	174	561	292	534	611	1158	485	615	839	456	259	325	399	278	265	257	179	230	466	559	466	292	215	716	458	851	118	484	974	219	324	296	757	702
	AP3S1	675	989	748	733	812	836	1422	928	808	1041	1643	1121	1165	849	1203	853	1631	729	904	991	874	1410	1462	669	550	677	297	315	366	331	641	429	804	764	706	516	945	941	804	875	344	573	921	574	349	671	1067	630
	AP3S2	107	352	142	272	163	259	200	177	321	570	78	299	33	243	572	203	276	252	296	252	368	379	48	105	227	124	19	140	87	88	127	235	268	219	332	101	118	307	321	232	107	269	88	154	110	233	192	197
	AP4B1	278	771	254	154	320	617	812	466	486	613	315	453	242	507	446	403	182	444	480	522	328	200	368	248	81	193	117	83	267	110	86	372	386	231	353	508	249	703	329	210	89	183	234	82	244	217	299	364
	AP4E1	106	9	287	223	216	543	916	314	217	816	144	208	12	405	18	375	64	273	328	310	197	172	149	97	154	29	299	30	116	84	112	132	468	155	77	195	8	796	143	115	118	229	194	4	54	84	412	345
	AP4M1	209	179	297	241	210	355	289	144	317	469	223	295	73	233	225	217	300	299	290	195	263	275	106	96	122	85	11	125	170	14	52	98	142	223	199	233	354	285	230	399	105	131	114	126	46	33	159	155
	AP4S1	65	134	59	68	84	78	52	34	69	104	75	146	90	17	198	29	13	47	95	24	67	140	62	50	97	37	26	41	0	1	5	32	58	109	83	4	63	69	34	45	78	54	82	2	18	51	49	64
	AP5B1	195	481	237	165	1121	2022	789	775	729	1581	52	955	11	892	646	551	33	803	534	478	524	840	332	160	65	292	0	116	247	240	120	255	613	516	524	271	139	1051	466	832	50	240	131	51	418	89	467	562
	AP5M1	699	1331	1157	919	1611	1824	1521	1382	1160	2723	1333	1386	897	1036	1511	1075	608	1051	1412	1470	1082	1522	2224	690	681	618	224	477	479	422	760	771	1238	977	937	588	1177	1679	1262	1173	486	975	1653	145	565	708	1437	1141
	AP5S1	50	235	265	216	241	359	54	235	278	516	354	478	10	284	282	460	386	299	299	212	223	422	102	149	67	162	63	81	127	77	96	221	371	228	164	253	153	304	289	207	214	200	290	76	37	220	226	221
	AP5Z1	69	489	218	263	284	841	508	258	414	619	423	575	274	572	245	362	434	423	497	553	552	401	302	315	190	126	216	278	461	99	134	117	415	471	407	668	94	582	283	369	49	204	81	111	258	133	425	400
	APAF1	0	147	155	113	231	495	227	159	335	793	74	287	44	354	213	387	84	363	172	330	176	186	82	84	181	52	207	20	197	79	32	175	345	175	129	110	36	309	146	214	34	203	135	82	128	43	150	278
	APBA3	100	254	243	209	184	323	33	162	297	268	118	213	102	246	179	220	403	324	169	545	143	312	286	143	238	184	126	106	226	41	26	105	93	219	190	114	136	265	27	144	109	66	98	97	107	208	163	176
	APBB1	696	439	255	389	176	113	0	336	410	1198	290	438	145	195	541	236	73	301	368	248	472	799	512	318	213	623	154	229	140	135	204	482	466	298	3	283	302	543	810	240	222	352	487	191	135	626	264	408
	APBB2	80	85	200	449	287	218	288	355	657	955	665	349	2	260	166	203	234	393	332	91	206	216	39	38	78	57	0	100	132	24	100	175	111	275	63	8	93	312	398	439	15	280	103	88	107	73	10	548
	APBB3	83	137	165	45	53	89	82	65	107	135	90	142	123	52	65	95	32	97	116	176	83	123	154	38	35	11	0	59	24	32	5	62	98	34	102	1	91	140	73	46	38	74	71	128	16	147	21	42
	APC	297	736	782	245	785	911	662	836	1034	1386	387	1102	96	1256	610	541	250	731	560	358	618	610	254	185	106	94	384	80	157	189	230	170	676	434	315	463	272	819	498	802	144	281	318	84	253	265	262	996
	APCDD1	46	154	135	188	52	26	0	59	4	115	273	95	2	60	197	126	109	133	119	50	155	477	24	210	43	32	12	8	0	13	9	38	137	189	21	34	119	113	41	52	61	19	14	76	19	61	63	44
	APEH	1120	2718	2708	1762	2754	4925	2182	2385	2862	4137	1975	3233	2218	4003	3922	3601	2065	3953	2743	4606	3391	3662	3012	1427	1211	1486	1537	1023	1241	959	1016	1504	2819	2605	3365	1235	1701	4031	2108	3022	986	1746	2031	1162	1153	1770	1879	2099
	APELA	48	289	262	159	68	11	94	56	27	40	303	193	381	140	525	231	78	175	339	166	273	353	0	312	104	91	4	25	12	12	88	108	271	103	50	52	409	64	42	39	66	176	42	56	46	153	156	113
	APEX1	1521	2410	1345	1730	2186	3478	1701	2099	2250	3333	3049	2603	1625	3468	2688	2737	1916	2047	2330	3647	2306	2893	2883	1492	1077	1292	378	689	975	552	747	764	2226	1891	2109	1690	2020	3066	2472	2558	1156	1395	1934	439	897	1425	2154	2112
	APEX2	320	761	685	513	1094	1762	1151	834	792	1234	886	1052	281	717	854	1176	978	856	977	944	663	1086	559	439	329	597	457	186	441	173	298	493	768	616	707	667	543	981	875	1077	392	646	565	265	442	381	805	661
	API5	865	1091	1463	1020	1566	2745	1420	1662	1808	3037	2968	1873	920	2195	2252	1745	2018	1470	2030	2272	1518	1773	2592	1211	1123	878	365	360	819	562	712	799	1607	1735	1208	871	980	2876	1773	1650	294	1234	1270	701	727	894	1381	1626
	APIP	412	959	763	584	325	202	495	504	424	520	817	837	458	451	1442	511	753	651	884	771	573	1191	970	618	474	665	345	252	176	190	603	298	544	531	322	374	881	432	258	427	286	703	704	491	275	435	878	541
	APITD1	64	50	31	55	36	18	58	43	55	44	104	46	101	39	98	30	78	43	43	33	34	86	81	26	25	119	10	30	12	7	114	34	27	48	24	16	44	45	50	16	6	46	97	35	19	48	62	43
	APLF	66	195	55	84	133	424	448	256	128	248	149	269	68	309	140	203	147	206	155	341	108	118	75	32	114	165	0	50	183	59	139	140	207	283	177	160	36	372	153	138	0	135	0	1	155	64	48	226
	APLP2	654	938	1101	490	1235	1539	1245	1304	1830	2078	496	1197	604	1177	986	755	385	1483	1313	650	921	1097	1106	329	835	611	280	146	514	372	220	410	780	768	1033	366	551	1320	1233	1392	627	612	579	520	415	630	976	1060
	APMAP	494	56	77	179	314	162	321	178	323	386	525	383	161	147	270	36	327	209	209	222	230	376	372	199	141	423	180	65	186	35	217	130	351	229	209	303	184	349	539	145	328	267	156	37	112	218	108	353
	APOA1BP	2495	2465	2513	1969	1607	1586	2595	2588	1940	5903	4741	3100	2798	2559	7207	2029	2996	3343	2986	2869	2566	3806	2482	2248	1153	2212	993	1486	821	728	2760	1635	1881	2054	1771	1250	5094	2098	2609	2150	1433	1761	3548	1188	773	2888	2176	1968
	APOBEC3C	502	2577	1790	620	1533	2796	1666	2000	1575	1196	1869	2930	1627	2041	3086	3548	1768	2372	1407	3605	2195	3423	2458	2705	634	673	503	906	633	573	844	932	2132	1054	847	1090	1860	1582	1021	1561	877	1523	1117	865	850	721	2084	1551
	APOBEC3D	26	45	47	74	127	209	119	56	53	141	0	74	17	241	54	133	32	138	54	110	156	111	157	3	6	3	0	20	50	37	38	24	87	79	47	71	16	217	76	83	3	26	13	32	32	0	13	87
	APOBEC3F	96	290	91	201	258	456	230	282	236	326	210	368	429	504	436	406	297	348	301	258	301	382	100	217	110	179	105	152	109	128	132	68	327	311	268	31	192	326	18	366	155	82	32	15	84	26	377	289
	APOBEC3G	101	559	550	535	629	1193	644	737	718	765	705	1092	678	934	918	1116	1057	693	852	2190	678	715	926	697	280	330	121	172	504	300	185	216	550	435	734	579	723	1118	377	631	272	401	317	90	403	141	614	550
	APOE	968	959	389	400	719	253	159	454	2858	2347	2410	726	76	276	822	346	377	1550	1014	465	740	1240	1971	292	309	1216	221	454	332	69	1258	979	540	557	302	326	1987	1535	987	641	500	328	871	366	270	639	882	1517
	APOL1	46	81	61	46	122	206	86	102	163	261	0	197	251	82	131	80	309	62	114	46	45	234	59	75	0	159	17	8	116	24	131	68	61	130	157	258	181	296	194	171	0	43	121	108	30	59	69	84
	APOL2	174	614	336	222	1057	1810	943	741	782	1167	731	822	125	964	742	721	469	470	1015	591	463	1129	299	375	237	945	75	184	200	162	152	538	992	650	620	250	342	1739	742	503	457	417	184	95	184	256	590	722
	APOL3	382	269	189	416	307	742	155	159	373	676	184	309	101	593	304	543	294	325	560	839	301	606	106	53	536	244	70	44	134	253	145	199	450	211	552	380	317	772	125	599	72	204	93	212	153	17	201	283
	APOL4	504	975	1189	703	1055	635	1348	400	425	1092	542	1579	1153	687	3242	901	910	925	1555	801	1168	1456	832	1387	435	507	106	321	543	349	622	168	2247	1535	677	1172	904	985	94	678	306	284	155	448	395	271	933	293
	APOL6	210	155	227	468	323	871	482	362	404	1111	562	676	270	490	561	668	249	956	587	633	262	635	39	225	145	214	81	123	232	241	242	194	423	295	328	182	61	537	354	446	69	179	65	200	208	164	216	431
	APOM	512	730	182	80	230	67	174	106	554	383	981	474	120	101	213	117	105	295	181	140	158	372	681	88	142	315	3	173	142	37	564	412	178	197	96	118	625	445	632	155	396	126	514	135	75	576	131	530
	APOO	906	606	605	710	345	464	755	614	610	1195	1981	688	682	471	1004	513	734	430	518	644	470	1108	888	317	347	599	307	313	162	184	509	335	343	699	353	331	904	531	488	526	435	519	1094	309	172	616	669	587
	APOOL	155	167	255	236	215	318	261	151	142	300	307	341	186	283	728	364	265	251	228	197	297	353	252	208	37	166	118	63	71	77	83	158	372	341	165	29	131	179	177	212	95	145	259	194	82	171	97	261
	APOPT1	450	478	415	467	300	239	415	410	376	574	542	303	561	289	557	354	440	292	437	422	419	551	725	206	210	286	172	211	227	118	509	258	367	415	299	326	688	435	445	392	268	289	519	260	196	582	418	349
	APP	1	3	126	68	123	112	395	115	276	309	0	161	0	62	104	89	141	245	225	44	110	124	111	1	10	18	71	0	22	17	54	122	80	91	50	87	9	196	115	71	63	11	118	106	13	27	37	138
	APPBP2	346	1259	716	711	1296	1690	1360	1175	1369	1938	486	1101	203	1539	1320	1568	579	1513	1231	1221	771	1667	1152	605	331	414	339	295	462	418	278	437	1641	722	980	361	823	1285	732	1132	592	460	1041	402	483	451	1087	1171
	APPL1	475	729	620	603	924	1140	1119	648	1154	1564	799	1320	328	1388	974	805	359	928	751	1342	761	1006	1007	644	456	341	399	353	169	214	309	351	632	681	590	261	351	1065	746	808	367	368	311	216	297	425	626	1017
	APPL2	785	1212	1125	720	1096	1131	1012	1259	807	1633	1326	907	328	1480	2449	1005	689	1640	1774	1038	1793	2641	900	1160	452	577	581	342	616	319	714	377	986	1332	858	428	870	1476	946	772	799	549	1134	837	444	664	1638	756
	APRT	1815	2832	3970	3465	2244	3565	3089	3274	2403	4646	5432	3729	4293	3971	4635	4102	4264	3650	4042	4693	3655	6718	4171	2528	1558	2574	1120	1417	1096	1175	2067	2015	3971	2889	2843	3153	4887	3046	2635	2885	1689	2314	3156	2075	1413	1922	2979	2816
	APTX	523	1107	1021	770	983	1108	946	980	1009	1636	1182	928	341	1234	1068	884	637	956	1111	1309	720	1659	1047	457	427	639	698	256	529	385	738	565	694	859	743	649	671	896	970	911	509	778	1172	363	439	670	805	905
	AQP1	100	158	52	15	98	87	97	50	331	351	361	166	1	60	285	42	0	183	95	95	81	130	96	23	57	132	125	45	91	7	186	191	161	109	51	113	146	79	308	80	72	42	54	133	44	255	117	414
	AQP2	9508	3501	5263	4420	2262	1107	2234	6169	11589	17775	4834	2602	1325	414	7510	971	2722	3310	4746	409	1175	1549	3169	626	3739	7380	1935	3884	1723	263	6334	5094	1011	9553	707	3645	241	6726	23075	2019	1124	1408	1732	216	362	2482	2263	3748
	AQP3	1034	426	465	518	616	178	202	1007	1355	1715	226	446	103	144	872	147	209	755	1019	36	274	471	321	118	399	925	237	308	106	81	744	423	431	1315	113	194	299	729	576	332	205	71	148	111	59	210	310	375
	AQR	514	584	492	641	806	1596	250	946	1045	940	320	1074	151	1669	674	827	865	628	849	940	608	1178	549	523	564	405	193	59	318	194	80	399	1360	565	612	28	329	1061	754	914	262	622	480	241	508	190	561	709
	AR	169	651	739	499	393	505	336	306	154	501	601	549	535	1065	1635	155	385	744	762	470	581	1367	466	653	258	165	37	98	51	144	69	159	567	766	257	384	403	283	137	163	155	433	473	763	172	561	411	409
	ARAF	855	777	988	824	527	867	915	981	1202	2325	342	967	452	735	1353	768	837	1047	1077	992	939	1458	1052	484	566	608	587	302	461	292	855	620	1116	873	781	702	877	1043	1071	765	381	479	1193	372	302	776	1004	712
	ARAP1	474	387	612	614	948	2427	333	607	1161	2120	715	1091	299	1177	937	995	366	965	977	890	821	870	403	306	315	578	523	166	356	274	171	92	1113	307	273	298	35	1591	669	927	23	258	230	317	312	300	386	900
	ARAP2	166	918	611	331	1133	1704	944	1019	1065	1646	18	1100	123	1370	598	1146	703	1080	946	1077	690	608	655	337	382	331	268	202	496	238	157	150	1068	628	763	92	77	1420	491	919	280	362	329	184	595	81	945	1065
	ARCN1	1289	3000	3664	2680	4631	6024	2767	4720	3999	5896	4593	3769	1777	4452	5218	4451	3211	4409	4216	3977	4067	5662	3159	2319	2183	1566	1752	938	1811	1523	1121	1861	4909	3121	2596	1884	2344	6376	2529	3931	785	1740	2713	1798	1541	1875	3964	3290
	AREL1	57	275	524	375	609	811	296	643	624	1569	150	658	307	745	388	463	351	779	614	288	414	611	215	209	11	224	394	157	289	69	90	71	536	352	368	161	129	1333	378	731	158	132	180	152	133	248	324	705
	ARF1	7432	15015	14476	13606	12597	15162	11987	13146	11598	17908	16899	16538	9738	16162	24733	17667	13188	15666	18812	14843	15958	27849	15996	11408	8148	7795	4666	4668	4720	4807	7123	8496	16393	12338	11414	10054	15721	15615	11725	11171	6844	8571	13102	9142	4453	8365	13144	10192
	ARF3	210	377	396	448	402	807	327	547	569	667	362	726	451	755	1282	736	353	786	569	446	517	989	264	278	133	305	127	178	160	185	226	218	443	556	183	491	541	382	207	471	148	284	437	266	145	190	301	491
	ARF4	3112	7237	6086	5450	5204	6407	6712	6482	4319	8161	9188	7298	5503	7154	9886	6738	8132	5881	7442	8598	6719	12217	9606	5311	3615	4165	2228	2228	2121	1867	3132	2391	6896	5847	5544	4275	6770	6967	4536	5574	3320	3655	5781	3090	2350	4433	6765	5213
	ARF5	1775	2004	2617	2350	1859	1751	1663	2391	1768	3800	3566	2597	1989	2254	3712	1860	2541	2106	2723	2413	2534	4401	2492	1567	1071	1586	674	1033	726	502	1462	1270	2186	2075	1274	1864	3449	2440	1966	1988	1090	1430	2090	1801	740	1735	1685	1709
	ARF6	1514	3095	2397	2185	3678	3819	2741	3560	3373	4922	3048	3721	2059	4408	4111	3378	2305	2534	3568	4112	2072	4315	3593	1839	1535	1509	790	1172	1397	798	1541	1330	3460	2605	1827	1864	2050	4374	2530	2462	721	1827	1854	1425	1233	2113	2507	2616
	ARFGAP1	255	101	244	245	333	671	433	354	371	644	366	545	129	507	308	317	308	280	326	229	288	278	250	186	177	196	0	47	188	148	44	204	450	173	101	24	176	469	245	230	3	195	281	103	160	152	279	421
	ARFGAP2	690	2395	1437	1431	2260	3474	1617	2075	2609	3435	1581	2316	997	2787	2123	2235	1052	2098	2191	2900	1860	2315	1406	1155	817	987	766	665	912	914	828	1247	2423	1631	1381	941	1245	2687	1667	2093	787	1224	1876	635	1044	858	1395	1772
	ARFGAP3	470	1368	1964	1256	841	656	265	1007	662	1519	2232	1195	689	1109	3187	1574	1264	1435	2184	1211	1885	3326	1459	1712	871	702	685	427	307	234	743	825	1609	1332	573	1193	1501	1138	805	697	554	663	1183	1241	468	1354	1469	1091
	ARFGEF1	654	1340	2114	1041	2751	3827	1965	2267	3964	4261	2987	3102	894	4113	1398	2323	1139	2225	1922	1742	2132	1842	781	632	1313	886	536	463	759	673	794	1552	2394	1398	1285	865	479	4317	1524	2397	491	356	1280	283	946	379	1404	2346
	ARFGEF2	552	1223	1394	1569	2380	4728	1865	2130	2997	3516	471	2962	899	3661	1173	2541	958	2760	2529	1866	2129	2156	992	782	1113	574	164	414	811	477	369	885	2188	1694	1214	496	978	2869	1152	2525	255	721	509	680	811	460	1048	2667
	ARFIP1	340	1369	1768	1033	1825	3025	1171	1916	1733	2537	1806	2482	697	2614	1863	2127	1714	1954	1703	2289	1744	2178	2077	938	643	1037	398	569	782	671	466	965	1675	1759	1692	855	1131	2439	973	1761	453	882	1259	590	1021	365	1649	1425
	ARFIP2	1198	1525	1914	1754	1170	1121	1601	1386	1220	2282	2843	2043	1322	1398	3176	1677	1375	2047	2418	1201	1952	3416	1580	1107	677	1187	178	424	569	486	901	890	1794	1173	981	1099	1850	1714	1364	1145	616	1021	1240	1024	571	1011	1381	1288
	ARFRP1	353	1033	759	937	747	881	1045	765	858	1434	1475	888	622	968	786	1108	310	877	1268	818	835	1032	1364	378	520	718	308	359	388	236	594	555	825	726	764	1008	583	1059	982	708	476	617	1148	351	380	567	741	920
	ARG2	1138	1123	2505	2306	1928	597	188	1616	815	1910	2421	1857	838	1657	6539	1238	1467	1968	3163	857	1862	3502	2264	1491	1005	1019	577	534	173	307	770	1264	3647	2970	326	662	2194	1168	812	681	535	944	1022	875	225	1183	1363	1443
	ARGLU1	435	514	492	376	541	718	597	602	643	1071	755	714	466	560	577	704	446	590	719	493	436	782	528	310	244	407	230	306	272	157	284	278	568	520	408	620	530	636	425	502	332	335	697	220	244	321	561	586
	ARHGAP1	542	969	1182	1296	1321	2615	1008	1419	1169	2026	638	1809	604	1769	1698	1637	795	1549	1594	2353	1422	2042	976	1134	524	718	520	380	787	510	237	670	1571	1306	1158	480	854	1811	1418	1618	283	932	526	488	695	680	1141	1321
	ARHGAP10	78	938	488	467	1070	2592	1378	1247	1301	1043	165	1105	537	2085	534	1498	692	1955	722	2098	683	998	606	312	185	230	219	221	462	319	288	280	1589	587	1259	706	328	1609	487	1594	390	572	301	66	644	75	852	1278
	ARHGAP12	655	3897	2622	1418	5388	8875	5026	4464	5074	5208	2436	5028	914	8330	2226	3775	2963	5308	2871	6657	3198	3195	3401	1828	1774	1468	1152	863	3101	1279	954	1510	3764	3344	2117	1618	1429	8343	2824	4114	1157	1445	1317	807	2551	780	3965	3885
	ARHGAP17	3	177	119	195	265	902	4	291	448	569	730	460	94	301	293	328	131	366	363	459	327	440	363	369	145	285	251	74	186	103	197	105	437	261	293	111	110	569	402	361	98	254	340	25	212	189	223	479
	ARHGAP18	414	1312	738	834	554	856	700	963	910	1557	1009	792	479	723	1111	919	984	836	733	1218	771	1069	796	502	473	675	258	278	386	258	293	507	848	731	757	722	492	801	1065	956	380	900	1646	221	229	751	870	810
	ARHGAP19	234	173	4	95	134	142	0	115	160	43	0	19	7	99	143	240	0	154	122	76	125	185	52	3	76	105	1	5	28	21	0	10	45	198	115	0	1	207	43	104	26	4	98	94	16	2	93	54
	ARHGAP21	113	243	288	150	399	1231	811	658	829	812	554	978	180	1045	167	832	448	779	624	577	357	596	160	140	130	252	133	64	245	227	133	110	670	399	220	236	250	658	492	660	154	152	166	207	208	91	316	667
	ARHGAP23	0	156	306	284	957	2309	332	661	918	968	9	763	144	765	498	1081	87	815	690	287	896	453	131	147	92	3	27	67	289	184	95	109	830	336	256	184	80	894	167	959	52	161	71	50	311	16	327	515
	ARHGAP24	2970	907	1180	1184	567	324	553	1402	2349	4221	1631	657	936	264	1645	636	576	792	1076	384	1059	1381	1601	347	1086	1880	354	565	775	269	687	1022	1004	953	438	618	796	1541	2798	1471	945	2238	3584	381	317	2003	2063	1841
	ARHGAP26	116	63	54	347	396	616	426	277	281	508	190	295	179	258	382	366	131	337	257	231	272	314	73	115	81	169	503	32	97	161	72	137	277	87	449	130	277	374	49	226	24	68	34	2	113	197	150	221
	ARHGAP27	16	299	368	279	1022	1795	318	543	775	789	0	851	44	1072	295	1061	466	1016	547	419	643	548	180	301	289	36	142	78	486	207	110	425	790	208	563	200	113	883	305	646	103	62	188	191	267	136	565	545
	ARHGAP28	33	64	151	152	154	277	5	192	258	340	0	134	44	252	183	165	77	144	124	142	142	157	142	49	95	100	18	19	63	5	75	9	175	229	132	13	2	327	65	131	75	72	118	23	71	75	297	160
	ARHGAP29	1628	2629	1890	1685	1542	1785	1123	2056	3755	4273	2466	1968	847	1354	1524	828	1482	1738	1755	1519	1273	1758	2226	748	1723	1084	502	637	615	414	1137	1022	1213	2173	1186	1401	903	3457	2688	1366	571	1167	2439	624	385	1270	2619	1440
	ARHGAP32	94	798	870	885	3895	5362	1478	2083	2673	3380	184	3420	334	5530	1401	2849	999	2201	2093	1864	2028	2028	848	507	798	226	1041	281	840	556	550	338	2543	1203	816	538	309	2939	488	2701	247	544	362	222	996	118	1159	2749
	ARHGAP35	142	130	286	378	676	1212	777	620	1054	1553	225	1050	178	1092	667	821	130	927	751	296	733	725	88	267	30	85	396	107	122	150	283	168	770	487	358	242	141	658	120	827	55	205	248	122	180	142	330	664
	ARHGAP40	80	530	376	322	1087	1386	796	675	499	1086	32	552	717	682	362	642	520	639	308	1759	368	567	1041	138	153	196	406	189	508	282	364	13	653	239	456	491	152	1079	193	905	208	141	151	189	652	189	674	876
	ARHGAP42	20	122	20	255	333	450	225	240	369	153	50	483	9	620	189	274	113	316	216	202	219	305	391	76	81	0	5	8	76	51	21	138	492	178	39	189	19	392	73	181	24	14	28	84	83	52	433	260
	ARHGAP44	16	76	143	128	40	270	90	82	159	197	1	49	0	118	131	82	1	105	97	43	118	117	11	26	40	189	5	50	56	22	27	3	90	82	11	35	25	292	54	120	0	36	270	24	31	36	32	53
	ARHGAP5	716	1622	1624	1210	1618	2944	3430	1746	2291	3697	1940	2452	1095	2624	2395	1773	2104	1944	1993	2027	1731	2249	1463	1010	795	734	869	415	784	495	519	857	1888	1647	1068	724	791	2380	1252	2007	766	909	1591	493	940	731	2068	2262
	ARHGAP6	237	556	667	655	347	116	115	431	159	768	865	763	769	754	1682	538	505	821	1047	634	960	1847	453	714	238	378	299	172	23	163	284	298	986	929	184	318	1005	348	127	191	264	327	342	443	80	357	562	590
	ARHGDIA	242	385	294	337	504	821	501	456	337	752	328	646	351	449	691	618	378	470	440	758	440	670	495	317	246	304	112	132	178	95	229	222	566	380	515	422	404	534	403	362	158	320	406	198	187	313	359	361
	ARHGDIB	1184	3897	2100	1156	3168	5705	6856	3468	2929	3219	2517	3921	3968	4568	1858	3676	3277	2237	2211	6076	2202	1567	3993	1737	1294	1567	1382	1012	1705	1459	1462	1682	3088	2253	4058	1594	2525	3911	2487	3845	1309	1856	1947	422	1959	599	2309	2091
	ARHGEF1	251	297	482	226	454	630	540	283	506	692	321	716	218	528	344	254	202	430	525	222	314	487	251	130	143	92	211	107	363	209	123	356	361	241	295	132	119	495	250	362	11	88	314	65	152	204	285	478
	ARHGEF10L	688	1134	1033	562	1652	2183	1111	1383	2041	3355	192	2025	580	2116	1085	995	1140	2042	1553	1287	1000	1276	1015	345	820	1056	408	450	988	375	658	1225	1579	889	816	853	317	2862	1525	1406	253	1179	881	180	847	278	968	1503
	ARHGEF11	168	254	230	534	1029	2153	717	662	1410	1396	73	1266	121	1052	542	773	102	956	606	154	632	461	86	131	39	47	111	208	224	207	151	223	530	525	189	80	68	787	192	672	207	210	184	168	182	75	140	982
	ARHGEF12	129	1057	1974	1424	2724	3482	1208	2131	2950	3907	923	2596	676	2993	2264	2677	912	2573	2315	1211	2243	2657	1167	802	564	577	492	414	623	328	398	513	2576	2104	800	602	529	3314	726	2173	329	556	863	635	574	846	1160	2111
	ARHGEF16	157	262	225	196	445	495	648	269	553	545	137	522	154	354	299	274	450	321	381	119	242	263	210	156	138	65	0	117	154	78	95	211	402	393	185	300	171	477	415	239	0	112	113	57	101	181	263	274
	ARHGEF2	30	31	90	61	100	200	118	110	145	315	4	38	13	34	115	80	24	89	140	96	80	93	7	18	48	38	21	1	35	14	12	11	123	39	67	87	80	158	100	79	8	82	71	4	44	10	10	77
	ARHGEF26	29	242	432	304	584	640	233	449	142	285	64	373	57	570	190	306	111	501	348	311	381	651	243	290	99	87	54	128	182	99	69	152	377	321	296	185	112	581	198	410	15	96	39	117	125	193	244	339
	ARHGEF28	583	794	733	864	1090	1500	1032	1792	2466	3729	591	805	3	928	901	605	672	1142	1269	575	916	1012	1446	183	707	585	974	327	767	251	554	498	1301	525	442	342	575	2517	1702	1552	104	458	1697	208	375	559	1493	1630
	ARHGEF3	539	492	737	621	654	825	627	640	836	1828	632	745	329	746	1320	485	403	553	1124	705	828	1132	711	295	761	478	259	171	514	264	273	624	600	1084	393	101	414	1189	1245	735	290	339	1075	587	229	693	777	820
	ARHGEF35	84	262	0	180	181	300	218	177	0	251	505	6	257	361	375	287	70	255	231	408	254	359	318	64	203	119	97	23	0	75	103	94	318	241	1	317	60	84	225	197	39	160	346	31	55	107	181	269
	ARHGEF37	612	717	613	914	1489	2014	404	1331	913	1278	218	1878	462	1540	1376	1448	601	1939	1535	879	1247	1391	719	261	604	246	254	286	441	314	220	580	1113	722	955	971	194	1385	312	683	347	473	433	417	314	376	796	1155
	ARHGEF38	211	51	277	218	90	32	273	321	189	327	420	113	13	84	260	82	153	142	160	52	210	351	130	14	158	205	0	0	64	82	1	63	188	142	56	7	129	243	297	100	84	205	113	43	21	128	164	44
	ARHGEF40	118	101	49	139	203	347	238	75	186	208	21	248	31	84	114	209	52	194	119	191	82	140	24	35	115	79	41	42	125	67	51	103	48	190	98	57	10	191	270	123	39	53	80	29	47	98	108	145
	ARHGEF5	62	165	323	254	359	679	374	412	448	683	188	439	153	502	337	517	187	458	372	132	355	304	321	126	93	166	50	48	83	54	84	315	489	253	115	192	151	485	284	312	87	220	240	135	116	199	157	512
	ARHGEF7	267	682	409	548	1019	2089	657	757	1285	1842	296	1544	525	1384	651	1405	355	1111	823	1054	1020	896	651	320	478	115	716	262	439	311	164	434	1006	703	681	550	410	1221	557	873	246	341	263	274	531	156	614	975
	ARHGEF9	145	259	236	286	229	398	212	149	237	619	79	336	46	304	457	249	169	308	483	215	254	403	364	87	191	123	7	117	81	155	120	151	400	248	199	58	28	498	111	296	21	171	331	56	64	141	154	264
	ARID1A	389	852	562	585	1202	2592	1479	882	1430	1322	364	1601	453	1167	1287	883	406	1521	652	1034	741	1205	394	419	389	301	55	277	478	285	273	417	962	673	505	748	199	782	376	833	219	310	276	233	580	176	405	1222
	ARID1B	251	666	567	693	1239	3610	2117	1268	1498	1751	358	1557	436	1478	1454	1333	573	1519	892	1199	1060	1219	1078	480	276	99	162	281	515	257	192	655	1274	775	930	468	362	1704	387	1327	228	445	403	203	629	223	757	1339
	ARID2	113	310	497	515	756	1365	566	585	1068	1875	514	542	149	1098	340	397	610	1238	937	604	881	964	77	301	302	126	151	98	137	128	122	150	951	708	375	39	219	822	265	569	172	125	147	127	229	171	525	950
	ARID3A	2	55	53	37	50	145	98	73	127	157	23	82	49	70	80	52	41	84	63	52	23	67	18	35	12	72	10	20	33	11	9	14	90	24	53	14	6	49	27	61	17	81	47	12	19	50	33	77
	ARID4A	585	1680	1250	855	1863	2640	1896	2403	2536	3154	1809	2119	1189	2591	1292	1551	1375	2256	1592	1990	1013	1479	2279	679	1240	1336	586	763	1030	708	951	968	1698	1522	2067	1186	860	2690	2237	2021	595	1173	1381	392	1185	683	1972	2053
	ARID4B	1549	2181	1195	1273	1809	2747	2435	2667	2597	2980	2258	2389	1341	2726	1869	1784	2440	2302	1692	3294	1582	2120	2298	1169	1263	1399	577	1209	1043	722	703	983	1962	1704	1897	1482	906	3270	3247	2118	870	857	1802	649	1772	1503	2571	1891
	ARID5B	1351	2983	2087	1925	3050	4090	3810	3097	3490	4789	2318	4506	2614	4017	4151	2793	3122	3313	3048	4077	2830	4030	4066	2132	1290	1127	929	928	1219	1481	1352	1600	3561	1973	3115	2417	2400	3171	2208	3321	1158	1210	2627	1376	1910	1630	3520	3500
	ARIH1	199	298	555	518	743	971	678	1057	905	1339	534	591	319	960	826	648	542	913	907	468	751	843	596	458	473	436	227	58	204	117	132	368	875	568	363	788	375	1129	397	649	175	229	263	144	217	463	461	868
	ARIH2	734	1857	860	856	1169	1625	942	1473	1534	1872	1615	1705	844	1235	1715	1030	1255	1215	1769	1080	1334	2217	1677	766	929	956	711	440	713	563	520	1071	1773	1023	962	949	392	1738	1514	1450	555	668	1353	567	623	1376	1225	1031
	ARIH2OS	77	0	3	74	18	33	51	69	4	139	59	115	44	39	48	12	35	37	34	57	50	61	60	19	90	58	56	34	7	7	12	43	26	82	4	143	35	20	91	27	35	82	66	65	13	40	40	62
	ARL1	1254	2672	2857	2636	2377	2506	2333	2617	2153	3665	3692	3396	2004	2905	4757	2603	2538	2688	3415	2691	2911	4741	2162	1921	1032	1570	888	614	738	625	1244	984	2938	2888	2003	1206	2714	3261	1792	1869	893	1577	2062	1412	828	1467	3214	1994
	ARL13B	134	156	195	147	89	81	0	122	149	440	122	185	55	176	223	203	131	180	145	163	175	203	256	75	69	118	0	94	14	88	98	55	137	136	107	88	29	207	114	118	49	133	326	123	96	138	220	159
	ARL14	63	218	448	121	726	649	1586	459	366	419	244	830	1256	871	259	985	980	610	467	875	359	242	957	289	65	191	241	110	464	281	124	205	315	159	640	268	131	308	314	568	129	270	510	80	461	110	546	413
	ARL14EP	658	987	557	530	544	753	935	592	560	1137	923	822	646	666	939	584	928	636	910	1258	789	1172	1552	683	499	662	308	285	281	277	322	453	623	671	542	408	623	970	517	534	518	613	1470	366	389	549	804	637
	ARL15	350	277	705	310	414	370	911	619	571	1333	995	558	56	269	1362	285	298	334	677	429	449	336	517	320	278	608	116	385	132	76	378	392	388	1093	63	157	152	725	812	439	135	380	538	215	183	297	484	458
	ARL16	252	1015	753	875	483	443	539	820	453	1319	2024	811	689	482	709	645	549	779	795	437	780	1426	837	310	358	789	430	467	197	234	585	616	670	765	688	952	1926	598	939	367	661	433	984	428	226	848	645	703
	ARL2	1203	902	878	780	677	651	757	821	1143	1592	1876	846	827	651	1457	745	1020	718	1095	822	883	1312	1120	500	307	969	393	691	286	315	875	695	868	979	504	902	1581	806	1272	567	787	645	1291	550	287	987	772	814
	ARL2BP	158	98	71	43	69	31	55	82	60	169	121	70	50	31	92	50	40	61	84	35	54	79	71	43	46	80	49	33	32	19	115	61	77	124	32	66	46	69	78	41	34	50	118	36	15	107	64	49
	ARL3	1170	838	907	988	626	520	693	843	890	1748	1465	743	997	862	1710	609	664	795	1370	1009	803	1365	1300	475	377	1011	213	491	313	241	990	549	875	995	551	624	1519	883	937	520	572	901	1670	536	293	1105	949	828
	ARL4A	209	299	288	141	153	277	818	479	466	532	525	336	267	368	291	134	323	205	335	353	212	350	468	102	118	414	656	185	346	78	281	255	60	367	279	127	158	296	449	297	104	125	407	384	125	224	469	237
	ARL4C	58	514	318	297	1170	1263	1731	532	809	793	432	1011	296	1074	643	832	562	720	712	1057	415	480	715	300	362	221	163	228	446	285	89	208	761	418	883	488	747	904	427	893	143	426	580	187	310	191	350	618
	ARL4D	1759	398	597	711	563	181	341	772	551	2328	1362	412	143	35	610	96	371	241	511	132	258	338	963	79	584	1125	190	947	321	90	1082	529	141	1266	107	621	340	882	1796	552	557	607	1236	139	150	878	357	674
	ARL5A	1084	2252	1823	1185	1301	1079	1745	1249	1209	2326	2780	2282	1664	1406	4402	1316	2381	1451	2469	1722	1812	3386	2780	1951	1144	1592	963	461	531	454	1442	925	1696	1283	904	871	2010	1371	1380	1140	441	1625	1483	1376	847	1457	1903	1062
	ARL5B	45	130	67	113	313	230	64	316	255	410	136	307	0	172	221	177	237	310	234	84	99	203	180	69	142	48	232	34	109	25	140	67	209	155	115	5	126	348	190	229	98	29	123	44	141	40	165	277
	ARL6	61	62	99	88	76	137	67	93	109	293	203	169	0	105	249	105	134	134	127	42	91	119	192	19	66	75	66	39	42	6	105	116	69	182	31	0	27	99	221	74	52	73	180	43	70	128	145	81
	ARL6IP1	975	1267	956	1274	1027	953	1526	1953	1349	2829	1479	1254	1078	1036	1646	501	1273	817	1140	781	1068	1455	2378	464	596	1612	76	580	565	354	1496	857	465	1682	615	674	671	1690	2257	1424	729	887	1757	311	465	1041	1311	886
	ARL6IP5	377	723	674	585	584	459	569	743	523	993	1425	814	370	600	1123	587	1362	559	991	758	716	1296	1295	534	541	861	600	357	226	230	798	569	642	940	468	745	834	509	526	550	307	431	832	511	268	619	509	513
	ARL6IP6	12	253	115	80	150	101	83	105	104	167	177	142	185	80	238	80	111	164	150	55	70	157	133	81	41	67	0	48	30	41	71	38	127	128	86	95	39	75	120	98	20	123	60	66	48	108	234	93
	ARL8A	74	150	92	156	121	248	232	159	113	267	86	197	72	108	220	138	135	114	115	192	127	189	201	73	37	158	31	27	45	64	107	45	105	84	90	114	149	144	144	123	21	146	69	44	39	69	117	119
	ARL8B	877	1696	1820	1149	1635	1872	1735	1698	1365	2151	1567	1992	780	2104	2234	1805	1647	1551	1808	2030	1452	2473	1882	780	873	832	614	423	675	572	694	875	1669	1479	956	811	1498	1806	756	1441	491	950	1188	544	641	901	1359	1170
	ARMC1	511	650	818	607	1084	997	774	945	971	1629	1353	914	676	1042	1153	740	953	1048	1118	928	933	889	598	441	428	332	244	212	241	333	331	580	880	726	342	684	445	1135	693	814	300	487	620	307	362	318	1175	579
	ARMC10	378	911	523	645	540	454	400	677	694	1470	1410	678	586	727	837	546	796	816	643	501	664	1329	846	387	555	254	235	434	286	154	399	411	702	664	444	738	929	948	686	481	208	376	810	377	156	579	689	560
	ARMC2	0	107	38	48	70	49	66	122	137	175	93	30	0	50	35	103	125	120	43	24	27	113	8	13	2	19	0	28	10	34	63	82	83	74	63	39	39	133	47	57	0	21	78	7	40	35	29	64
	ARMC5	0	118	28	41	34	223	39	76	78	310	0	88	30	76	111	65	10	104	94	114	98	84	36	15	25	12	0	3	0	44	53	107	63	79	84	1	68	215	162	128	1	95	211	2	43	45	31	108
	ARMC6	267	766	725	748	832	1200	526	721	976	1466	482	1123	387	1223	872	1088	1161	1169	776	768	855	734	994	282	484	303	221	219	255	240	366	253	690	733	769	2	554	1281	611	684	88	389	596	377	521	581	509	513
	ARMC7	44	42	28	133	57	48	51	106	85	152	180	154	62	75	125	106	129	83	123	20	102	114	36	44	109	33	1	57	32	28	80	84	224	114	20	178	218	34	63	95	53	32	314	41	15	162	89	93
	ARMC8	1358	1366	1071	999	1541	2679	2596	1386	1740	2455	1153	1411	1201	2067	1051	1517	1510	1351	1297	1571	1225	1551	2367	957	633	500	403	472	841	659	664	667	954	1042	941	490	1021	1968	1417	1099	605	946	1091	455	687	948	1615	1775
	ARMC9	266	21	139	116	124	185	156	80	305	339	229	195	190	164	275	149	102	177	183	176	115	151	249	29	52	82	113	22	121	34	153	21	145	237	166	153	55	340	186	247	0	117	353	154	57	142	159	149
	ARMCX1	267	311	323	463	265	153	6	566	249	659	513	389	464	564	1089	299	564	420	583	347	420	1073	444	458	250	340	22	64	208	92	207	186	209	478	126	370	313	359	138	254	241	367	673	217	76	527	264	481
	ARMCX2	247	278	105	306	226	226	341	349	155	680	159	269	99	243	339	310	313	208	212	289	251	422	47	46	132	160	15	93	87	50	200	87	302	465	265	244	435	438	276	302	46	125	242	47	143	111	13	307
	ARMCX3	638	1269	1345	1061	1713	2002	1562	1442	1320	2201	1186	1681	322	2489	2781	1947	1154	2081	1546	1431	1649	2704	1611	989	740	335	622	451	635	333	681	1186	1747	1697	1369	643	1018	1850	1051	1631	794	1067	1300	674	552	986	1571	1776
	ARMCX4	56	31	55	30	39	29	37	97	99	141	87	51	56	44	152	37	61	27	87	16	57	107	78	15	12	23	0	78	3	12	72	6	61	49	26	18	173	31	37	57	60	11	55	3	16	33	33	55
	ARMCX5	60	244	555	302	412	458	246	444	248	465	285	422	167	627	639	362	376	389	396	581	370	506	710	144	180	452	54	109	194	66	132	125	361	240	317	261	220	572	123	292	138	164	135	132	189	146	310	136
	ARMCX6	252	370	251	377	402	443	244	388	290	516	547	286	342	420	540	400	386	377	345	329	378	638	343	239	294	341	71	176	135	123	185	171	378	402	294	219	410	364	603	343	120	287	375	96	91	175	318	218
	ARNT	101	498	1019	417	852	1032	542	624	1082	1616	324	995	202	886	752	484	601	1001	1032	448	748	923	1145	278	588	84	89	253	467	184	554	215	675	1024	473	609	128	1067	716	644	114	345	633	172	272	511	894	710
	ARNT2	0	180	173	691	577	486	272	246	728	1508	186	444	160	284	125	476	71	683	447	98	503	391	284	190	164	233	0	75	36	131	20	233	573	455	159	2	94	975	498	497	250	201	397	156	90	207	212	564
	ARNTL	136	311	197	76	233	273	266	295	394	796	614	64	100	217	384	144	14	143	275	152	201	277	587	84	183	313	152	145	56	118	347	167	74	146	164	110	203	387	492	205	122	176	465	122	113	100	66	242
	ARNTL2	185	95	133	101	134	505	300	309	233	364	186	53	10	225	68	88	36	153	147	193	96	68	59	4	211	0	39	6	137	84	87	58	190	63	65	39	2	102	111	88	0	63	64	2	55	0	238	27
	ARPC1A	3625	4246	5762	4850	5950	5495	5396	6769	5243	6893	7519	6011	5897	6481	8533	5784	8367	6014	6897	5137	5833	9126	6727	3106	2701	3047	1653	1853	1721	1371	2869	2433	6063	5864	3610	4070	4885	5498	4469	5298	2423	2402	3443	2078	2005	2616	5055	4783
	ARPC1B	1332	2991	1670	1921	2917	3719	2973	2864	2433	2258	2423	2453	3702	3158	3098	3522	3010	3080	2971	3348	2192	2779	2707	1567	1347	955	1096	953	1667	967	989	1766	2360	4527	3244	1582	2795	3000	2592	2273	1038	997	1687	1171	896	1012	2600	2368
	ARPC2	5188	10248	8539	6392	8327	12305	14272	10014	9308	12484	11883	10595	11949	11283	11593	11014	9833	8136	9511	14840	7927	12500	13141	6104	5165	5033	3921	3869	3737	3352	5414	4513	9696	8619	10757	8450	9846	10467	7741	10241	3948	5715	6643	3288	4000	5181	8620	7127
	ARPC3	2248	5447	3820	3735	4114	5098	4891	4529	4481	5920	6477	5282	5790	5742	6655	5797	5756	4481	4779	5114	4075	7441	5665	2869	2035	2236	1490	1448	1119	1275	2472	2217	4776	4376	3873	3544	4977	4436	2815	4126	2032	2405	3319	1682	1326	2259	3646	3522
	ARPC4	269	543	900	897	969	1349	926	1029	897	1495	970	1030	572	1170	1566	1095	451	1088	1346	706	962	1522	680	348	261	500	182	260	147	226	429	282	1094	915	556	606	689	968	591	872	266	661	760	466	253	570	633	878
	ARPC5	2256	2638	2660	2432	2023	2545	3994	2820	1847	3489	4935	3338	3675	3325	4722	2694	2794	2561	3610	3596	2831	4290	4384	2345	1947	2103	1910	1082	981	933	1703	1508	2860	2413	1830	2055	2505	2626	2267	2006	1356	2049	3077	1555	1003	1667	2779	1830
	ARPC5L	922	1141	1064	1110	1136	1087	1817	1445	1118	1814	1427	1499	1444	1438	1774	1513	1215	1193	1490	1687	1197	1926	1277	682	627	822	342	456	398	346	1164	587	1255	1291	1286	1292	1113	1338	819	1110	566	966	1235	661	550	760	1015	945
	ARPIN	214	239	297	358	164	200	237	234	126	323	338	273	142	335	611	224	220	325	253	175	226	436	50	174	34	101	37	47	46	71	176	98	390	281	138	76	259	137	108	85	114	106	225	250	98	153	168	202
	ARPP19	1057	1538	2209	1210	1678	1584	1559	2263	2025	3385	1471	2227	1275	2158	3025	1702	1613	1647	2203	2025	1901	2749	1995	938	1207	1103	849	724	559	509	1223	1033	1984	2122	939	1390	1345	2501	1836	1765	732	1273	1375	686	683	1129	1698	2074
	ARRB1	159	580	143	260	421	652	683	668	576	796	302	527	449	565	711	520	288	583	572	676	411	569	396	249	188	71	265	96	231	155	169	83	275	266	560	195	273	505	222	467	108	194	361	160	89	196	135	369
	ARRB2	126	39	48	42	76	33	22	51	73	68	82	67	27	39	67	33	69	46	71	47	51	104	89	23	12	71	155	8	27	14	107	24	15	44	18	56	43	51	63	69	29	17	64	30	24	63	37	43
	ARRDC1	610	1043	956	872	1024	1951	1009	1305	874	1045	990	1631	982	1293	1327	1315	1044	1391	1354	2074	1341	1815	784	779	591	800	643	486	417	409	426	733	1187	972	980	629	1404	1704	960	1140	521	665	760	727	498	676	1099	1127
	ARRDC2	173	310	221	171	240	418	285	317	418	339	67	482	356	500	249	229	165	242	244	202	221	407	307	195	184	325	0	2	202	75	90	231	314	250	147	672	193	384	329	307	5	160	411	111	141	77	245	266
	ARRDC3	3759	3565	3594	3229	4081	4423	3417	5191	4764	14975	4855	3687	1351	3913	3377	2188	1350	4399	3504	2794	3537	4272	4145	1040	3402	2775	1528	1106	2213	914	1877	2499	3451	3536	1535	1868	1675	6786	4199	4671	1700	3049	5947	949	1628	4733	3616	5275
	ARRDC4	2287	2460	2521	1685	2527	1233	1102	1836	3245	3262	4394	2070	168	1420	1978	1345	663	1997	2762	910	1285	1724	5277	608	3390	1484	693	472	946	190	472	1509	2743	2829	776	1541	1318	6292	3789	1779	658	1416	2451	640	876	2038	4919	1594
	ARSA	53	46	45	79	50	47	48	72	54	46	0	44	92	8	15	96	15	43	35	105	40	40	106	21	56	2	3	2	17	27	13	9	5	35	4	5	6	110	22	30	30	38	56	23	4	10	43	11
	ARSB	46	74	11	156	21	33	193	51	110	172	0	104	11	41	67	63	26	181	30	56	21	67	120	18	0	27	189	8	3	0	18	3	73	12	11	5	13	84	226	48	60	4	5	24	22	5	19	62
	ARSD	143	57	88	145	216	319	90	237	616	466	329	248	30	293	162	111	280	309	184	53	98	211	105	79	214	72	147	86	240	83	23	174	291	164	142	112	81	391	231	275	33	201	189	17	102	93	177	200
	ARSG	157	44	17	3	27	62	22	85	47	47	0	54	0	50	58	67	8	40	112	30	75	107	11	2	17	12	15	13	1	22	59	80	22	23	22	1	7	73	39	25	22	57	4	67	5	95	27	25
	ARV1	428	332	354	307	440	236	461	549	326	904	542	458	620	355	563	348	566	401	375	270	345	511	674	258	344	235	147	314	119	151	480	349	552	470	324	313	819	481	776	380	368	231	451	152	125	575	597	380
	ARVCF	67	91	137	87	123	277	306	129	150	177	6	27	4	97	153	78	23	166	188	307	132	150	8	81	7	8	2	41	46	25	70	50	146	26	165	87	43	134	8	194	0	55	69	43	55	24	52	157
	ASAH1	1438	1664	2521	1343	2144	2458	2840	2923	2380	3770	3091	2344	1844	3291	2912	2357	3605	1976	2324	3420	1964	2182	4050	1186	1189	1557	913	953	981	930	1177	1364	2260	2203	1260	1122	2040	2751	2669	2419	1031	1182	1533	589	1290	1167	2238	2241
	ASAH2	5	91	44	59	30	35	11	7	11	126	20	12	31	32	100	24	30	57	17	64	22	49	107	27	7	29	1	1	3	3	48	7	22	34	16	22	42	46	33	48	0	4	9	31	5	15	3	19
	ASAH2B	58	166	139	141	150	167	70	243	74	216	137	283	86	260	361	129	282	180	445	274	197	462	327	81	49	113	118	63	42	43	172	59	156	131	57	104	72	246	109	116	123	29	114	111	44	90	250	135
	ASAP1	88	482	368	428	896	2332	423	1280	1306	1348	26	943	316	1637	522	1446	542	895	792	352	540	694	338	98	229	107	350	120	239	192	294	252	1196	582	516	80	76	977	118	1193	179	87	124	337	402	67	479	1108
	ASAP2	775	1161	1462	903	2377	3244	2788	3339	2646	3146	658	3104	979	3597	992	2752	1161	2564	1427	1887	1104	1370	1052	595	1207	586	592	543	664	460	545	910	1996	1544	3902	1298	921	2316	1296	2224	565	678	1474	339	835	427	1503	2085
	ASAP3	312	518	455	408	844	751	127	265	706	666	304	816	170	388	1128	669	526	862	681	470	667	972	347	560	276	230	143	212	224	94	94	308	563	313	237	80	332	604	423	364	202	300	534	152	161	65	608	635
	ASB1	102	242	159	208	170	304	188	124	276	410	219	141	200	264	385	209	311	403	219	101	195	397	564	130	92	213	0	46	143	78	229	127	264	276	147	93	99	248	194	249	12	56	318	77	70	237	92	240
	ASB13	230	363	589	388	1020	1302	626	716	1249	1784	872	1030	437	612	938	638	590	796	863	578	778	854	720	452	667	347	233	459	372	332	584	710	575	543	530	586	1193	1115	591	570	704	304	1045	210	440	441	968	835
	ASB6	653	195	575	393	659	833	287	361	738	1227	421	569	5	559	621	476	179	257	782	506	433	729	440	126	103	186	286	236	279	121	351	98	598	401	300	310	201	620	127	416	187	408	849	275	135	303	295	399
	ASB7	81	319	211	268	532	431	370	375	387	795	177	427	171	476	542	440	167	554	510	243	302	707	153	75	303	322	98	66	241	197	113	110	507	366	245	459	272	512	147	288	95	121	411	200	223	220	239	593
	ASB8	861	1075	1551	1224	1108	1066	676	1384	1207	2179	2036	1158	949	1299	2023	869	1438	1177	1329	974	1259	1648	1646	909	706	657	263	207	367	210	487	707	1199	876	611	377	1221	1058	1204	1048	163	946	1060	240	416	516	1098	1016
	ASCC1	180	228	538	115	337	464	358	444	484	456	163	445	317	421	561	412	317	199	373	637	311	332	306	101	108	240	0	94	170	91	220	493	209	467	227	428	148	411	263	289	119	278	387	115	221	247	540	394
	ASCC2	2133	8190	5996	5680	15543	21105	15505	10969	12868	11252	5900	14706	9363	18073	6702	15266	10796	11323	8584	14595	8292	7841	9636	5080	4446	3506	2844	1996	5936	3967	2767	4180	11641	6392	12598	5644	5737	14000	5862	14395	3774	4940	3969	1553	5379	2341	8604	9163
	ASCC3	191	463	682	561	1047	2257	1020	956	1041	1477	1200	1154	374	1433	755	1001	118	1130	833	749	753	1059	265	258	261	172	293	328	235	250	217	294	1282	766	293	189	311	1311	456	1179	44	267	241	223	372	163	339	960
	ASCL2	55	67	56	125	29	24	13	64	51	91	52	22	50	74	86	49	22	46	85	30	61	122	20	41	22	47	8	30	9	13	57	24	34	82	44	69	62	55	23	33	17	59	56	44	15	48	59	39
	ASF1A	608	1004	792	482	530	1012	970	833	848	1692	1309	914	709	865	849	839	848	690	850	1117	564	789	1467	468	510	670	322	451	392	207	508	336	601	844	612	451	605	952	653	795	270	430	1217	213	394	514	962	648
	ASH1L	323	1253	1288	967	2213	3641	2407	1495	2833	2850	886	3324	799	2812	1751	1740	990	1905	1849	1731	1704	2553	1395	967	662	567	313	331	633	437	767	1201	2301	1335	1124	1312	1131	2308	1513	1644	545	754	974	339	867	481	1765	2032
	ASH2L	426	1029	850	893	991	1514	1612	1474	1184	1832	909	1301	552	1207	1147	952	508	1133	1379	1640	833	1156	863	304	607	892	256	163	614	285	360	220	1136	754	1047	852	732	1453	1066	1075	353	887	807	319	649	534	640	1079
	ASL	588	1136	712	601	762	1202	903	897	1121	1656	1146	634	700	1179	954	949	796	738	895	876	799	1112	747	525	633	744	337	304	297	315	562	464	595	721	909	315	868	898	917	708	224	519	829	319	252	619	684	663
	ASNA1	1269	1554	1609	1279	1482	1817	1094	1694	1841	2852	2462	1877	1254	1863	2475	1401	1588	1642	1967	2141	1354	1719	2585	942	724	1303	369	675	747	600	954	978	1295	1458	1410	804	1261	1706	1888	1437	873	1591	1806	747	586	942	1297	1220
	ASNS	17	163	191	146	274	134	9	247	311	386	188	52	227	375	122	215	69	170	202	295	231	258	176	117	258	91	95	2	51	61	34	183	122	296	139	0	193	321	386	120	0	91	166	172	50	68	205	95
	ASNSD1	370	1108	601	974	712	843	1543	713	875	1739	1007	1182	808	1098	1040	898	860	945	821	792	568	1492	1351	566	547	613	265	208	278	205	527	291	1026	962	587	809	604	873	969	923	345	645	1052	318	356	535	944	984
	ASPA	99	55	70	76	142	32	99	142	176	228	119	153	0	87	194	6	58	50	35	142	74	86	104	0	131	97	24	131	41	4	187	87	148	190	46	3	119	141	115	71	51	44	217	45	44	0	110	136
	ASPDH	67	184	178	192	156	80	30	34	763	370	487	215	0	62	166	34	0	378	148	135	162	305	486	56	38	338	78	152	80	38	553	209	189	185	49	186	617	196	137	102	296	179	235	91	77	261	346	320
	ASPG	44	32	271	39	254	63	179	200	145	40	86	250	851	278	78	156	29	204	33	98	125	83	121	51	125	16	78	0	95	44	29	84	67	53	119	167	87	140	131	285	79	65	183	51	70	19	234	66
	ASPH	196	331	275	346	669	355	1347	560	832	904	221	628	127	568	232	398	266	285	526	324	286	231	702	239	202	286	178	148	274	162	142	337	740	228	299	235	373	837	378	445	140	252	337	67	237	257	330	295
	ASPSCR1	104	537	658	398	421	731	744	585	534	916	764	527	481	610	567	470	473	621	476	745	422	594	686	290	148	172	279	236	154	179	261	404	465	443	307	424	580	532	298	398	236	395	547	259	135	285	385	470
	ASRGL1	919	1344	1317	1176	416	362	452	719	603	1247	2458	1084	524	530	3545	1071	758	1275	1326	748	1178	2055	1309	1499	518	1105	709	522	403	352	712	617	1236	916	541	961	1681	708	722	564	762	632	1158	1265	147	1151	696	383
	ASS1	2645	3907	3239	2903	6048	8439	3326	4781	11133	10240	4463	6081	3381	4480	5487	5473	3263	7896	4485	3480	4030	5400	6581	1467	1388	3490	1522	1428	2459	1424	3173	2499	4676	2929	2067	2433	4224	6511	3410	2896	1917	1902	2703	1375	1456	2543	2542	6432
	ASTE1	87	347	193	163	479	388	732	269	422	476	224	489	0	399	630	299	207	480	296	196	211	268	468	109	103	166	284	165	215	119	141	96	277	262	457	99	128	326	264	406	140	130	258	88	80	225	198	492
	ASTN2	172	95	70	168	119	364	136	204	231	462	296	342	119	332	213	225	121	224	140	190	160	407	384	104	82	247	74	58	25	35	67	49	128	233	270	158	77	86	65	193	40	40	152	36	45	107	396	217
	ASUN	416	578	360	458	385	646	634	464	543	857	917	567	232	725	368	378	591	384	448	587	328	679	965	275	176	252	312	22	344	226	207	410	347	494	321	358	277	744	682	482	188	215	506	48	210	193	383	351
	ASXL1	238	184	344	345	340	634	946	473	519	668	151	676	149	561	667	331	202	578	381	298	355	450	180	171	162	272	0	166	84	75	55	184	520	413	325	103	179	392	503	446	167	84	139	129	187	217	331	480
	ASXL2	239	344	295	321	597	1248	637	685	817	666	468	711	124	1177	415	524	290	992	564	524	441	862	36	215	143	237	76	45	274	103	179	266	590	402	321	190	43	284	286	528	82	162	200	84	256	136	450	889
	ATAD1	409	400	424	371	476	447	367	696	806	1287	140	738	92	825	483	452	344	459	748	418	423	484	733	223	605	404	264	140	243	190	315	338	349	359	244	620	358	855	624	671	248	448	470	125	317	226	674	606
	ATAD2	242	360	536	416	360	490	335	526	341	430	373	648	85	831	649	451	119	577	526	331	396	753	258	255	377	103	91	70	43	85	84	208	565	288	354	586	442	390	298	585	123	255	187	236	243	174	179	495
	ATAD2B	56	331	638	424	341	771	614	581	930	1749	417	581	298	1309	551	693	287	724	624	429	411	337	467	276	981	668	254	247	311	205	187	235	553	402	401	600	530	1100	973	560	36	404	357	72	259	476	489	363
	ATAD3A	54	211	108	207	253	513	162	372	262	385	308	228	38	418	170	269	206	409	299	164	199	231	306	139	141	105	88	39	126	111	57	52	439	241	237	17	29	429	80	353	7	38	193	39	112	140	109	286
	ATAD3B	45	161	201	101	224	318	518	209	197	294	3	149	18	167	86	107	357	190	232	93	131	354	228	70	101	48	110	12	117	73	132	65	182	134	112	223	1	231	201	185	25	111	1	61	60	41	9	218
	ATAD3C	167	116	155	82	94	124	106	168	98	321	133	77	200	143	217	79	67	139	114	111	116	120	111	126	55	198	31	36	27	31	122	92	113	104	30	108	98	117	103	75	32	118	135	39	30	99	90	98
	ATAT1	0	31	29	24	62	35	25	25	15	33	12	56	6	66	32	13	8	56	27	37	49	36	51	38	27	42	5	4	6	3	13	11	58	49	29	0	21	43	15	21	20	8	6	2	5	22	15	28
	ATE1	506	1464	1485	686	1027	2042	1539	1504	1413	1772	396	1986	467	2025	1381	2107	1172	1265	1459	1655	1204	1695	2132	943	955	380	39	226	488	430	617	452	1231	1264	786	725	397	1270	673	1294	471	353	1003	629	699	333	994	1128
	ATF1	323	281	221	177	274	182	28	223	189	291	169	308	118	285	355	174	244	160	272	161	151	275	499	119	137	245	110	80	93	43	167	129	297	119	141	108	239	161	129	225	60	224	108	72	112	139	94	226
	ATF2	201	613	653	770	808	811	1187	928	823	1695	932	658	291	647	1330	782	543	720	992	702	745	1061	1005	512	285	398	236	121	375	213	614	455	745	755	204	323	467	803	640	847	320	646	913	220	384	420	889	556
	ATF3	47	65	33	48	82	99	143	64	72	91	67	408	48	18	10	238	0	27	87	51	21	72	57	19	17	132	28	22	58	5	80	15	68	47	34	28	0	50	28	35	180	31	49	0	17	78	2	38
	ATF4	2627	2652	2857	3960	2448	2642	4245	2442	2475	3791	4890	4127	2082	3711	5841	2681	4304	2966	4263	2913	4391	7315	2531	2312	2010	1743	1957	1120	775	916	2079	1653	3688	2225	1975	2933	3754	2550	1714	2047	1682	1863	2777	2444	1105	2761	3648	3021
	ATF5	26	53	74	129	75	55	32	44	43	96	58	153	44	99	143	104	47	79	89	34	64	115	40	53	54	59	22	67	22	12	59	100	113	74	45	134	163	41	26	27	11	48	56	60	16	45	62	97
	ATF6	224	407	508	476	486	819	694	633	1081	1374	462	693	207	511	533	597	469	507	828	523	391	606	382	215	511	194	188	167	362	185	408	129	491	498	788	618	140	874	420	577	227	443	797	128	219	501	884	235
	ATF7	61	196	219	229	232	303	54	170	229	447	315	320	288	254	416	280	210	389	263	225	225	488	182	124	134	143	108	122	67	78	119	160	564	146	140	52	216	159	151	196	85	140	230	169	93	102	213	272
	ATF7IP	651	1288	1403	1338	2193	4524	2111	1718	3049	2736	99	2283	508	3120	1620	2407	1128	2479	2440	2357	1923	1799	1989	1277	1101	1235	645	519	1080	307	533	776	2747	1514	964	138	272	2627	1165	2439	395	734	757	235	1264	438	2094	2515
	ATF7IP2	177	452	847	452	372	648	363	712	466	1115	492	601	457	623	649	523	625	340	521	763	406	519	635	309	488	494	32	125	336	169	319	264	507	371	298	377	365	858	415	717	280	399	674	146	266	285	370	452
	ATG10	497	363	439	117	320	263	102	320	161	717	459	365	410	438	308	333	311	330	508	419	249	361	272	243	265	245	219	299	99	96	279	224	369	312	174	155	158	341	264	326	101	179	367	175	93	446	320	375
	ATG101	289	592	119	335	368	352	322	354	336	678	760	278	529	316	654	464	370	393	471	416	365	659	374	244	261	250	141	194	100	96	264	208	425	340	337	361	318	521	286	338	284	292	336	158	105	514	465	259
	ATG12	244	599	396	571	463	460	1160	546	405	783	701	581	291	659	1025	550	666	646	600	921	543	982	718	545	357	471	43	267	201	186	296	284	527	386	317	418	928	412	239	482	159	461	425	457	310	491	383	444
	ATG13	589	1372	1228	1098	1532	2119	1536	1550	1416	2300	1020	1646	717	1564	2493	1908	1182	1427	1939	1050	1428	1981	1653	983	765	1396	857	317	948	608	436	863	1401	1272	896	1082	780	1998	1211	1516	393	664	1123	620	559	710	941	1449
	ATG14	101	136	209	135	181	353	448	230	292	473	62	380	40	256	314	157	275	247	261	319	100	272	141	92	20	131	100	64	123	84	32	23	152	156	206	59	215	167	259	218	51	142	144	30	48	113	114	221
	ATG16L1	115	468	602	354	550	775	851	698	469	691	775	615	534	613	394	765	513	592	618	627	395	719	462	289	339	134	94	172	356	150	203	230	470	289	605	114	294	751	456	587	118	209	332	437	199	185	470	753
	ATG16L2	116	233	14	92	104	115	0	67	63	161	10	32	41	163	35	193	81	65	107	99	81	53	176	27	76	36	94	0	47	42	40	0	91	81	221	3	168	152	0	61	2	49	213	33	44	77	31	58
	ATG2A	75	26	93	28	129	166	69	81	83	92	43	144	0	35	119	42	91	84	27	12	68	185	7	24	27	42	0	25	38	9	19	113	66	41	45	1	8	61	14	43	8	14	33	17	70	113	7	91
	ATG2B	8	184	360	258	344	567	38	318	371	945	1	489	55	549	673	444	180	608	356	183	604	647	224	309	124	93	20	31	199	196	207	112	724	344	196	388	337	544	25	392	167	112	90	71	181	52	300	482
	ATG3	695	1200	1034	921	1402	1533	1411	1635	1282	2192	2473	1434	1156	1393	2054	1095	1525	1339	1408	1956	1152	1676	2163	766	1068	1282	766	568	780	491	884	560	1140	982	1104	761	1245	1466	1290	1120	742	1050	1389	477	471	905	1329	1186
	ATG4A	212	452	585	512	358	437	594	528	564	641	768	395	984	524	431	482	417	565	592	464	474	592	999	380	636	215	137	119	263	96	96	155	776	510	341	587	366	539	517	373	263	244	399	253	134	496	546	441
	ATG4B	1051	458	1080	879	684	995	411	959	921	1503	1166	1341	443	1004	1421	1086	1031	979	1324	844	809	1806	620	690	506	584	401	325	212	286	365	371	807	1086	506	349	373	1121	688	570	360	664	834	525	359	590	667	829
	ATG4C	63	301	358	146	321	318	465	365	351	336	192	287	285	252	424	291	356	408	272	379	275	420	426	227	139	192	213	132	99	75	243	149	412	274	174	135	280	367	245	309	130	108	283	63	199	211	199	334
	ATG4D	500	313	368	361	451	351	718	417	674	900	463	453	83	451	719	342	344	457	490	279	435	441	388	224	202	476	51	164	208	74	238	207	408	432	329	263	611	515	596	420	344	246	588	212	142	363	440	386
	ATG5	1363	1709	1585	1341	2093	2439	2347	2151	1731	3065	3671	2422	1310	2180	2416	1517	2075	2307	2268	2481	1826	3068	2008	1632	674	1059	380	733	923	675	1073	942	2059	1297	1564	1532	1600	2151	1201	1939	991	1032	1454	764	728	1002	1992	1403
	ATG7	441	957	942	551	814	1797	584	780	1001	1405	766	685	617	1044	890	842	988	938	1016	1616	733	750	913	632	219	451	468	145	493	391	364	220	839	635	1012	539	600	1104	333	667	241	451	94	149	427	220	1355	734
	ATG9A	221	170	226	79	305	148	219	259	510	295	126	191	64	207	148	100	256	358	302	22	265	203	279	27	122	161	1	93	122	78	168	178	347	378	247	203	1	494	517	140	77	129	138	144	128	134	0	256
	ATIC	1204	2516	2453	2204	3245	7305	4994	3539	3680	4642	2685	3773	2349	5209	3266	4289	2048	3771	2899	4649	2792	3150	3636	1413	1251	1460	785	925	1517	1118	1211	1466	2862	2785	2482	1960	1391	4427	2440	4341	767	1887	1461	806	1649	941	3904	3969
	ATL1	84	314	287	81	95	205	325	235	143	378	221	365	25	328	116	175	116	168	242	291	202	199	317	188	110	8	147	76	154	84	202	123	156	186	321	209	110	630	235	314	54	146	71	76	62	70	98	263
	ATL2	389	503	242	477	402	1112	1134	420	499	1263	400	440	52	724	667	322	368	458	701	577	374	564	500	267	272	342	111	120	317	155	284	420	366	328	403	110	202	750	766	425	494	219	258	230	230	406	684	498
	ATL3	237	224	203	181	268	817	348	349	553	533	269	531	183	487	313	446	251	434	404	231	382	416	248	249	59	177	67	73	147	142	271	264	560	440	207	153	226	556	340	314	28	188	618	218	185	193	213	372
	ATM	108	216	186	180	161	171	25	201	250	477	181	185	0	183	339	226	122	154	221	86	140	160	16	46	91	18	66	79	46	7	108	61	115	169	120	18	28	257	61	104	15	86	64	83	64	74	215	156
	ATMIN	719	1417	1457	1789	1545	2464	969	1506	1805	3385	899	2508	787	1549	2134	2349	1440	1906	2176	1945	1325	1978	1466	1101	895	1032	399	173	748	559	743	976	1722	1856	1423	1209	1174	2123	1089	1651	708	890	1486	601	714	1073	1024	2078
	ATN1	84	48	65	119	84	131	15	59	97	166	161	121	2	130	135	74	79	121	191	107	143	189	31	57	47	54	7	25	18	11	60	50	142	107	30	76	43	70	73	68	22	44	45	88	41	40	54	124
	ATOX1	1511	1125	1574	1865	1095	1476	1147	1786	1389	2997	1162	2358	1447	1584	3355	1599	1090	1869	1981	2364	1923	3549	2010	732	575	2125	359	528	370	309	1755	692	1586	1880	810	1423	2272	1581	872	1365	811	1794	1145	645	776	809	962	1491
	ATP10B	73	52	214	58	874	700	821	744	397	816	54	529	114	549	462	693	236	320	628	243	325	206	0	104	52	161	20	15	294	114	98	263	269	134	257	31	0	732	120	407	4	80	133	108	167	4	47	611
	ATP10D	102	111	21	65	94	165	76	419	662	762	259	131	95	298	173	92	166	282	172	14	147	143	434	54	275	126	13	19	151	68	3	195	204	243	118	57	44	610	262	231	52	121	190	16	82	102	127	251
	ATP11B	315	650	601	500	1194	1065	1794	864	1440	1563	457	1308	411	1611	624	1092	561	908	1328	985	736	1055	393	263	358	300	268	165	489	425	197	264	983	625	453	280	320	1285	306	837	91	205	340	117	607	116	616	788
	ATP11C	87	48	166	37	141	118	291	124	187	166	6	168	80	204	87	81	133	197	47	29	72	89	46	33	43	3	13	25	61	9	61	2	14	40	142	40	22	80	262	116	0	51	31	16	53	30	1	39
	ATP13A2	169	186	335	104	137	315	371	171	344	421	247	242	162	127	185	170	145	349	202	170	183	168	3	176	114	128	42	93	51	81	110	192	9	137	19	167	144	343	73	150	156	112	0	16	69	67	135	163
	ATP13A3	75	123	258	273	298	296	248	188	629	1033	154	521	65	611	165	173	277	268	280	221	277	532	271	78	25	61	2	55	284	80	78	260	455	174	50	134	22	570	163	212	50	196	38	47	113	29	252	250
	ATP1A1	1318	423	487	1428	810	601	644	1021	1546	3415	1876	1075	389	603	839	468	367	637	782	416	980	966	659	213	704	600	281	276	626	320	678	477	679	459	195	389	597	877	1524	1247	789	839	2651	227	203	1230	827	976
	ATP1A4	83	242	133	102	109	124	0	124	122	46	241	91	172	0	46	236	0	145	132	287	69	65	197	26	16	23	290	21	46	18	123	66	85	120	120	84	123	53	141	167	46	92	58	0	110	0	33	76
	ATP1B1	432	424	386	524	545	412	254	532	794	1865	978	640	188	278	512	302	134	603	476	217	377	540	308	58	265	228	267	372	320	131	195	270	214	456	83	209	415	590	590	561	367	643	1196	126	75	554	366	734
	ATP1B3	472	434	370	374	346	224	726	632	566	1174	974	422	843	178	554	327	721	269	416	384	361	489	1037	199	255	410	360	325	314	81	488	253	431	343	149	304	627	546	758	717	399	819	982	225	110	524	497	419
	ATP2A2	241	201	124	62	200	211	95	103	229	320	51	156	15	127	163	85	65	190	121	2	149	186	83	62	35	160	0	20	101	34	30	41	179	146	57	79	10	146	174	141	2	95	72	34	79	45	27	178
	ATP2B1	446	490	323	385	471	404	1495	526	974	1280	329	511	197	690	285	337	251	792	624	381	279	627	567	161	766	579	442	142	329	250	90	520	485	276	397	99	306	736	909	549	248	341	932	43	284	354	585	588
	ATP2C1	144	458	646	512	483	610	455	671	711	892	738	433	117	742	665	377	567	906	789	451	728	934	157	201	132	528	25	156	220	76	234	407	462	392	405	324	99	776	746	490	144	245	438	529	317	316	637	579
	ATP2C2	173	65	131	110	102	137	185	58	101	114	294	128	5	53	197	55	62	168	82	70	94	161	108	121	34	19	16	9	0	54	0	12	153	35	99	0	190	71	70	19	45	30	0	74	30	70	88	84
	ATP5A1	7769	12755	10699	9432	9017	13376	9277	12884	12753	21454	14195	11205	8109	12143	14732	12522	8717	11236	11477	12059	11152	15818	15702	5856	4778	7336	3479	4273	4445	2945	5421	5252	9685	10235	7915	7055	10986	12480	13893	11025	6248	8317	16098	3448	3245	8655	11109	10251
	ATP5B	13860	18775	15815	14234	14147	24093	15324	23661	18197	30094	29159	18219	15270	19330	22644	19892	16766	16560	17568	24932	16805	26135	27908	12300	10050	13535	6582	6667	7599	5335	11161	8520	15168	15675	16301	11435	17482	19953	23797	17222	10825	13898	23138	6209	7028	13177	15900	14163
	ATP5C1	5419	5569	4821	4505	3668	4985	3687	5729	4669	8988	9450	5055	4842	4598	6850	4952	5783	4302	4791	5961	4129	7397	8374	2860	2676	4359	969	2358	2288	1285	3598	2656	4024	4595	3780	3841	5349	5017	6850	4767	3271	3965	9055	1958	1555	4205	5122	4451
	ATP5D	2535	1593	1983	2692	1639	1635	1200	2759	2681	5217	3022	3466	1865	2563	3288	2196	1732	2746	2263	1857	2472	4115	2395	925	684	2316	548	1029	680	462	1425	909	2059	2432	947	1421	2070	2209	1697	2169	1072	1501	2341	879	521	1422	1538	2014
	ATP5E	5103	3204	3691	4547	2587	2607	3032	4690	3227	8702	5001	5090	4292	3903	8319	3220	3660	4246	4404	4723	4014	8731	4334	1835	1247	4448	1106	1239	759	728	5145	1374	3898	4157	1905	4275	4789	3636	2049	3806	2090	4424	4045	1709	1797	2585	2582	4248
	ATP5F1	3780	4728	4727	4433	3820	5404	3385	5482	4417	7591	7319	5129	4785	5121	8225	4695	5583	4186	5087	7156	4420	7641	7162	3753	2134	3123	1710	2291	1991	1445	2794	2280	4442	4744	3707	2950	5409	5054	5212	4064	2656	3659	6018	2214	1942	3777	4064	4679
	ATP5G1	3271	2667	2700	2332	1652	1910	1646	2534	2473	5420	4929	2621	2353	2201	4620	2075	2633	2385	2535	2688	1980	4471	3361	1083	1099	2707	670	1236	651	581	2120	1061	2063	2361	1470	2241	3322	2208	2387	2177	1974	2752	3956	1152	814	2182	1632	2296
	ATP5G2	4989	5014	7496	8239	5332	5639	4219	7919	6506	11342	8321	8370	4830	8561	13593	6988	5816	7552	8942	6000	6924	14119	6110	3068	2649	5647	1860	2135	1462	1413	4043	2745	7948	7430	3535	4519	7964	5512	3438	6547	3227	5227	5655	2696	2293	4628	4399	7418
	ATP5G3	6705	5102	6252	6288	5090	5856	4284	8567	7350	14145	9085	6949	4333	5129	10292	6002	5467	6414	6535	7009	5929	9326	8817	2861	2577	5594	1847	2544	1918	1197	5861	2720	5544	6161	4322	4318	6334	6178	4825	6355	3771	5744	9430	1554	2278	4683	4617	5848
	ATP5H	3669	2401	2412	2674	1740	1671	2247	2705	2561	5283	4776	2785	2385	2601	4414	2286	2516	2546	2767	2109	2478	4995	3075	1277	909	3046	612	978	668	609	3074	1184	2226	2432	1347	1979	2875	2109	1916	2413	1544	1966	3741	1175	732	2007	1771	2523
	ATP5I	2746	881	1308	1150	891	909	1065	1529	1176	2149	1696	1234	1102	1297	2542	981	843	1185	1539	1781	1524	2225	1580	603	453	2430	371	555	342	266	2429	605	1109	1152	688	1512	1457	1111	748	1207	928	1513	1504	495	650	916	755	1398
	ATP5J	5436	3911	3312	3685	2430	2085	2909	4024	3665	8376	7670	3653	3999	2868	6104	2614	3716	3410	3640	3582	3198	6556	6501	1804	1625	4454	1267	2060	1111	728	4867	1860	2954	3352	1924	3899	5315	3401	3643	2948	2565	3340	6740	1713	1184	3892	2837	3908
	ATP5J2	1614	961	997	1110	543	586	555	976	635	1560	1269	1228	946	882	2384	782	800	958	1292	1330	1114	2495	1094	608	386	2186	252	374	194	204	1701	521	887	806	559	1023	1403	731	541	685	609	1276	878	680	533	657	629	731
	ATP5L	4530	3594	4477	4429	3478	2716	3713	5143	4064	8415	5835	5052	3670	4488	9199	3825	4240	3961	5421	3885	4192	8501	5588	2322	1865	4548	1333	1775	984	938	4365	1936	4417	4300	1914	2769	5899	3641	2742	3473	2441	4079	5014	1942	1600	3484	2894	3959
	ATP5O	1895	1144	1137	1333	897	953	881	1603	1374	2418	2317	1160	1364	1139	1684	1009	1277	1234	1186	1386	1034	1659	1850	681	592	1336	320	749	437	322	1154	631	1054	1056	829	1153	1640	1089	1386	1324	1045	1053	1986	417	416	1279	1052	1065
	ATP5S	251	386	245	345	222	280	530	320	381	496	422	492	225	249	545	244	358	243	335	426	239	488	299	224	213	369	208	106	111	81	290	111	339	281	169	226	206	215	200	290	97	152	316	114	118	193	296	297
	ATP5SL	684	1005	1287	1089	874	1030	1138	1334	1146	2128	1618	1389	997	1047	1378	939	1444	995	1299	1190	1093	1874	1281	703	638	721	434	458	394	242	702	475	581	1206	455	630	1171	1159	1038	880	499	778	1027	320	320	1197	690	1120
	ATP6AP1	235	395	276	328	461	506	415	259	422	844	822	258	212	341	597	274	446	390	341	363	420	380	502	216	274	511	202	93	169	180	226	200	360	307	204	268	302	452	807	427	408	165	461	160	191	186	376	405
	ATP6AP2	265	182	266	231	170	241	94	255	251	668	1036	204	127	209	424	267	452	323	440	332	247	225	529	76	263	277	80	84	142	81	157	187	339	353	208	260	364	355	528	316	238	288	589	242	101	310	222	302
	ATP6V0A1	119	277	228	436	276	394	6	470	598	806	14	348	50	219	334	306	166	247	548	130	265	387	74	1	265	37	178	117	178	168	147	272	518	271	4	112	8	191	423	547	204	439	147	99	147	159	226	347
	ATP6V0A2	19	330	89	43	297	383	435	372	254	278	226	168	32	389	13	172	6	217	246	181	117	171	348	0	81	0	141	28	184	48	0	323	174	57	208	149	162	296	139	266	193	79	160	94	116	80	418	144
	ATP6V0A4	1614	705	492	890	655	250	165	1471	1175	3386	1664	752	198	405	845	407	757	640	927	288	656	611	400	39	1129	672	674	464	249	284	225	469	360	771	292	595	491	1289	870	1311	738	551	1494	346	74	993	618	881
	ATP6V0B	885	1078	628	671	801	621	731	914	952	2182	2109	889	1223	833	968	685	931	712	932	1077	960	1296	1378	517	573	1107	773	392	405	298	501	508	1100	751	545	681	1259	914	1389	1061	677	991	1389	636	366	944	931	806
	ATP6V0D1	2235	2688	3500	2485	3131	3458	3312	2878	3088	4980	2881	3194	2475	2483	5991	3401	2344	3215	4106	3708	2837	4669	4647	1851	1803	2884	1996	1194	1329	874	1843	2487	3173	2691	2372	2579	3718	3967	3872	2326	1694	2755	3334	1350	965	2133	2048	2864
	ATP6V0D2	828	226	182	146	153	148	587	791	393	1488	1413	93	118	130	286	61	689	241	199	243	418	223	557	78	272	608	0	79	92	74	116	33	27	57	115	263	401	233	452	1514	487	575	1875	0	82	496	116	413
	ATP6V0E1	2721	2699	2952	2864	2977	2105	2270	3534	3132	7999	5512	2916	2929	2415	4590	2970	3090	3016	3348	3553	2475	5347	3809	1622	1830	2616	1127	1514	1131	752	2655	1625	3248	3405	1992	2225	3610	2796	3315	2770	1747	3013	5215	1552	955	3236	2544	2600
	ATP6V0E2	825	1556	1584	2307	982	903	405	1338	425	2253	1215	1618	1228	638	1564	1097	768	1173	1377	810	2217	2838	951	850	395	700	259	394	361	294	903	513	2235	827	775	761	1282	1216	695	878	997	1289	1082	1104	377	664	812	723
	ATP6V1A	1607	1615	2862	1716	2556	2802	1411	2943	2923	5620	2006	3308	318	2507	4187	2238	1154	2827	2796	1919	2781	3633	3611	1319	891	1334	885	671	1091	771	1424	1072	2838	2109	1163	451	634	3234	1460	2497	1099	1470	3613	677	959	1502	1643	2016
	ATP6V1B1	2131	576	317	434	450	363	527	992	839	4643	2133	411	377	213	657	93	354	425	331	46	610	619	797	144	627	1033	36	349	496	202	491	534	308	322	261	265	796	612	1436	1436	641	1410	6231	94	220	1142	572	947
	ATP6V1B2	2478	2106	2326	1888	1790	2937	1755	2079	3565	5316	3205	2472	1738	2135	2576	1960	2153	2377	2203	2543	2327	2807	4004	1335	1650	1569	1365	568	1504	767	2221	1383	2150	2479	1973	1287	903	3229	3449	2325	1347	1382	1641	635	908	1824	3469	1968
	ATP6V1C1	602	1795	1474	1550	1454	2047	2526	1784	1564	2696	1535	1919	433	2089	1950	1614	1269	1443	1960	2318	1368	2160	1594	684	599	919	317	213	744	415	895	797	2031	1460	1238	793	1227	1870	1296	1386	697	1110	1755	606	808	979	1811	1275
	ATP6V1D	1435	2561	2294	2053	2712	2977	3406	3181	2960	4531	4102	2488	3055	3084	3831	3481	2485	3087	2866	3646	2473	3520	3956	1709	1115	1894	630	722	971	810	1454	1100	2330	2662	2873	2298	2315	3099	2028	2950	1103	1261	2309	918	904	1470	2776	2100
	ATP6V1E1	2172	2785	2441	2061	2209	3200	2664	3012	2431	3684	5451	2670	2144	3065	4545	3151	2627	2659	2794	3198	2867	3753	4019	1673	1064	1954	755	1087	932	611	1866	984	2484	2891	2636	2563	3353	2531	2359	2472	1699	1800	3532	1023	950	2085	2040	2308
	ATP6V1E2	134	275	158	211	138	174	259	148	134	255	36	176	205	186	322	238	74	141	192	161	208	307	383	81	30	247	94	37	9	31	68	28	210	251	97	65	129	186	146	112	167	83	59	46	107	84	99	144
	ATP6V1F	4854	4983	3588	3677	2828	2364	3394	3804	4115	6582	7301	3188	3861	2758	6880	3297	5297	3119	4421	3956	3220	5361	5505	2389	2244	4754	1906	2103	1219	1079	4404	2817	3040	3837	2336	3057	4932	3214	3890	2834	2562	2881	5800	2072	1044	3409	3420	3343
	ATP6V1G1	3878	9202	8085	6537	5054	5147	7031	5983	4626	7152	11618	8920	8135	7306	16618	6790	9159	6118	9119	9539	7162	13758	9324	7185	3872	5224	2007	2310	1545	1861	4539	3947	8159	6256	4259	5221	10895	5757	3629	4203	3052	4668	6693	5235	2597	3988	7025	4756
	ATP6V1G3	383	25	45	123	28	27	127	153	332	216	293	27	147	42	134	47	670	129	71	157	200	86	251	36	180	352	11	44	44	33	106	48	18	23	34	39	184	65	173	474	166	215	552	45	26	161	7	31
	ATP6V1H	963	1578	1474	1073	1451	2592	1122	1651	1736	3270	1764	1730	1317	1856	2702	1901	771	2019	1862	1450	1848	2846	1985	645	716	892	465	499	306	401	449	814	1880	1677	1724	901	1164	2351	1428	1731	832	1116	1943	393	620	808	1517	1607
	ATP7A	2	150	171	9	393	400	77	260	140	252	91	311	0	299	207	253	46	259	370	47	141	148	1	0	180	4	9	34	147	77	11	3	107	62	156	83	0	221	197	247	30	3	3	3	65	0	22	145
	ATP8A1	51	13	144	94	35	33	3	100	208	280	1	61	4	5	59	133	1	63	137	0	89	7	162	52	79	95	108	1	39	0	30	384	88	64	22	130	34	234	20	59	0	7	2	4	0	12	118	84
	ATP8B1	783	1407	1692	1154	2663	2697	3091	2606	5596	3649	346	2109	475	2772	1430	1724	1360	2980	2403	936	1265	1780	1101	508	1561	421	629	384	850	438	585	1115	3142	1124	1546	736	476	3607	1598	2604	252	868	345	286	997	563	878	1806
	ATP8B4	4	252	82	271	137	26	5	70	0	127	688	4	30	141	106	26	131	75	839	48	271	359	0	128	348	99	61	53	29	120	215	9	127	52	124	63	92	35	1	93	21	199	352	165	34	301	304	103
	ATP9A	7	93	97	83	181	437	206	64	385	536	1	276	98	483	149	85	4	197	191	134	137	353	56	73	96	65	337	22	0	15	92	135	253	178	85	292	1	318	98	221	35	1	24	109	82	94	332	106
	ATP9B	59	207	310	306	387	276	101	329	632	681	488	327	184	319	354	167	216	283	477	156	223	220	266	134	82	180	80	95	186	111	90	364	554	78	255	288	73	456	543	205	222	103	328	79	174	167	226	545
	ATPAF1	1765	2053	2219	1924	1384	1366	822	2471	1840	4094	3641	1934	1509	1143	3873	1464	1729	1981	2450	1766	1975	3116	2919	1345	1316	2033	708	804	596	511	1469	1066	1848	1959	1131	1537	2312	1926	2880	1554	1063	1469	2406	1014	632	1837	1996	1542
	ATPAF2	328	260	660	527	481	511	626	635	534	653	781	432	462	415	868	476	438	517	422	380	521	768	531	352	150	352	93	276	153	156	234	199	429	525	471	432	695	501	691	397	526	186	314	238	140	384	630	443
	ATPIF1	7412	5619	5289	5206	3361	2777	3684	6008	4608	10086	9991	4799	4613	3789	9865	3535	5012	4576	5801	5561	4923	9323	7900	3517	2290	5823	1579	3129	1767	1274	5233	2566	4210	5935	3034	5398	8166	4307	7634	3856	3682	5623	7233	3322	1717	5347	5335	4761
	ATR	120	203	389	353	635	763	585	613	696	1308	0	666	45	527	544	435	362	306	658	346	358	325	285	8	481	75	27	144	181	99	35	211	605	358	95	79	125	509	392	567	90	86	157	84	128	129	210	631
	ATRAID	2036	2920	2251	2500	2088	1450	2750	2128	2102	3852	5526	2802	2244	2331	3949	1987	2764	2443	3130	2145	2584	4433	4398	2024	1426	2710	768	1379	996	691	2061	1595	2219	2553	1347	1726	4060	1957	2246	1939	2141	1794	3075	1682	673	2770	3113	1961
	ATRX	1204	2755	1695	1219	2088	2984	3436	2701	3334	4581	3250	3154	852	3506	2175	2044	2199	2807	2002	2812	1819	2227	1584	1093	974	1778	756	937	978	800	808	1294	2213	2084	1526	1248	647	2592	2060	2458	656	1105	2093	681	1199	922	2742	2566
	ATXN1	110	236	197	270	216	225	272	243	213	303	440	198	101	160	289	160	134	192	209	87	259	501	263	83	110	109	67	67	88	43	130	198	176	78	55	135	22	137	113	128	89	30	83	158	53	175	128	291
	ATXN10	1578	2124	2503	1713	2427	4012	3624	2875	3137	4103	2503	2877	1964	3476	3661	3276	2500	3004	2825	3420	2979	4180	3547	2134	905	1619	725	871	947	841	1091	1432	2455	2629	2361	2542	1779	3325	2192	2601	1184	1452	2498	1052	847	1528	3007	1958
	ATXN1L	56	210	266	253	468	595	121	427	542	680	202	557	226	550	348	270	270	470	288	117	403	530	8	90	23	79	122	245	62	24	107	101	249	209	94	3	76	289	102	406	124	122	130	60	141	75	198	551
	ATXN2	326	963	729	691	1605	2319	1213	1050	1469	1969	350	1367	620	1552	1439	824	622	1387	1294	845	1095	1416	526	403	493	675	212	440	621	418	284	342	1397	955	1158	568	411	1672	738	1231	114	722	675	285	583	292	921	1365
	ATXN2L	13	25	96	95	211	451	136	176	178	313	47	108	53	184	280	114	69	266	141	69	178	183	89	24	30	39	67	5	98	52	114	85	193	125	62	45	6	177	53	147	1	53	25	29	62	43	39	214
	ATXN3	150	413	313	381	371	444	211	280	390	631	406	322	183	425	310	404	508	423	383	393	217	449	314	232	203	183	250	102	157	146	231	260	325	225	330	148	399	402	228	371	173	181	322	263	122	335	528	312
	ATXN7	104	128	306	282	449	864	350	240	493	871	14	746	69	632	297	524	97	590	391	250	335	487	354	79	11	74	84	52	241	147	27	129	429	295	76	55	162	648	279	469	24	85	323	37	83	118	225	663
	ATXN7L1	113	73	121	149	260	278	171	109	171	121	131	149	59	116	245	216	178	119	198	107	118	350	87	90	104	186	16	34	32	26	174	119	196	83	66	117	139	105	62	121	26	48	65	32	46	101	168	164
	ATXN7L3	29	135	107	138	171	376	287	255	285	325	86	297	75	125	225	224	72	327	165	143	123	400	69	43	32	172	0	9	46	19	100	8	194	78	60	59	72	270	15	212	47	34	61	34	46	74	67	184
	ATXN7L3B	1637	1643	2387	2357	2520	3073	912	2969	2784	5329	1789	2945	1455	2733	5252	2571	1605	2952	3422	1675	2737	3919	2181	1470	1541	1551	501	777	1246	645	1117	1761	2988	2427	1617	1077	2417	3670	2185	2333	982	1344	2561	1401	660	1814	2259	2053
	AUH	1119	1658	1131	1741	960	811	947	1227	995	2563	2249	1505	989	1003	2892	1205	1765	1498	1646	1521	1244	2688	1707	1450	853	1068	375	646	454	412	653	740	1718	997	843	869	1786	1183	1320	692	866	785	2255	889	359	1251	1776	1123
	AUP1	256	411	271	276	264	372	402	242	321	394	220	314	316	244	339	252	282	297	359	305	367	392	371	102	190	474	187	136	246	96	115	207	354	292	223	286	188	356	517	264	213	321	465	45	169	233	367	273
	AURKA	0	0	44	115	68	75	187	88	39	156	17	4	0	77	70	29	67	53	115	123	50	29	98	91	256	23	13	27	37	52	39	116	10	43	38	111	0	130	50	89	3	27	183	74	47	46	93	18
	AURKAIP1	1512	2500	2456	2339	1514	1635	1823	2142	2149	3626	4009	2695	2531	2061	3558	2459	2345	2699	2608	3009	2338	3755	2447	1567	1289	1730	582	915	877	696	1773	1666	2455	2404	1734	2342	3114	2266	2374	1934	1569	1670	2612	1420	630	1737	1806	2074
	AUTS2	31	66	76	97	129	218	240	61	106	224	103	404	2	286	210	129	13	192	126	73	174	223	27	41	83	83	0	24	10	32	91	47	126	84	63	130	88	104	148	97	20	5	97	40	60	61	24	110
	AVEN	208	137	201	154	117	184	323	201	184	133	391	136	255	208	243	170	239	353	227	319	229	288	124	72	65	89	51	42	77	36	52	121	166	114	121	37	315	278	77	164	136	105	90	45	67	113	199	141
	AVL9	29	385	320	306	470	533	482	489	297	353	23	369	170	656	489	513	212	360	389	407	245	366	389	225	134	47	1	52	116	111	115	244	403	293	250	78	605	619	282	319	54	259	576	116	124	139	447	291
	AVPI1	707	318	139	205	177	230	247	315	265	961	641	231	333	210	286	300	468	258	332	203	228	383	456	52	123	225	107	167	208	52	204	96	201	290	129	177	317	350	323	259	159	282	462	215	142	215	306	228
	AXDND1	19	100	147	105	301	89	244	374	68	87	20	284	239	130	42	252	6	8	16	92	17	152	126	29	98	117	0	6	55	28	41	55	90	26	103	53	118	71	57	73	117	60	106	59	49	28	148	135
	AXIN1	74	74	64	97	72	115	56	67	120	205	50	184	75	153	53	89	57	98	124	61	84	132	79	23	14	29	43	24	26	30	77	18	125	38	26	4	13	81	81	93	24	26	26	56	16	80	61	106
	AZGP1	799	1379	984	2407	641	260	45	957	704	1135	2522	1677	1630	700	4712	1196	1129	2069	3222	401	2103	5373	1631	1986	590	2435	359	506	251	303	2586	680	2262	1397	897	600	5123	929	407	444	527	847	1188	1386	298	1137	914	1138
	AZI2	495	830	813	796	843	777	1124	1000	637	1323	1229	1100	617	791	1339	839	621	809	946	429	848	1576	736	426	230	466	148	241	284	159	337	469	720	802	575	435	563	840	748	754	364	395	543	315	166	516	713	743
	AZIN1	737	1402	2405	1779	2922	3653	2042	2353	2280	3304	1782	3030	1800	3071	4427	3227	1489	3205	2371	1948	2510	3921	3366	1464	1551	1232	1347	479	885	794	1114	1128	2718	2629	1660	1142	1446	3127	1885	2209	1031	1300	1407	1078	1099	1486	2009	2072
	B2M	2492	5075	3260	5351	3811	2938	8724	3024	4154	7880	11921	4166	4409	3366	7011	4402	8190	2578	5564	4263	3636	7605	8182	3227	3905	5610	17808	2332	1617	2444	2990	3036	3123	2385	3800	5438	7938	5474	5482	2585	2779	2382	7817	2696	1079	3250	3741	2272
	B3GALNT1	180	256	50	261	201	103	151	197	202	336	330	454	115	171	314	75	270	90	150	42	130	403	160	84	187	221	89	101	116	86	303	10	70	141	152	129	53	252	325	242	105	265	347	59	57	183	299	186
	B3GALNT2	110	261	361	98	300	267	151	289	245	309	190	286	0	267	419	154	6	234	457	48	241	461	137	149	145	71	461	58	49	49	71	203	274	281	166	84	212	319	308	228	99	56	6	111	41	73	156	258
	B3GALT6	128	160	353	130	235	253	198	220	364	843	77	420	152	311	194	282	154	206	233	233	282	239	256	114	184	132	123	65	113	76	86	24	197	247	95	205	289	311	245	264	71	133	96	216	53	260	92	383
	B3GAT3	97	111	130	119	83	125	122	209	83	432	7	116	104	119	133	109	144	141	186	167	162	172	152	40	82	108	28	41	40	48	97	139	96	124	84	145	101	157	50	90	42	182	165	102	94	59	81	106
	B3GNT2	405	222	156	242	320	296	606	386	436	1240	619	271	1	259	245	242	279	261	223	448	237	269	766	200	587	259	122	322	301	140	239	282	126	269	264	274	308	478	499	468	284	434	599	288	124	518	428	405
	B3GNT5	10	50	211	158	97	260	118	96	174	308	125	197	73	82	105	82	57	198	208	163	109	303	58	22	60	5	184	79	31	57	0	1	144	131	26	47	67	166	61	212	1	55	81	100	87	23	298	149
	B3GNTL1	25	205	97	102	93	124	60	145	100	112	279	67	396	201	99	129	160	118	105	106	139	134	118	110	107	0	107	19	84	43	94	159	106	78	89	65	14	114	100	123	58	66	24	63	40	66	131	141
	B4GALT1	121	107	244	231	411	730	446	205	668	233	18	300	84	376	299	281	110	698	80	234	346	367	83	36	7	86	106	117	82	79	18	19	157	265	103	30	85	157	179	108	49	51	159	48	49	74	54	280
	B4GALT2	215	198	281	346	224	277	283	285	263	617	774	314	266	331	604	310	285	285	411	351	315	583	349	208	145	309	119	82	73	162	153	108	250	228	317	500	432	216	413	236	145	197	295	177	102	228	159	184
	B4GALT3	474	274	488	308	681	662	943	546	697	891	485	698	435	454	640	455	462	471	714	626	494	947	739	173	296	352	33	312	321	227	233	220	456	633	468	511	185	665	354	444	269	330	445	237	249	308	322	428
	B4GALT4	713	1063	592	617	1383	1462	1808	694	1806	1445	776	1374	912	3150	1312	697	1274	1097	1460	1717	860	1164	1081	522	568	460	287	437	1065	661	680	1003	659	561	1200	1179	660	1977	1020	1592	393	521	790	420	1069	375	605	714
	B4GALT5	2	30	45	87	46	87	34	76	123	105	188	73	23	40	8	15	48	88	59	34	36	95	120	13	9	47	18	22	1	6	41	63	36	34	14	55	35	93	48	31	8	39	14	0	44	22	35	51
	B4GALT7	176	250	303	221	103	152	273	141	210	316	427	237	88	272	167	131	309	141	213	139	228	298	270	70	168	281	110	42	43	69	183	21	128	186	115	134	294	206	416	228	147	250	304	81	106	217	107	156
	B4GAT1	55	210	25	10	3	13	132	137	112	223	156	68	102	60	53	16	50	4	76	34	56	124	44	64	75	21	40	6	64	9	87	130	33	35	0	5	126	87	98	57	15	2	191	5	13	63	81	22
	B9D1	328	325	361	332	274	209	402	334	255	647	433	293	472	245	471	240	157	222	253	155	237	478	644	138	192	401	65	158	110	93	347	144	188	343	122	232	214	353	468	196	77	254	516	177	108	149	142	331
	B9D2	47	139	218	237	120	136	270	84	132	394	350	212	333	102	325	174	164	154	179	53	111	321	109	75	78	98	74	188	52	41	214	170	82	176	41	1	143	232	204	78	48	133	138	69	73	206	252	107
	BABAM1	477	561	409	380	310	358	374	374	390	573	621	523	631	459	756	322	604	362	554	599	447	859	730	299	325	540	184	232	189	150	466	259	456	369	346	390	584	402	417	317	213	400	601	375	174	373	431	339
	BACE2	416	384	541	354	221	325	442	537	601	1076	12	369	304	217	638	239	258	285	586	288	587	861	314	161	328	371	187	107	218	112	310	220	239	254	120	151	244	375	573	601	279	250	1397	129	118	165	78	274
	BACH1	285	699	1194	822	1773	1956	1991	1625	1661	2483	1181	1759	58	2223	1748	1259	545	1942	1934	992	1359	1567	599	728	1047	431	378	174	606	425	372	458	1389	1056	1080	148	493	1845	568	1601	447	534	438	275	555	346	788	2000
	BAD	1108	1286	1560	1667	1165	899	1194	1484	1112	2096	2109	1827	1338	1544	2264	1079	1354	1589	1645	1156	1629	2407	1665	842	829	1131	356	479	329	347	1188	796	1372	1314	903	1380	2281	1567	926	804	586	632	1247	765	256	1202	987	1256
	BAG1	4628	4129	5256	5175	4175	3370	4080	6834	5482	9304	8253	5380	3615	4387	5934	3865	4518	3924	6255	3025	3973	7270	5350	2450	2202	3136	1706	2602	1346	1101	3379	3263	4368	9906	2878	4389	5161	5261	5956	4186	3213	2412	4284	2143	1019	4139	3389	4119
	BAG2	139	270	153	269	119	59	216	73	54	114	83	209	70	91	513	111	158	229	170	58	183	434	411	307	86	290	42	25	50	50	58	82	155	108	61	86	206	76	103	28	25	90	97	210	37	96	170	108
	BAG3	368	795	655	868	1061	2034	722	1492	1296	1581	513	1372	714	1252	1385	1535	660	1266	1074	1183	976	1638	707	550	524	457	194	181	672	349	234	660	988	620	774	292	683	1551	490	1124	404	303	847	398	467	126	484	1029
	BAG4	320	287	328	395	616	521	419	699	456	1015	666	555	589	626	1036	427	428	532	715	611	534	594	354	207	276	307	156	160	220	178	219	348	305	368	355	223	202	571	410	458	213	223	581	128	204	244	488	550
	BAG5	577	953	1386	940	1170	1612	535	1462	1618	3127	622	1209	551	1585	1890	1806	1205	1199	1511	1109	1145	1818	987	550	619	573	401	376	547	401	292	261	1467	1209	611	694	464	1663	991	1116	409	426	1695	424	559	672	665	1051
	BAG6	101	302	256	206	142	295	256	195	211	119	63	306	265	351	435	186	169	213	235	365	345	386	198	164	72	178	39	77	35	79	60	70	177	282	205	85	260	187	128	196	40	105	152	162	87	155	225	118
	BAHD1	53	67	50	90	125	157	18	116	98	205	1	86	43	122	162	49	14	97	76	169	85	151	35	36	10	50	6	57	59	25	38	92	107	65	64	4	40	66	100	87	8	61	88	10	52	8	9	95
	BAIAP2	219	663	1029	809	786	747	526	843	582	654	453	1301	610	1001	1282	1073	987	1090	1244	1156	1509	1925	698	763	525	1203	184	174	320	261	331	201	1056	941	705	788	1052	1020	561	424	268	474	584	460	270	475	716	759
	BAIAP2L1	148	656	607	836	639	840	544	627	721	939	393	618	485	748	1079	884	659	968	931	661	640	1105	617	412	452	509	99	268	212	160	335	229	700	351	529	255	445	711	411	459	63	261	526	451	262	305	605	673
	BAK1	235	328	406	538	764	952	857	877	643	1860	578	683	264	337	622	625	633	594	643	736	532	736	524	277	503	263	181	408	329	173	379	120	309	460	820	193	467	986	697	561	217	524	319	222	205	641	510	528
	BAMBI	329	1132	560	266	927	1265	1922	999	1069	921	576	1726	346	1700	808	711	1107	1429	1040	1362	571	648	1178	498	367	209	424	317	802	617	536	516	882	591	949	551	659	1243	935	1014	252	288	966	131	954	283	1307	791
	BANF1	1920	1919	1969	2026	1290	1614	1446	2197	1552	3115	3484	2520	2318	2089	3320	1896	2620	1961	2593	2196	2019	4432	2453	1364	1102	1599	659	811	499	612	1551	1176	2012	2012	1439	1965	2403	2110	1752	1701	1142	1495	1976	1243	641	1217	1640	1442
	BANK1	227	412	334	500	1077	1153	1829	778	626	978	436	1209	802	999	1538	1078	431	1183	907	725	744	1398	386	912	197	188	111	242	288	387	233	250	922	782	646	373	996	902	157	788	255	469	332	110	292	395	642	524
	BANP	154	208	233	220	298	501	227	354	688	490	202	225	277	632	379	271	151	455	436	431	380	393	329	51	119	330	8	159	243	159	124	235	214	363	267	481	194	622	473	350	89	207	173	38	148	151	248	419
	BAP1	156	214	111	279	262	494	311	332	347	703	623	341	104	345	521	288	211	425	487	169	389	430	423	174	185	197	132	99	240	72	233	214	234	341	184	432	145	406	328	246	70	224	251	172	125	145	303	279
	BARD1	38	234	175	66	103	529	273	293	320	415	188	143	156	557	340	168	75	312	255	236	168	301	185	99	96	178	10	96	86	104	104	248	337	113	86	91	135	299	138	341	16	44	157	43	283	34	452	392
	BASP1	1391	4404	5324	4935	3582	3249	3321	3310	2637	2642	5374	5828	3408	3954	11987	8868	2886	9235	7730	5061	7700	12024	3599	5435	1739	2445	1967	850	1051	962	2034	2713	9847	5986	2883	3323	6624	3730	1242	2797	1893	1870	1898	2505	857	1362	2947	3006
	BATF	164	601	249	185	610	857	1750	657	782	580	459	553	885	840	339	719	735	547	396	858	422	359	726	175	352	285	205	153	329	255	187	265	571	290	829	403	466	702	494	773	127	195	304	75	316	71	523	345
	BAX	101	58	251	302	388	430	259	535	512	558	226	468	50	389	480	511	67	506	288	258	275	565	236	37	155	106	243	199	153	90	97	243	358	350	202	208	238	294	193	372	170	106	97	215	61	153	73	352
	BAZ1A	344	1170	479	618	1301	2124	1749	1091	1339	1523	623	1432	868	1185	547	979	1421	1229	1112	1344	735	1259	1052	502	283	484	321	344	745	470	437	222	1140	796	918	547	546	1027	600	1320	388	393	672	264	893	252	1000	1223
	BAZ1B	829	2253	1940	1521	2730	4710	3467	3408	4298	3653	2110	3694	879	4578	2021	2509	1717	3131	2442	2148	2055	2245	1893	1348	1210	1404	1130	840	1484	793	929	1246	2164	2191	2385	1553	1034	3040	2242	2568	593	1115	1915	423	1572	923	1369	3295
	BAZ2A	429	954	828	535	1658	3988	912	865	2078	2779	490	2207	675	1924	1269	1083	279	1378	1173	1327	1139	1543	649	491	377	216	130	398	685	330	227	436	2248	690	407	364	389	1270	268	1175	256	525	323	275	376	78	506	1459
	BAZ2B	1336	2665	1943	1629	2804	4995	2884	3584	4658	5407	1596	3163	1048	4227	1689	2651	2034	3860	2432	3663	1650	2638	1545	1309	2364	1629	892	688	1417	1047	922	1429	3052	2596	3092	1921	1006	3908	3522	3407	967	1368	2143	503	1946	1142	3615	3033
	BBC3	18	19	8	24	9	42	38	22	31	50	5	29	6	23	20	50	40	27	28	49	14	46	21	7	28	63	17	24	18	6	15	6	18	23	21	37	0	59	9	31	15	31	32	10	31	25	10	15
	BBIP1	246	166	320	240	294	131	227	226	237	515	351	244	126	218	607	216	325	312	291	215	188	562	556	152	134	184	116	179	88	38	235	133	322	263	220	120	386	177	91	245	212	185	352	108	114	180	250	213
	BBOX1	704	1165	753	699	945	270	6	476	2239	1917	1648	837	178	289	745	278	3	1283	726	667	418	1114	2483	110	500	1400	189	251	365	93	1768	639	1161	1014	494	772	1793	1250	888	526	1303	1381	2439	452	418	2228	1827	1881
	BBS10	37	50	136	198	146	242	187	479	185	392	0	92	174	236	200	79	1	241	285	392	143	179	143	64	355	239	235	16	35	112	197	47	53	136	44	131	0	307	372	141	49	193	158	72	82	63	72	290
	BBS12	248	139	201	176	233	210	109	119	317	644	617	178	129	211	299	148	69	202	142	56	165	188	464	72	180	387	77	93	52	20	197	225	155	226	14	199	105	428	307	142	5	244	115	0	107	114	186	134
	BBS2	1039	1192	1220	787	1204	1671	758	1138	1214	2541	2241	1303	374	881	1666	968	567	1478	1077	1866	897	1371	1766	629	810	293	376	424	583	335	299	455	1458	1195	1014	719	605	1976	1449	947	633	670	1179	564	416	680	715	1460
	BBS4	891	1663	1457	1094	647	936	991	917	951	1241	1803	1339	1064	807	1783	888	696	1044	1120	1016	1235	1550	1578	1234	722	435	255	260	350	259	461	475	812	719	665	278	457	1272	1471	807	425	630	1383	584	348	828	1278	753
	BBS5	10	37	17	54	240	164	95	97	103	184	0	65	26	113	118	113	72	90	55	43	80	132	25	60	38	66	0	34	47	10	22	0	112	90	14	2	16	197	63	137	12	72	48	32	72	44	24	68
	BBS7	142	268	254	199	255	370	553	247	339	315	108	261	85	775	304	240	183	301	326	488	136	331	360	153	168	182	14	125	109	127	63	179	393	340	198	86	194	526	139	436	60	164	219	10	101	116	261	187
	BBS9	212	194	337	378	271	402	99	245	364	350	322	302	32	454	388	139	32	311	93	205	218	165	98	76	284	232	137	20	60	47	207	223	165	472	282	390	284	521	335	254	95	73	80	18	156	110	183	359
	BBX	794	2856	1503	1569	2276	4125	3795	2577	2742	3326	2954	3166	1331	3328	2690	3003	1900	3412	2011	4421	2305	3799	2349	1718	1085	1122	572	786	1257	1008	965	988	2207	2886	2750	1223	1247	3607	2159	3090	871	1316	1798	1386	1467	1248	2461	2456
	BCAP29	266	222	227	241	200	222	594	218	165	603	511	161	63	269	330	244	214	212	255	169	140	322	152	141	171	285	150	138	103	98	84	135	91	92	147	132	101	180	218	260	127	145	22	34	191	118	270	176
	BCAP31	765	955	1201	964	938	1336	1360	1672	1293	1965	1333	1288	1333	995	1225	1432	1511	1077	1013	1345	1097	1331	1086	647	801	490	391	449	803	379	643	582	1123	746	1326	950	1093	1530	1300	1222	669	891	1450	370	550	885	896	999
	BCAR1	527	574	469	708	720	1026	288	832	1199	1898	706	1270	172	880	1035	666	439	1111	760	418	797	831	492	318	484	697	330	176	515	251	365	350	510	789	438	356	1142	1105	467	755	292	555	620	203	422	463	392	736
	BCAR3	1149	1520	1286	1000	1182	1234	1234	1666	2117	3168	2861	1034	563	892	782	521	631	928	1280	632	664	1056	1547	337	1403	772	390	530	723	321	936	657	771	1135	897	846	718	1957	2045	1217	745	679	1533	171	382	1269	1205	1215
	BCAS1	3682	11259	18400	7901	21589	34250	19965	20043	20923	14923	6988	33343	19452	35863	12372	33936	11278	19493	13388	23444	14908	18692	18438	10698	7692	4665	6018	2944	8296	6021	2860	8224	18441	9399	29734	9067	9883	19147	8386	24260	4168	6327	6093	3858	10080	2746	19960	13720
	BCAS2	775	1093	1080	1101	976	1403	1638	1402	1064	1659	2782	1334	833	1544	1758	1567	1581	1153	1202	1921	1030	2208	2119	802	798	942	363	598	499	426	757	530	1374	1132	1055	849	1569	1374	1090	1159	711	633	1718	695	428	1055	1223	1091
	BCAS3	424	203	901	473	786	662	797	482	760	798	1330	790	86	948	712	901	751	772	632	370	702	1136	516	389	345	122	66	286	484	211	178	247	625	450	608	169	606	707	581	635	121	347	56	268	308	285	395	384
	BCAS4	131	267	316	438	223	251	392	204	176	428	281	289	85	283	367	177	161	284	314	311	228	414	101	126	142	248	55	96	80	120	117	141	266	205	256	57	175	397	266	304	77	193	399	123	132	150	102	191
	BCAT2	1406	2798	2339	1552	3109	6238	4651	3670	3558	3913	1928	4526	2925	5389	2641	4886	3621	2947	2597	6021	3368	3723	2839	1330	1371	2045	775	749	1352	1108	1373	1435	3016	2183	4349	1791	2074	4889	1933	3934	1213	1574	1384	738	1431	896	2095	2998
	BCCIP	1154	1643	1849	1662	1418	1446	1531	1603	1373	2741	2665	1504	2118	1555	2310	1481	1573	1490	1856	1506	1702	2473	2825	1264	828	1241	595	544	462	408	1038	796	1928	1343	1410	752	1564	1593	1506	1261	796	764	2349	601	431	1148	1614	1480
	BCDIN3D	55	117	106	69	58	105	245	62	123	251	285	76	111	119	224	67	129	103	98	109	117	139	96	114	119	94	48	33	32	27	48	69	109	76	34	0	131	99	108	98	62	112	110	103	34	40	138	141
	BCKDHA	42	9	2	9	2	3	3	4	6	10	6	4	2	9	8	5	9	6	7	20	3	10	7	0	4	52	1	2	5	2	43	2	1	6	2	4	2	2	12	5	2	10	5	6	4	3	9	2
	BCKDHB	659	607	977	927	975	1608	1005	1157	917	1364	698	1100	347	1394	1344	1519	1182	795	789	2030	1168	1301	1363	831	480	661	392	385	487	409	375	312	1451	642	941	344	640	954	644	1229	265	510	1040	463	470	455	1220	893
	BCKDK	765	1398	1533	1181	1253	1230	685	1654	1432	2278	1616	1271	679	1207	1730	1287	1258	1257	1676	1453	1413	2616	2376	1137	704	1043	712	452	572	489	928	781	1160	1369	952	1126	1384	1466	1961	994	557	885	1634	1272	321	1547	1105	935
	BCL10	97	385	566	334	621	480	812	569	674	993	576	441	374	747	640	462	405	503	553	817	392	631	685	236	273	139	255	201	227	175	239	246	471	387	329	383	359	720	568	585	161	112	419	168	67	136	369	526
	BCL11A	0	0	24	23	75	111	107	26	18	63	2	28	5	86	15	53	31	65	73	39	19	64	1	2	6	27	0	10	46	6	3	0	57	39	13	7	44	122	1	90	4	20	3	6	30	29	61	38
	BCL2	80	36	163	93	53	48	32	73	53	111	137	109	13	56	416	80	72	71	52	39	127	152	2	70	11	123	27	47	39	44	54	21	100	116	26	95	70	122	10	43	43	31	148	7	19	42	50	87
	BCL2L1	686	732	526	631	614	742	751	761	637	1526	611	672	245	542	709	688	515	635	661	971	600	1067	729	498	365	575	152	354	374	202	681	327	671	468	575	348	613	644	881	728	276	712	701	384	337	575	647	606
	BCL2L11	180	109	407	226	223	199	156	229	299	890	3	425	53	292	375	248	60	313	213	153	350	423	74	86	128	262	2	127	12	12	50	56	170	159	3	25	85	378	40	217	49	147	402	116	162	84	99	475
	BCL2L12	69	63	128	172	62	68	97	133	53	182	170	154	105	72	198	82	133	82	159	156	131	225	93	91	54	83	52	47	15	11	85	114	124	119	69	49	51	91	124	75	51	77	130	54	25	41	95	69
	BCL2L13	872	1638	1939	1111	1642	2446	1557	2498	2018	2739	920	2190	1009	1775	1563	2134	1147	1862	2283	1810	1615	2110	1318	792	890	691	668	435	902	397	839	1249	2072	1822	1311	1196	478	1637	2252	2029	686	891	1667	396	660	957	1075	1643
	BCL2L2	99	211	218	357	245	295	196	352	317	452	319	405	240	381	398	209	94	397	491	181	297	503	67	119	269	109	2	82	71	52	65	256	569	215	106	91	541	259	248	316	218	162	141	300	64	94	157	372
	BCL3	52	102	126	224	142	99	279	169	202	245	158	176	129	89	196	108	158	152	194	77	103	249	160	82	143	120	540	24	60	35	121	63	129	124	120	162	47	214	126	73	20	94	129	94	44	128	153	101
	BCL6	202	418	192	202	922	1490	848	477	1095	960	4	1403	187	1077	558	668	402	805	593	954	409	569	363	197	110	192	256	131	527	438	132	185	487	483	451	355	188	860	330	676	193	127	382	195	391	398	598	754
	BCL7A	199	328	153	202	258	309	314	288	501	877	155	233	279	171	198	234	211	282	217	341	172	302	323	102	221	94	145	125	159	65	225	234	204	291	185	197	183	414	404	339	191	195	461	10	87	214	165	384
	BCL7B	1303	1067	1505	1362	1326	1361	1669	1580	1815	2121	1954	1520	1458	1450	1729	1008	1563	1369	1827	949	1383	1713	1912	828	452	1070	589	675	587	457	1058	1077	1316	1270	989	1132	1802	1569	1601	1158	879	1251	1293	697	462	1077	1247	1378
	BCL7C	1254	780	873	949	520	315	627	930	570	1877	1582	578	654	567	1204	424	1024	747	992	591	724	1061	957	428	449	1180	97	477	301	145	1094	535	747	847	391	549	1486	817	952	595	503	722	1284	281	293	845	550	609
	BCL9	71	60	215	195	102	363	9	174	205	766	97	389	15	545	115	250	40	207	317	199	259	332	472	152	60	86	0	17	68	14	12	56	341	89	37	20	16	312	148	330	39	24	8	10	34	12	107	407
	BCL9L	7	6	16	12	30	104	5	12	41	43	1	34	4	57	46	25	0	26	38	8	42	32	1	3	4	2	0	1	9	3	13	9	12	16	0	1	4	27	1	25	4	5	4	11	16	1	0	40
	BCLAF1	779	3290	1988	1271	2800	4710	3931	2564	3451	3906	3702	3596	1515	3724	3158	2932	3333	3226	2810	4304	2247	2648	3025	1615	1937	778	1163	859	1561	1242	992	1107	3641	2090	2768	1766	1558	4157	3363	2538	1123	1527	2040	734	1559	822	2962	3020
	BCOR	110	361	660	441	642	945	131	578	1222	901	511	1187	346	584	720	467	301	675	570	246	656	730	486	227	548	122	4	101	209	162	215	200	690	378	284	673	117	549	464	477	114	154	27	241	352	197	415	624
	BCORL1	11	53	11	9	51	124	48	36	84	158	6	74	7	59	43	47	5	85	93	34	71	84	6	9	16	3	23	1	30	5	9	11	56	71	9	1	0	43	56	50	9	26	10	3	12	1	51	73
	BCR	133	522	611	775	1377	2885	503	1338	1572	2667	13	1147	471	1252	805	1587	309	1353	1212	711	1001	825	627	393	417	447	148	191	445	291	530	519	943	940	800	431	982	2000	1193	1278	600	315	665	549	475	697	699	993
	BCS1L	416	439	344	257	407	393	199	310	320	521	632	401	297	324	544	424	576	330	401	583	383	644	596	294	104	255	58	143	235	109	284	379	332	308	311	100	437	355	627	369	288	361	457	221	86	386	396	421
	BDH1	320	720	661	677	1161	1716	1041	964	1000	1375	868	851	610	1400	761	1363	632	844	758	1278	665	912	1098	453	429	359	173	233	414	314	228	328	1041	683	786	803	401	1097	846	1129	419	471	931	117	257	548	609	672
	BDH2	1075	1045	511	697	587	559	486	689	1383	1924	1344	1002	366	644	784	691	407	762	674	803	524	673	1244	283	312	886	140	346	326	150	721	494	564	862	373	370	836	865	1089	742	569	473	1447	196	133	729	805	829
	BDP1	188	820	563	523	804	920	868	1229	1135	1467	711	944	710	1098	428	782	599	808	632	795	506	749	734	338	582	413	240	271	458	312	266	630	698	754	604	901	551	771	679	789	449	220	838	236	399	395	757	820
	BECN1	1498	3267	2779	2654	3120	3326	3118	2775	2621	4312	3313	3387	1523	3483	3716	3000	2448	2798	3452	3330	2347	4090	3311	1668	1528	1464	1428	1250	1434	959	1228	1237	3279	2573	2406	1774	2062	3162	3101	2944	1243	1918	3220	1221	750	2654	2984	2486
	BEND3	86	117	118	86	95	282	33	120	114	246	19	137	2	219	234	186	5	94	104	155	174	212	204	72	50	3	21	7	60	4	14	10	119	64	10	24	2	113	43	107	16	31	18	1	20	4	113	112
	BEND4	36	117	407	166	140	28	47	48	0	23	122	253	1	87	683	195	110	231	273	222	268	681	134	323	41	175	62	50	8	83	80	137	187	170	190	65	245	90	19	18	86	66	14	200	45	72	250	208
	BEND5	403	336	262	327	237	349	162	314	588	983	586	293	224	120	326	167	428	279	314	286	142	249	519	91	139	325	108	203	191	101	220	298	127	287	137	539	389	524	622	336	225	271	917	95	144	581	309	512
	BEND6	0	96	11	83	90	61	96	68	54	13	98	115	0	134	88	61	161	81	52	85	22	58	142	35	25	13	55	7	0	44	0	2	22	50	108	10	48	70	53	113	0	64	0	4	24	15	50	2
	BEND7	255	216	198	227	270	176	200	246	548	506	183	262	98	137	275	254	107	259	199	169	251	418	178	146	134	78	26	91	165	75	194	170	235	278	146	241	242	310	209	122	103	133	80	48	95	216	146	256
	BET1	499	1043	780	755	689	643	1478	828	692	1075	992	734	1079	881	1705	574	1252	610	1142	952	682	1322	1953	1103	678	1126	325	556	441	372	617	639	601	808	385	427	699	866	743	499	285	430	839	421	321	533	848	619
	BET1L	1020	677	1497	1130	427	937	968	1020	1168	859	1620	684	863	1012	1376	937	939	1154	561	702	909	1119	1030	1252	718	1395	110	262	677	229	280	353	1418	1000	500	570	1016	971	949	283	321	411	928	621	297	544	772	952
	BEX1	157	140	123	133	49	44	38	24	60	246	434	94	63	89	73	36	235	31	98	22	113	234	2	21	33	214	50	1	0	14	128	48	90	77	25	169	122	70	144	65	15	163	403	53	20	117	25	47
	BEX2	1429	921	815	1150	462	323	691	772	427	1934	2127	655	631	528	1557	366	1098	715	846	421	716	1349	1034	565	441	1011	99	485	156	100	1122	112	446	713	219	673	1336	873	916	739	398	779	1363	455	262	818	688	790
	BEX4	3044	2762	2479	2994	1649	1181	1508	2471	1943	5187	3950	2736	2195	1916	5684	1788	2632	2329	2829	2118	2299	4565	3136	2214	1426	2700	696	1347	770	543	2337	1464	2456	3008	1304	1838	3658	2759	2722	2000	1218	1872	4220	1823	673	1938	2617	2215
	BEX5	243	73	226	164	157	79	215	250	96	296	392	163	161	152	247	215	235	247	67	156	118	299	291	50	94	146	21	117	84	7	168	58	93	177	26	4	218	101	147	231	101	146	583	39	76	231	31	123
	BFAR	28	140	159	206	343	228	223	275	346	491	205	310	77	369	281	321	204	320	220	165	190	213	227	159	167	75	106	22	132	82	163	215	270	281	115	259	196	332	429	340	158	83	397	135	45	222	297	371
	BHLHB9	8	21	151	120	174	325	205	134	204	349	0	319	56	268	200	173	72	228	310	135	214	198	48	41	42	51	0	50	70	53	21	204	190	225	226	21	6	399	26	321	0	37	80	2	179	27	153	145
	BHLHE40	738	692	1013	1323	403	647	199	1100	1017	3082	523	964	361	584	949	526	146	705	1038	443	1018	1001	1001	214	1307	1212	609	484	617	308	520	853	625	847	388	294	713	1643	1786	857	1110	960	2434	245	244	1901	1310	1428
	BHLHE41	314	498	434	214	1345	1959	1389	1081	1293	1212	71	1320	180	1329	959	1384	508	1213	902	1324	577	1132	618	225	137	301	291	107	432	233	197	281	802	730	697	604	262	1097	164	985	318	303	118	110	658	171	484	1509
	BHMT	3847	8648	5109	3164	9767	9182	4509	7585	11669	8688	4659	10092	4186	10121	3241	5893	4968	7471	4606	10351	3677	4372	13719	2451	2952	4715	2447	1254	3643	2335	8041	2967	9077	4108	7368	3152	4233	6569	6123	5301	3738	4101	7510	1709	2923	4212	8556	6462
	BHMT2	1489	1643	1871	1256	1186	512	14	1173	4128	3157	2893	1118	323	444	1477	515	409	2237	895	356	1111	1690	3909	263	1071	1921	556	786	734	146	2598	1574	1415	1564	811	1098	1446	2098	2631	972	1333	1142	2710	728	369	2689	1741	2471
	BICC1	746	666	765	511	659	308	605	1185	1514	2198	1668	504	250	637	685	450	339	578	504	439	510	530	1272	133	664	807	482	393	273	142	381	375	372	880	517	273	426	930	1508	480	207	804	1043	158	178	725	622	887
	BICD1	567	481	717	528	872	947	1147	811	927	1067	573	960	695	733	1426	745	239	910	765	782	639	1075	433	217	666	375	409	164	466	173	270	241	1181	923	660	272	425	1082	814	530	197	267	629	266	252	247	537	891
	BICD2	4324	4932	5454	6527	12047	11937	5009	10335	9390	19865	6312	13048	2661	12358	8546	10359	4006	10808	9758	7844	8373	8514	5298	3389	4746	3454	2947	3021	5622	4041	3824	4723	10924	10254	8593	2887	5010	10803	6044	9173	2977	3591	8257	2317	3251	4608	7279	11980
	BID	797	1984	1096	853	1659	2544	2724	1753	1861	1950	1798	2246	2284	2862	1067	2160	2496	1380	1337	2835	1421	1527	2350	1005	1022	931	732	506	642	491	656	824	1373	1155	1808	1461	1484	2438	916	1815	513	858	747	284	780	382	1442	1157
	BIK	263	832	825	564	356	311	555	351	259	334	670	528	1101	587	673	531	986	464	791	495	571	1208	624	459	219	255	168	124	102	157	146	231	606	366	344	410	1161	447	389	242	356	394	341	528	196	413	477	236
	BIN1	522	549	649	743	525	272	209	576	1284	963	545	581	399	264	1003	331	366	915	665	402	739	1304	779	361	228	286	286	228	211	122	990	398	730	498	145	528	770	801	503	271	538	336	629	379	77	1026	509	668
	BIN3	312	222	306	231	325	342	465	299	412	665	159	349	186	256	250	285	253	265	315	306	286	311	485	172	133	169	125	171	127	88	180	296	301	250	208	51	239	317	520	191	198	192	363	105	112	236	299	305
	BIRC2	744	1203	575	507	1055	1243	1421	903	1338	1548	497	1014	315	1313	1034	885	668	881	1278	1013	814	987	1164	760	761	744	660	304	518	493	522	585	936	874	739	530	519	1335	816	1023	291	935	752	165	720	641	906	975
	BIRC3	162	218	147	103	75	439	1353	291	261	651	396	379	198	293	235	299	358	105	309	465	65	237	435	85	250	363	227	91	81	53	163	127	359	160	130	299	227	439	386	128	134	169	409	102	76	142	288	205
	BIRC6	229	575	824	456	844	1356	301	589	1076	1815	400	1096	228	1176	1052	980	316	964	650	527	792	1331	826	447	356	414	391	205	409	349	69	249	1163	846	392	295	574	777	638	486	436	201	518	371	371	223	428	938
	BIVM	92	260	252	209	262	212	344	298	349	585	446	379	260	216	398	288	317	230	271	103	298	489	543	131	149	258	169	86	99	82	190	85	376	211	150	97	236	282	106	275	82	257	417	220	70	340	423	293
	BLCAP	978	1406	1140	1087	933	1202	759	1571	1168	2571	1476	1528	512	1176	1518	1102	1253	1215	1192	1425	994	1458	1482	768	616	975	602	563	591	352	796	775	1186	1305	602	1040	904	1403	1841	1315	766	1042	1441	573	263	1189	893	1087
	BLMH	436	290	243	327	466	356	197	668	338	868	745	311	299	180	417	177	314	233	280	208	160	359	474	121	249	167	99	223	193	90	216	307	259	452	236	119	205	543	411	212	156	110	687	93	116	346	216	240
	BLNK	1395	2260	1980	969	2276	3327	2471	2464	2815	3506	2370	2451	1705	3790	2286	2785	2610	2269	1934	3336	1442	1628	3026	1109	1289	1084	556	798	1057	930	1580	1295	1906	1988	2984	1840	1496	2963	2805	2387	1025	898	1892	648	940	872	2370	2454
	BLOC1S1	306	99	81	91	55	63	80	92	67	149	143	101	91	79	148	80	108	72	104	128	77	142	99	64	27	402	17	41	35	19	403	48	47	90	60	83	137	73	97	69	63	155	91	53	81	91	77	76
	BLOC1S2	871	1541	1236	1204	850	826	1516	1380	1076	2032	2730	1174	1677	1192	1871	1174	1405	917	1192	1545	1035	2161	1753	827	640	1335	535	580	443	268	732	768	1230	1049	836	918	1807	995	1152	1034	763	1018	1493	501	399	956	1127	907
	BLOC1S3	18	18	96	277	191	190	79	148	217	402	124	203	31	142	261	175	70	284	221	86	160	286	38	50	32	48	167	91	90	19	47	129	132	126	145	265	123	123	110	109	91	35	265	67	14	54	67	220
	BLOC1S4	437	802	574	662	609	653	967	717	539	867	975	899	750	675	952	658	756	638	818	887	727	986	670	480	297	353	211	467	278	231	480	379	654	458	659	664	627	617	617	477	421	441	894	296	235	450	580	509
	BLOC1S5	578	469	589	372	404	464	689	655	666	1396	781	504	762	528	644	409	769	471	603	562	364	530	827	358	392	378	150	345	295	180	411	545	499	633	459	445	682	591	1004	458	361	372	465	178	191	669	925	643
	BLOC1S6	438	881	1692	1764	1069	693	677	814	760	1663	1189	1894	595	1607	3697	1314	1141	1569	2062	968	1914	3310	503	1019	571	853	400	337	318	291	832	815	1872	1365	359	527	1896	997	757	636	496	835	972	1262	381	634	970	1198
	BLVRA	609	760	647	759	423	249	402	623	643	1016	1486	561	425	302	1459	416	371	884	893	413	707	1434	676	648	489	493	43	273	122	152	524	587	837	1046	341	892	941	687	493	415	751	260	1010	453	176	609	464	617
	BLVRB	1710	2752	2180	2150	1211	1176	1717	1538	1262	2434	4315	1779	2461	1685	4156	1626	2339	2005	2761	2160	2134	4517	2347	2037	934	2146	603	821	423	483	1446	1111	2158	1967	1149	1759	2590	1992	1464	1118	1040	1565	1777	1771	577	1472	1936	1306
	BLZF1	534	766	694	835	905	1134	1268	1002	1006	1811	1060	912	304	1015	1074	1011	509	895	700	1402	656	1049	1170	633	478	287	69	374	443	349	726	346	845	601	735	400	821	1174	572	846	395	558	1029	357	453	584	1058	951
	BMI1	386	500	281	302	380	457	441	403	407	776	837	606	308	472	1007	362	356	384	578	648	316	711	576	465	286	249	188	121	193	116	146	360	406	291	288	270	256	633	483	341	166	297	479	129	199	375	526	387
	BMP2K	0	136	84	63	82	147	118	62	110	93	25	170	0	103	116	57	14	146	59	90	49	188	43	21	69	47	52	26	42	32	14	1	87	39	113	0	87	114	101	54	0	20	34	3	59	36	55	82
	BMP3	84	9	148	24	160	61	334	181	83	375	145	520	110	111	187	164	135	197	290	104	86	107	200	27	127	60	89	0	86	103	29	84	90	21	40	0	157	312	77	134	30	29	129	33	115	60	47	228
	BMP4	252	0	59	100	72	32	218	108	129	270	542	95	178	3	111	51	10	74	123	11	52	117	229	107	136	102	0	126	23	29	76	71	118	93	80	282	172	269	140	91	117	95	233	90	48	45	53	165
	BMPR1A	443	228	186	273	535	174	532	405	405	476	293	115	0	377	249	201	254	396	421	203	247	275	533	302	125	115	9	18	162	167	104	350	223	167	342	226	78	708	358	224	237	281	529	114	157	291	294	277
	BMPR1B	737	476	287	682	154	95	39	585	953	632	632	448	206	161	786	146	282	495	451	53	174	682	207	284	440	526	151	232	91	36	351	622	318	368	258	230	129	854	708	197	35	153	117	154	83	233	285	370
	BMPR2	115	335	130	226	287	338	410	140	242	493	304	243	68	285	387	144	226	293	294	379	241	268	117	36	112	96	87	100	139	130	129	127	428	277	114	204	230	251	79	149	1	58	25	108	119	52	111	291
	BMS1	950	1797	1548	1435	2065	2460	1413	1885	3225	2651	2325	2098	412	3851	1548	1868	884	2231	2109	1466	1208	2375	1350	528	1365	778	223	650	1290	857	512	1202	2270	1612	1220	1491	601	2947	2179	2097	505	1051	1829	562	936	1359	2422	1584
	BNIP1	265	327	346	282	307	331	477	318	250	630	901	242	167	299	474	282	245	253	320	392	368	529	396	211	208	294	228	191	59	79	121	148	177	240	210	353	268	435	355	225	199	163	409	167	102	404	277	241
	BNIP2	471	825	550	597	1020	741	1041	844	945	1559	1065	865	708	1521	893	695	630	687	828	948	508	605	956	589	728	585	385	191	394	166	374	267	742	528	337	407	342	1041	1135	648	326	453	395	265	285	132	590	753
	BNIP3	1992	3163	4132	3726	1870	899	1227	2100	2024	3133	6798	3012	2076	2110	7841	2775	2700	3743	5249	2572	3919	7551	3721	3639	1490	2356	691	1162	402	585	2632	2029	3267	2978	1129	2081	5264	1973	2237	1028	1237	1666	3139	3240	547	2254	3010	2528
	BNIP3L	1405	3048	2563	3415	2694	2838	3394	3047	2659	3120	3358	3231	2662	3492	5438	3471	2909	3744	4009	3890	3405	5019	3135	2477	1514	1549	1053	1046	1050	884	1487	1632	3240	2724	1578	2038	3287	3142	2024	2303	1290	1336	2202	1964	1192	1832	2842	2784
	BNIPL	205	347	478	373	976	1727	574	1009	912	1093	374	1415	338	1664	835	1206	630	1093	931	1475	548	763	529	268	465	307	149	187	398	335	187	428	970	491	1196	462	33	1032	530	1037	487	86	392	264	398	286	361	838
	BOD1	471	701	438	451	445	552	581	598	439	822	605	582	718	515	574	559	719	619	411	438	560	847	925	305	233	582	135	262	253	153	347	167	508	423	494	430	752	504	545	531	269	356	484	135	213	370	448	465
	BOD1L1	930	1360	890	674	1077	1723	1719	1089	1944	1874	1359	1501	942	1540	1023	1177	745	1182	889	1392	811	1091	1154	689	599	594	241	542	473	338	475	851	1225	780	907	389	482	1509	1073	1072	373	631	804	295	738	359	1158	1209
	BOK	208	550	593	510	382	482	274	345	624	652	562	410	310	622	617	352	683	882	638	219	987	1137	454	381	235	851	17	173	175	47	836	408	327	316	244	509	261	595	540	438	222	369	429	202	116	332	359	395
	BOLA1	398	439	586	409	254	241	341	322	330	844	348	372	479	387	709	340	303	354	403	349	482	961	444	259	166	412	263	268	92	134	234	251	362	530	144	97	604	535	492	251	269	296	320	275	141	371	362	417
	BOLA2B	8	12	28	35	22	26	33	46	24	41	37	52	69	47	30	43	24	44	21	35	28	49	19	8	12	11	5	11	10	4	22	28	18	35	10	42	35	26	16	49	19	20	13	13	15	10	26	37
	BOLA3	856	697	804	637	456	398	641	783	640	1082	1253	703	616	669	1053	566	785	680	890	698	683	1319	1166	352	322	739	304	312	174	155	1011	329	506	757	347	828	1045	677	519	566	446	629	1081	477	295	683	555	688
	BOP1	143	383	427	371	260	684	432	401	516	782	15	593	80	460	123	435	381	509	477	775	301	553	634	221	148	335	36	63	97	157	114	145	563	235	365	286	164	576	211	530	112	385	211	13	286	75	309	440
	BPGM	990	2032	1375	1244	1457	2983	3703	2846	2054	3555	2876	1944	1860	1797	2605	3614	2385	1840	2177	2803	1841	2107	4439	1203	1450	1256	890	889	938	541	1217	1075	2998	1683	1839	1251	2086	2723	1789	2756	1124	1228	2332	495	616	1476	2368	1459
	BPHL	553	1497	1087	751	1225	2074	788	1457	2034	2349	1341	1710	770	1814	1550	1819	912	1499	1011	1721	710	1550	2053	514	598	1025	293	401	416	366	815	575	1396	1575	876	745	1028	1621	1741	1451	442	536	797	195	434	1257	1226	1745
	BPNT1	105	208	294	254	297	345	500	416	430	378	99	355	163	250	265	325	197	324	178	286	243	459	240	87	38	186	21	77	116	31	247	155	181	184	300	83	80	301	317	311	79	91	17	125	136	88	235	218
	BPTF	877	1398	747	917	1347	1736	1871	1513	2168	2589	1463	2109	1114	2453	1705	1310	1669	1717	1497	1728	1272	2406	1060	742	804	765	443	641	575	480	726	934	1372	1467	1156	974	1120	1223	1158	1010	735	431	1289	502	689	687	1626	1829
	BRAF	374	327	289	461	763	1293	1367	867	962	1047	356	1313	490	1274	783	851	1038	878	550	1045	673	842	456	452	219	224	176	183	391	237	531	275	1123	395	812	590	651	1093	437	985	373	365	421	84	520	367	626	841
	BRAP	598	1323	1075	703	1510	1990	2090	1228	2080	2290	1016	1658	460	2034	1534	1257	740	1494	1445	1286	1191	1800	798	546	975	549	488	354	657	355	888	433	1459	1103	1223	650	421	1926	1122	1210	332	669	621	551	728	342	1367	1424
	BRAT1	499	584	385	235	411	444	545	453	484	761	95	533	143	256	649	488	335	547	273	252	420	793	535	219	251	334	159	143	150	122	217	244	429	219	270	245	293	525	278	253	65	205	225	236	159	36	484	405
	BRCA1	2	45	148	79	79	216	4	77	86	76	168	122	130	41	15	75	41	171	106	5	42	178	332	26	55	3	1	22	82	3	36	0	28	41	123	41	129	188	0	147	0	78	28	34	51	1	33	155
	BRCC3	335	989	966	783	1173	1274	1443	1240	801	1321	1666	1130	556	781	1641	1212	1028	861	967	1210	948	1489	1274	890	625	548	363	217	337	385	469	519	1400	1179	678	307	577	1219	923	980	270	445	649	327	441	386	1053	799
	BRD1	164	329	571	472	959	1644	461	772	1138	1649	246	1074	305	804	454	690	341	918	628	720	597	851	256	102	141	215	51	122	254	316	305	150	429	544	405	207	311	822	274	889	81	116	365	158	373	334	383	891
	BRD2	617	1549	1342	1758	3065	4136	2249	2190	3331	3287	1220	3246	840	3327	2347	2014	1161	2928	2799	1505	1682	2702	986	1233	1022	632	743	644	1528	904	585	1268	3065	1605	1633	619	897	2638	1846	1773	437	690	810	1043	840	796	1557	2614
	BRD3	311	614	448	633	728	1437	1043	968	1245	1352	194	1479	270	821	779	537	476	1099	754	763	941	820	630	398	452	421	98	390	757	313	317	243	625	637	305	527	212	972	617	831	292	465	308	308	357	345	869	803
	BRD4	446	436	389	218	467	907	563	426	634	796	302	676	273	549	536	361	301	490	433	834	439	619	475	350	176	308	117	217	362	222	313	292	456	350	464	393	242	479	544	435	202	221	316	155	326	182	517	538
	BRD7	1068	852	1311	1471	1175	1110	1306	1452	1474	2215	1747	1691	1067	1438	1406	1332	906	1761	1454	1082	1587	2332	1203	522	721	812	509	492	480	378	590	682	883	1112	920	916	1351	1893	816	1463	712	710	1446	434	530	895	750	1179
	BRD8	1418	1297	1655	985	1602	2695	1936	1478	2416	2428	1808	1161	661	1979	1761	1130	999	1998	1633	1681	1141	1604	1740	751	2115	970	409	632	1077	503	841	990	1367	1095	1390	1070	698	3401	2883	1560	826	1278	1726	312	810	913	1785	1555
	BRD9	409	526	240	245	541	337	292	462	412	457	879	464	466	419	521	346	438	385	509	825	245	458	164	122	127	562	283	84	142	95	323	59	327	308	245	282	271	645	189	494	73	289	604	184	217	188	296	368
	BRE	1300	1280	915	904	932	1184	1165	1431	1077	2091	2175	1189	929	1009	999	1347	898	821	966	1077	773	1304	1582	514	475	506	373	615	360	299	471	579	862	1091	980	743	776	1334	947	970	526	791	1406	240	381	773	895	1147
	BRF1	158	180	305	237	482	531	88	402	394	716	194	363	13	453	283	391	231	446	291	304	271	386	193	128	231	51	57	18	232	49	183	122	327	214	228	234	90	365	227	294	59	171	171	23	129	165	361	343
	BRF2	88	84	143	48	168	143	100	186	270	244	135	191	70	158	161	119	21	100	93	38	141	136	95	66	95	123	0	14	65	39	71	38	173	119	93	0	9	212	46	177	47	47	126	73	43	48	151	152
	BRI3	343	373	398	455	316	153	472	348	359	577	714	480	302	515	1142	448	356	487	600	497	517	1078	443	263	129	715	71	205	65	77	585	198	479	402	182	347	718	187	146	204	188	373	451	367	119	336	401	565
	BRI3BP	83	53	69	31	45	57	1	73	59	48	0	33	17	27	47	50	38	49	36	47	50	103	0	21	11	96	22	26	12	34	20	36	15	15	23	16	46	51	49	19	0	32	31	5	23	63	46	70
	BRIX1	511	1195	259	565	622	1187	1711	1012	945	919	886	951	635	1144	673	989	1447	817	693	1211	576	963	1228	544	519	474	364	222	439	365	527	386	730	759	1018	581	575	940	697	832	506	334	674	204	449	464	810	739
	BRK1	4827	7312	7244	7777	6070	5518	7200	6952	5507	10364	11221	8090	6381	7538	11265	6992	9861	7049	8543	7649	7647	13172	10608	4574	3916	5798	2212	3048	1955	2128	4987	3968	6721	6736	4686	6959	10347	6965	5170	5467	3821	4502	6315	3684	2730	5484	6808	6315
	BRMS1	517	1245	1678	1329	1195	1413	1183	1299	1132	1762	1926	1749	1239	1245	2063	1058	823	1632	2100	1249	1478	1955	957	918	488	1156	249	470	559	342	646	715	1273	1007	1192	827	1621	1528	980	1231	779	908	1049	806	396	1210	1111	1040
	BRMS1L	180	192	306	158	209	131	21	138	213	352	266	226	132	161	198	101	266	82	253	167	124	187	90	70	63	53	40	33	44	53	86	28	177	186	111	10	82	339	154	104	161	93	186	122	34	70	306	98
	BROX	235	1080	788	663	864	1190	959	643	839	1910	690	877	589	1347	1319	779	889	813	1074	1562	800	1057	904	428	410	428	322	289	339	164	492	384	897	690	499	404	642	927	771	668	238	598	663	344	542	373	902	579
	BRPF1	41	86	348	353	531	1322	58	574	742	1157	44	664	58	610	336	706	294	864	835	320	545	560	3	161	336	8	102	113	531	59	188	55	589	658	378	57	29	1277	414	521	117	518	610	82	246	71	272	701
	BRPF3	107	140	401	276	360	778	346	470	411	743	437	662	0	764	599	382	150	614	509	222	556	682	286	155	244	216	0	95	231	87	142	57	416	287	79	124	100	484	172	471	86	113	237	126	194	92	137	394
	BRWD1	760	1211	1973	1569	2254	2948	1446	2349	3242	2947	1562	2334	486	3340	1867	1962	1644	2332	2044	1183	1884	1778	1339	1084	1843	887	631	319	873	538	710	984	2068	1435	1315	880	396	2966	1701	1910	745	967	1269	730	807	697	2226	2230
	BRWD3	0	155	213	124	258	312	39	173	255	311	39	334	164	251	37	276	39	156	221	105	118	173	0	43	100	102	14	26	65	69	58	51	346	196	108	148	0	293	26	167	46	68	149	37	72	22	228	202
	BSCL2	72	35	38	14	20	21	41	25	27	58	2	22	16	6	27	23	5	21	20	8	21	35	60	12	18	43	25	10	14	8	62	12	16	43	8	0	25	19	23	14	21	19	23	28	2	31	33	29
	BSDC1	1014	1655	1289	1586	2099	2252	2302	1725	1504	2935	2025	2251	491	1681	2426	1756	1983	1996	1895	1998	1725	2183	1610	1057	1058	760	612	505	709	477	988	672	1925	1328	1223	930	1361	1898	1439	1503	862	859	1396	986	654	1263	1377	1458
	BSG	933	1340	611	756	687	555	419	1093	1519	2262	1220	1033	951	860	646	765	593	817	716	738	937	1201	1359	310	345	1220	681	440	500	267	719	604	569	845	505	445	546	1208	1854	1273	884	727	1850	328	247	1227	708	868
	BSPRY	963	1765	1282	1570	1120	1306	1890	1590	1515	3450	3002	1648	1087	1370	1661	1093	1056	1482	1786	1559	1061	1892	2319	936	814	1233	288	689	616	260	615	641	1092	1366	1063	982	1407	1508	1866	1178	642	1093	1188	667	499	1340	1370	1263
	BST1	24	150	31	6	41	112	96	52	64	120	9	76	205	67	75	17	7	70	72	75	43	89	220	88	60	61	148	73	70	0	75	0	56	20	71	145	99	137	30	98	44	0	58	0	38	77	57	71
	BST2	147	112	47	33	33	5	84	92	36	356	120	17	42	75	58	47	78	23	174	19	38	47	0	13	90	148	47	9	35	9	82	14	48	44	16	145	0	106	125	34	20	123	188	37	34	107	32	27
	BTAF1	171	334	464	495	659	1379	897	627	1041	1159	211	962	326	1004	531	537	499	684	737	959	431	885	897	213	607	230	141	162	251	200	151	353	797	408	406	333	136	987	691	745	340	390	315	62	495	217	695	523
	BTBD1	868	1571	1475	1227	1973	2949	1636	1926	1676	2627	1441	2275	1075	2222	2456	2313	1515	1663	1645	2467	1450	1865	2324	1257	1325	1077	366	401	799	509	899	863	2309	1054	2050	841	930	2322	1380	1521	341	909	1229	430	937	684	1712	1431
	BTBD10	677	976	584	544	1419	1554	1209	984	1039	1407	1423	1631	786	1884	1097	875	868	992	1140	1602	549	941	1289	672	398	626	253	279	534	441	368	272	761	691	1051	916	785	1578	898	1278	482	482	644	142	715	352	945	922
	BTBD11	81	45	304	201	340	502	101	392	245	484	174	281	154	368	112	279	175	337	210	28	344	212	149	151	91	0	0	42	222	100	10	0	527	212	171	1	38	595	60	514	202	310	179	43	93	90	204	485
	BTBD16	125	107	268	72	256	49	49	217	256	164	247	414	369	99	156	244	114	77	137	102	132	189	875	22	195	35	77	30	58	53	87	47	700	44	151	114	298	83	48	336	223	183	47	22	62	0	330	228
	BTBD2	295	537	587	713	778	1099	752	550	664	1194	432	663	265	704	848	682	353	735	649	602	841	1199	597	356	362	283	165	352	187	185	282	186	691	484	477	412	735	718	731	627	169	313	691	371	223	424	398	515
	BTBD3	331	226	594	333	557	760	540	461	952	1023	582	711	298	610	923	689	663	534	993	353	505	733	448	138	542	268	166	169	406	103	219	330	469	484	214	100	110	817	525	709	387	302	599	73	383	246	712	738
	BTBD6	1029	1213	1329	1345	988	1136	939	1342	1011	1994	1352	1169	504	1200	1458	1194	1185	1283	1355	1167	1093	2363	1125	1078	632	713	309	466	350	267	724	879	1551	988	1191	836	1521	1023	1353	822	536	554	881	804	274	1020	856	865
	BTBD7	21	51	165	148	274	514	165	238	289	265	36	343	70	212	194	187	121	246	214	136	177	246	251	65	102	67	60	37	65	81	90	65	233	253	183	109	45	331	88	239	93	34	35	49	65	89	131	275
	BTBD8	35	99	101	70	105	271	100	125	89	191	45	75	58	276	62	123	98	87	112	124	58	74	0	71	43	63	16	4	24	41	33	26	71	50	47	90	27	169	66	114	47	7	54	7	72	4	1	139
	BTBD9	93	318	179	334	293	744	305	463	342	390	178	616	0	373	262	232	75	570	303	263	171	543	93	58	40	122	35	85	227	26	124	31	416	225	92	155	419	552	148	626	53	77	115	40	95	164	153	248
	BTC	0	323	68	146	158	227	212	173	142	317	78	385	131	155	171	183	190	126	172	188	184	177	28	44	80	78	0	109	73	22	115	25	220	207	82	68	44	182	86	154	10	206	187	186	62	100	253	124
	BTF3	2571	4147	4557	5304	3914	4373	4665	4746	4380	6544	5508	6171	4042	5863	7326	5566	4406	5148	5678	4615	4511	8321	4872	2882	2461	2964	1128	1547	1152	1082	2657	2011	5365	4954	3229	3517	4429	4731	2917	5051	2157	3087	4219	1427	1956	2341	3468	3880
	BTF3L4	792	1766	1840	1026	1284	1943	2077	1706	1571	2786	2051	1942	1174	1804	2343	2280	2142	1452	1833	1779	1631	2676	2380	1147	902	1104	351	637	594	519	816	416	1528	1769	1462	982	1981	1938	1323	1850	546	979	1453	514	727	644	1383	1477
	BTG1	1100	1458	1396	1491	1233	810	1437	1269	1164	3426	2276	1564	630	1404	2224	1003	865	1094	1697	792	1198	2232	1774	747	856	1066	426	631	649	386	1321	577	1236	1532	641	852	1242	1805	1230	1161	782	1301	2274	899	563	1541	1083	1541
	BTG2	1707	715	2845	1896	2102	1165	2161	1966	2661	7017	2593	2864	277	1422	3735	1716	2064	1367	2499	1558	1507	2068	1565	824	1248	2219	2434	1052	750	390	2019	1373	1941	3265	674	1602	1100	2831	3962	1164	868	1082	1317	570	640	1123	1279	1902
	BTG3	721	229	156	213	211	136	159	797	234	664	393	172	245	163	449	121	131	181	265	92	71	325	528	48	183	289	44	240	79	58	180	325	204	308	156	215	53	296	638	178	189	156	239	45	83	267	203	215
	BTN2A1	271	214	187	220	475	427	254	372	483	621	370	460	42	501	261	325	113	336	450	231	133	282	376	125	261	80	167	128	251	163	101	211	161	208	279	37	106	379	351	234	195	106	269	1	136	200	459	243
	BTN3A1	2	1	117	229	181	212	308	70	310	330	0	258	20	215	162	98	80	75	149	100	71	188	0	1	4	180	225	35	112	74	80	136	187	30	118	65	106	203	125	163	95	134	202	144	74	10	80	162
	BTN3A2	92	312	154	374	192	379	395	46	162	469	689	185	155	438	113	227	168	128	279	247	252	220	196	35	243	129	55	21	155	188	125	39	113	108	205	167	123	229	201	173	36	68	428	47	100	3	208	217
	BTRC	265	677	700	325	912	816	278	770	699	1127	276	689	154	993	761	809	311	687	435	717	546	895	249	518	391	99	0	64	338	168	332	37	653	633	231	458	393	1053	534	613	172	153	275	27	338	360	308	448
	BUB3	1640	3027	1919	1042	2469	3663	2775	2725	2062	3046	2571	2474	1637	2664	2256	2495	2157	1931	2025	5429	1986	2529	3399	1748	1197	1175	685	760	1039	875	1189	1863	1926	2037	2198	1511	1700	2287	1842	2240	1105	1387	1269	586	1365	970	2627	1885
	BUD13	309	396	627	452	785	800	523	599	931	656	328	756	376	1042	640	554	429	668	623	415	286	639	602	27	277	545	0	152	240	151	224	131	232	368	558	238	389	821	331	528	352	152	572	83	210	326	236	619
	BUD31	957	1246	1373	1416	1061	1053	769	1635	1145	1652	1896	1425	1468	1122	2240	1222	1737	1336	1394	1036	1215	2219	1128	1119	672	1055	301	467	423	388	798	825	1470	1289	908	1051	1819	1149	1220	1122	925	999	1265	799	337	1482	1329	1023
	BYSL	231	433	98	234	294	520	777	335	553	386	144	299	91	566	377	321	318	367	344	475	185	334	303	180	45	246	85	194	179	115	49	192	368	210	247	383	144	447	503	438	88	184	269	101	213	76	382	204
	BZRAP1	0	23	94	117	61	23	3	252	198	590	25	15	32	59	140	46	25	71	136	0	51	131	27	0	55	3	130	13	45	7	57	75	120	134	10	127	50	191	219	17	4	9	40	1	21	72	74	223
	BZW1	1369	4984	4369	4548	3401	3925	4190	3394	2651	5406	7224	4418	4016	4409	6606	4855	4355	5351	5371	4394	5077	8695	6729	4438	2187	1312	1356	1339	972	1281	1495	2100	5030	3794	3136	2922	4001	4925	2499	3443	1687	2113	2690	2525	1482	2169	4838	3165
	BZW2	364	1491	847	1059	1273	2194	1111	1548	1469	1718	1060	1267	762	1975	838	1584	1088	1485	1012	1702	748	1129	1252	538	909	593	169	395	759	239	191	468	1070	857	1245	997	490	1760	1030	2115	592	629	907	276	589	497	1105	1235
	C10orf10	492	560	321	250	263	294	505	471	335	1397	618	575	164	79	409	353	87	96	512	174	308	281	333	99	262	175	207	251	41	157	275	298	220	107	334	77	366	601	1288	437	202	250	246	61	200	149	161	461
	C10orf107	48	44	329	159	75	15	58	146	94	125	238	94	61	15	81	38	371	31	108	228	112	278	156	324	58	75	27	145	49	59	57	50	111	207	64	0	167	52	81	30	32	86	0	74	31	84	52	52
	C10orf11	321	316	395	192	401	442	263	428	281	498	700	554	263	398	278	298	218	347	288	374	276	592	354	92	179	210	22	188	98	95	207	292	369	369	197	177	386	355	302	307	123	257	436	219	106	303	289	381
	C10orf12	51	69	211	117	419	655	127	216	378	603	13	230	199	693	277	491	211	364	240	357	247	397	95	114	62	0	0	55	91	83	62	175	373	184	291	233	74	280	145	293	0	87	23	51	100	105	273	310
	C10orf2	183	121	276	139	122	400	39	215	157	442	0	157	0	217	85	146	34	192	216	156	70	199	107	26	157	17	72	48	74	74	50	79	97	111	172	198	18	159	132	132	65	60	3	0	73	136	142	146
	C10orf32	849	1118	1130	1089	792	564	799	780	533	1067	2015	1522	1514	1336	1956	1121	1335	998	1335	759	1109	2073	1550	1274	628	894	574	403	325	284	875	441	1306	1350	710	892	1926	863	802	664	634	737	992	892	276	1198	1314	865
	C10orf35	311	276	339	333	307	260	429	355	295	364	387	472	150	389	627	346	437	306	490	482	283	429	236	318	108	206	89	76	118	104	234	155	392	303	237	166	264	255	275	239	249	221	114	241	90	205	324	242
	C10orf76	64	208	295	313	497	739	54	398	549	764	0	349	30	341	265	412	34	365	552	229	363	239	348	167	258	69	232	75	54	105	256	97	389	124	257	33	170	559	425	273	78	250	252	50	255	263	339	289
	C10orf82	41	6	97	120	34	13	99	34	37	107	5	77	214	36	409	116	183	181	224	47	112	293	25	71	11	81	34	1	0	39	126	22	95	58	62	2	323	35	12	76	36	21	115	159	23	14	20	28
	C10orf88	47	111	149	81	144	271	681	322	381	281	124	134	233	369	219	182	239	279	351	215	147	250	356	78	162	104	91	111	115	151	91	1	209	93	203	116	52	331	234	239	45	100	282	45	94	123	244	266
	C10orf99	153	527	184	186	196	363	89	131	194	407	105	314	200	325	12	390	308	544	310	651	124	380	199	0	48	25	29	80	102	119	207	44	399	231	48	227	27	364	31	173	26	80	115	25	118	8	79	102
	C11orf1	676	782	925	711	769	597	752	618	611	1324	984	787	780	736	1344	693	743	731	891	843	784	1120	1067	521	354	558	359	312	234	155	707	356	515	765	649	637	877	754	636	734	489	733	1037	204	347	884	624	558
	C11orf24	142	123	84	184	232	187	225	231	171	332	262	198	326	227	335	197	137	135	209	63	146	433	234	124	42	149	69	86	141	43	173	151	204	156	159	177	126	239	91	225	149	103	23	103	70	87	133	180
	C11orf30	16	169	191	185	377	691	121	258	611	813	188	348	222	760	463	311	161	365	475	135	342	435	38	68	189	88	95	118	394	70	114	268	655	437	291	215	54	568	79	269	12	156	546	59	130	138	457	347
	C11orf31	1675	2225	2327	2246	1783	2005	2340	2165	1926	2813	3769	2479	2863	2795	3014	2502	3481	2613	2513	2466	2222	4054	3005	1495	1042	1464	682	761	345	652	1432	1236	2317	2309	1994	2519	3158	1941	1563	1788	1303	1134	2061	1351	580	1366	1986	2020
	C11orf49	798	651	745	685	508	785	924	913	828	1634	1442	690	537	576	713	560	968	611	682	985	693	972	675	349	365	881	226	378	300	256	455	402	826	595	709	347	271	714	1351	681	388	479	892	259	237	549	753	771
	C11orf54	505	1640	1355	1508	995	823	231	1066	1649	2863	2049	1429	675	983	1680	846	386	1900	1556	1412	1617	1806	2436	887	886	1590	342	470	347	244	1584	1137	1367	1477	872	256	1262	1768	1022	698	941	933	1678	776	361	883	958	2034
	C11orf57	121	329	571	482	490	485	295	511	529	821	115	629	222	769	539	407	255	592	563	501	392	767	288	236	254	440	263	120	94	194	347	134	593	556	293	802	360	428	244	342	229	186	642	309	236	342	406	600
	C11orf58	2334	3843	3518	2967	2315	2376	2855	3221	2548	4527	5517	3067	3322	2913	5798	2987	3843	3005	4361	3556	3288	5637	5281	3226	1832	2505	880	1589	968	900	2145	2105	2837	3311	2618	2447	3790	2992	2858	2311	1642	1810	3854	2060	1111	2280	2862	2673
	C11orf63	76	298	210	157	282	414	441	190	526	356	69	340	106	225	235	345	309	244	315	346	219	377	371	156	109	138	15	121	124	75	56	211	430	275	224	353	132	414	56	291	71	69	65	129	134	109	128	335
	C11orf68	546	737	643	569	613	604	495	588	641	1233	1757	1025	569	512	1137	784	705	561	845	722	767	1153	724	415	327	637	317	411	298	313	620	486	628	687	595	1028	717	806	898	695	392	766	741	548	321	614	727	613
	C11orf70	71	116	172	62	222	178	212	249	175	360	270	310	61	161	138	177	187	97	154	227	99	84	406	37	132	60	22	53	102	27	114	41	52	233	106	137	108	186	127	148	142	130	144	7	44	131	92	117
	C11orf71	367	517	331	316	272	192	176	436	289	541	1144	268	313	351	589	262	594	198	624	298	499	616	563	322	108	431	49	111	171	88	461	138	242	292	96	104	605	325	354	265	158	272	754	204	135	344	347	220
	C11orf73	336	512	458	429	560	655	552	578	491	875	597	454	684	586	622	546	868	444	404	590	362	937	829	282	213	363	100	220	154	150	317	237	472	519	509	417	526	551	434	483	215	328	418	206	234	253	403	399
	C11orf74	317	374	399	452	175	166	368	265	405	562	646	263	277	177	487	148	237	263	330	263	253	510	382	135	172	208	121	185	83	44	187	60	320	420	117	424	367	228	362	191	189	240	502	115	72	182	334	339
	C11orf80	647	420	693	671	529	580	509	854	869	1226	1700	742	207	820	1128	316	882	649	806	356	442	866	462	384	297	272	184	242	230	146	426	408	665	917	318	420	477	773	852	385	200	336	630	429	130	467	694	467
	C11orf95	13	41	10	32	28	4	0	45	28	56	13	50	0	22	20	1	0	17	29	17	4	12	12	22	10	56	54	71	5	19	53	30	10	25	26	6	8	18	13	27	19	59	49	0	15	57	10	43
	C12orf10	600	456	651	534	464	489	238	623	671	1169	466	491	671	579	852	621	677	433	775	540	552	781	821	261	324	564	185	199	209	129	303	496	687	633	259	297	960	686	336	516	323	342	651	428	199	418	496	454
	C12orf29	224	317	348	197	556	573	1121	432	362	768	381	481	275	508	565	485	454	386	469	897	379	596	564	330	261	343	55	192	270	112	365	290	517	378	337	349	220	426	325	366	183	354	231	200	209	238	618	489
	C12orf4	0	541	258	152	387	530	883	478	301	794	180	578	75	409	230	412	361	438	367	705	309	312	241	313	245	150	185	51	240	185	219	429	377	323	181	383	121	496	50	599	180	108	295	15	221	194	388	375
	C12orf43	222	408	262	108	191	249	305	289	187	543	320	410	387	306	360	244	206	171	243	369	258	324	520	156	129	308	187	71	47	119	344	223	316	248	309	219	196	359	293	230	120	172	427	173	76	250	280	210
	C12orf45	113	111	178	231	125	175	123	154	128	241	368	184	252	184	288	143	153	224	233	291	189	320	192	92	74	122	29	48	52	19	90	93	251	156	93	119	191	122	87	148	111	185	65	61	90	96	167	131
	C12orf49	383	299	932	744	677	754	614	1034	801	1246	672	785	366	812	496	532	476	539	996	558	522	919	1090	174	353	454	303	200	317	209	409	466	793	654	519	666	314	951	987	595	344	305	686	277	128	395	708	583
	C12orf5	182	522	256	205	440	862	281	722	508	540	493	604	254	437	489	931	265	433	340	511	375	741	941	299	242	238	199	96	330	105	244	188	535	367	556	413	421	668	174	461	275	190	241	16	107	171	453	486
	C12orf57	626	866	1050	1169	681	427	591	925	585	1191	1876	1072	1046	1137	1921	938	1196	1025	1128	568	1111	2535	914	761	450	589	296	343	153	159	579	451	1077	1066	566	813	1514	546	465	419	419	490	700	678	196	724	735	906
	C12orf60	108	56	296	59	73	26	49	190	35	281	225	168	0	31	12	55	26	39	90	16	29	126	109	13	0	6	0	127	28	32	130	37	63	101	42	57	37	59	198	32	28	40	226	38	14	167	87	116
	C12orf65	644	397	559	566	303	289	323	520	436	941	1203	640	289	389	996	420	398	419	588	275	504	807	776	483	252	498	267	227	173	81	397	402	388	506	317	409	659	481	536	266	147	261	639	384	144	293	460	479
	C12orf66	130	195	184	195	173	359	569	134	216	282	130	157	151	484	326	212	172	128	178	408	114	233	217	88	100	92	0	60	46	55	51	204	361	160	197	235	88	137	229	186	107	128	11	67	81	44	4	286
	C12orf73	255	52	67	123	64	57	51	158	101	249	305	134	102	90	189	42	101	141	141	111	70	164	251	76	112	211	9	70	68	18	64	110	95	196	74	74	148	112	74	98	80	79	175	45	38	116	138	151
	C12orf75	1479	857	1238	815	771	550	1692	1490	1902	2960	1876	612	1096	282	1734	407	2026	746	1590	458	849	1045	1982	480	819	2063	254	592	301	162	1670	653	819	1912	307	1152	1260	966	1353	1479	681	1194	1639	354	362	1607	1154	982
	C12orf76	94	250	227	124	71	137	195	122	127	348	402	94	73	82	171	105	267	96	156	142	122	115	176	76	30	172	69	63	48	48	54	100	121	164	60	101	229	94	113	70	149	74	175	59	19	75	89	76
	C14orf1	437	779	555	685	756	653	1265	707	473	862	1394	680	766	991	1265	875	1209	787	695	860	787	1082	1223	633	449	533	90	274	326	269	646	414	746	576	519	506	783	622	434	691	287	662	737	530	324	454	878	628
	C14orf105	1272	1201	1087	1325	858	475	855	1516	1642	4210	1130	466	978	381	1036	518	866	705	944	587	694	800	1636	252	478	1305	683	432	760	81	1278	818	1080	1332	423	716	1217	1245	1997	1112	903	1156	1917	322	387	1348	1274	1446
	C14orf119	1405	1189	1725	1331	1616	1906	2361	1568	1381	2655	2982	1921	1514	1642	1841	1825	1928	1298	1954	2156	1326	2024	2245	1084	754	1575	909	646	531	554	1147	883	1438	1362	1721	824	2096	1403	1613	1441	991	1038	2573	660	648	1083	1325	1426
	C14orf142	48	124	141	112	60	62	151	111	95	241	210	85	143	79	179	108	180	117	193	93	113	250	231	84	82	69	24	78	31	36	52	52	106	116	82	111	148	109	122	88	43	53	195	78	35	103	120	112
	C14orf159	519	665	1289	970	1103	921	681	1082	1384	2108	716	834	10	618	932	803	827	1039	1026	777	858	934	797	446	635	348	615	395	563	328	390	684	1182	959	564	462	651	1402	1313	1107	523	751	1646	468	350	365	1017	898
	C14orf166	1529	1733	2391	2153	1682	2328	1741	2662	1960	3494	3041	2333	2114	2301	4258	2613	1837	2344	2485	1721	2344	3897	2029	1073	896	1532	491	722	542	408	1219	817	2021	2484	1584	1165	2085	1791	1445	1899	798	936	2111	927	617	1244	1802	2078
	C14orf169	217	145	188	261	239	439	148	338	399	664	9	295	102	379	304	292	279	370	238	208	217	290	241	84	68	221	85	161	191	94	104	159	274	217	142	209	134	293	514	150	76	104	252	46	154	142	144	221
	C14orf2	3683	2933	3400	3808	2291	1955	2694	3720	2666	6574	4669	3575	3147	3234	6222	2414	3526	3303	3573	3738	3474	6590	4215	1941	1453	3806	982	1329	694	713	3851	1478	2840	3063	1655	2972	4396	3053	2102	2501	1852	3259	3559	1788	1379	2579	2672	2856
	C14orf28	44	176	78	167	103	124	141	185	165	195	148	199	94	55	275	132	238	205	213	141	138	314	169	73	61	260	30	45	100	38	75	119	110	142	123	97	262	180	94	133	85	108	42	85	58	100	202	166
	C14orf79	293	364	230	367	289	419	296	355	397	299	181	455	31	327	391	192	149	324	291	63	110	353	154	189	100	231	68	39	119	108	107	174	254	222	45	228	46	360	27	364	89	160	350	145	135	344	448	260
	C14orf80	50	38	91	20	45	139	279	74	40	147	128	130	133	176	81	116	121	115	106	117	71	118	145	94	22	60	0	13	61	12	36	35	149	65	11	268	58	91	178	85	44	50	56	65	45	49	17	92
	C14orf93	259	62	116	107	95	160	229	169	111	272	0	48	123	33	29	57	72	88	178	18	114	139	34	76	47	247	0	83	112	5	17	13	47	101	8	4	1	136	213	128	31	59	71	24	22	116	47	77
	C15orf39	44	123	92	104	258	313	227	133	203	226	31	115	61	189	70	141	106	197	165	105	98	137	174	3	108	74	12	87	104	7	68	79	56	207	150	0	241	173	39	105	21	10	77	0	74	9	37	194
	C15orf40	486	490	485	486	410	282	477	566	530	760	985	586	726	827	574	373	422	524	394	643	479	998	1089	385	209	371	179	270	109	151	463	290	387	565	330	382	587	404	390	449	283	356	436	337	150	425	472	425
	C15orf41	115	359	100	143	302	485	791	260	183	357	66	285	13	407	204	329	166	257	263	500	142	261	588	126	81	90	137	85	187	124	38	266	291	143	267	166	117	384	87	396	151	113	278	95	173	34	232	260
	C15orf48	150	86	260	186	160	37	69	97	131	205	623	21	24	150	142	54	44	121	178	114	119	141	160	138	68	62	821	13	28	31	96	77	198	20	27	234	258	93	54	98	29	53	164	199	17	55	348	68
	C15orf52	209	310	269	388	622	1144	369	727	807	799	160	1084	305	853	776	453	151	820	462	570	538	540	178	132	207	163	271	149	280	107	70	268	567	240	361	473	125	755	291	419	163	83	230	68	228	113	403	522
	C15orf57	210	237	275	176	188	242	320	355	381	417	635	278	341	272	262	276	247	193	277	146	169	296	352	72	143	234	86	117	89	104	169	161	258	301	247	174	203	245	326	149	104	134	281	43	65	218	245	217
	C15orf61	300	261	294	429	213	177	242	383	334	596	612	309	586	352	392	229	480	392	315	233	326	625	522	170	174	442	105	132	77	138	390	259	191	302	178	279	387	291	260	245	215	269	308	223	123	280	418	286
	C15orf65	170	49	162	97	128	69	202	55	96	221	35	98	89	70	153	67	66	95	153	58	84	207	245	110	50	149	0	96	55	13	108	119	134	142	84	61	264	84	100	99	48	111	53	78	45	102	46	122
	C16orf13	789	586	586	625	434	500	534	690	431	1130	917	711	1091	526	1133	638	799	772	868	770	764	1350	854	448	299	836	191	190	163	160	725	369	569	589	400	531	788	540	491	545	250	638	778	393	274	514	484	507
	C16orf45	102	21	40	31	21	37	0	46	71	171	37	7	31	30	38	55	54	9	68	0	25	22	2	0	50	26	0	1	19	1	53	75	63	47	14	129	0	96	109	34	12	9	48	12	0	82	49	34
	C16orf46	1	21	12	24	24	112	66	53	22	36	136	14	1	60	47	84	11	39	27	3	50	5	9	28	8	31	1	0	36	9	4	27	14	45	6	2	45	56	7	36	10	5	1	4	20	35	29	29
	C16orf52	11	16	40	39	76	15	0	35	48	72	4	33	40	45	123	17	103	36	20	33	15	60	21	44	4	21	1	15	18	1	29	48	30	17	26	34	5	32	16	25	12	4	20	86	3	51	11	66
	C16orf62	941	667	908	984	922	1643	995	1060	1137	1738	725	1530	798	1273	1506	1352	685	857	1025	652	873	1756	1422	525	712	535	719	204	409	181	321	339	1530	1102	718	990	316	1603	476	1354	336	787	963	308	350	431	1004	1371
	C16orf70	147	610	282	231	430	601	143	384	573	744	390	578	4	213	496	265	394	435	598	303	463	596	324	209	268	260	119	210	144	229	15	310	334	347	337	82	216	756	426	393	200	175	654	166	162	281	540	485
	C16orf72	347	576	360	629	752	823	594	956	908	1564	362	628	560	961	948	592	601	768	731	694	670	972	324	349	469	348	211	143	224	187	484	157	629	611	558	221	355	810	804	808	188	361	580	138	319	457	606	738
	C16orf87	194	386	328	297	303	366	542	447	533	443	236	255	166	450	542	428	360	336	354	439	212	376	577	139	173	255	29	179	119	103	302	194	253	372	283	141	170	434	420	269	132	205	201	95	193	158	286	244
	C16orf89	184	445	50	285	247	146	0	95	50	950	556	96	133	6	10	19	104	101	127	1	136	143	189	58	368	167	59	7	69	19	45	38	88	82	11	0	366	177	246	296	271	446	655	0	84	293	279	250
	C16orf91	169	264	287	281	247	251	217	204	292	468	216	374	471	435	171	341	423	214	229	299	242	481	437	239	158	143	164	85	106	73	223	152	265	250	200	284	297	275	162	248	192	101	334	68	86	179	312	312
	C16orf95	8	14	19	25	25	21	39	15	10	41	77	8	0	20	36	12	29	30	14	11	18	24	25	10	20	21	12	13	6	10	15	4	23	32	9	21	14	34	41	16	1	8	42	29	2	17	31	14
	C17orf58	217	468	500	552	313	334	333	276	326	433	369	536	256	375	931	342	524	378	603	426	469	922	540	369	290	510	142	55	125	121	216	310	512	408	313	250	237	218	350	346	323	174	267	385	130	370	344	407
	C17orf59	66	243	316	192	230	316	221	270	246	525	146	263	146	209	250	287	296	200	264	138	219	292	186	154	167	321	154	167	162	30	119	216	231	223	305	124	338	383	339	145	102	216	295	114	63	52	199	176
	C17orf62	53	75	285	339	324	295	313	326	254	197	0	398	169	269	250	311	442	210	471	361	345	492	343	192	55	173	161	58	126	141	205	90	237	262	239	29	190	416	280	152	101	239	340	39	68	170	222	214
	C17orf67	15	26	11	22	36	29	42	95	37	93	21	8	9	29	62	48	29	48	36	84	42	79	44	32	17	13	0	8	16	15	34	8	12	13	22	29	39	17	23	44	15	11	45	9	16	15	9	37
	C17orf70	37	233	144	298	261	298	473	235	259	344	32	371	5	163	164	267	84	440	208	224	149	166	271	119	86	39	0	11	225	40	98	241	452	179	166	281	255	485	251	247	120	35	33	87	103	95	158	202
	C17orf75	430	257	279	510	307	433	429	366	475	899	772	465	636	407	506	439	455	459	474	353	288	611	480	336	184	80	135	129	158	117	273	171	505	411	255	166	365	437	394	352	320	312	536	265	131	270	444	361
	C17orf80	274	267	284	242	142	498	196	161	534	750	949	292	585	432	516	177	102	215	469	172	306	334	515	73	203	344	136	61	70	61	113	236	528	567	116	52	155	578	138	408	14	193	501	126	133	394	141	330
	C17orf85	589	712	297	324	672	842	839	633	631	696	325	550	495	477	616	569	252	687	640	372	415	960	359	342	234	228	350	303	408	161	61	196	784	478	367	272	325	774	391	661	147	277	495	169	220	185	303	673
	C17orf89	1188	1194	1389	1434	1079	1069	1067	1743	1607	2831	1479	1367	1186	1165	1911	921	1379	1265	1592	1458	1150	2386	1184	698	717	1116	332	454	334	333	1086	748	1248	1319	750	1113	1349	1175	956	1151	726	1271	1084	767	632	1123	941	1642
	C17orf97	42	33	37	81	36	69	113	55	50	76	101	82	43	33	137	14	109	13	39	52	16	70	8	26	0	30	16	47	29	26	68	12	12	74	19	98	54	71	107	71	8	73	99	14	17	65	84	28
	C18orf21	164	66	164	62	72	112	283	159	226	297	66	204	174	71	165	104	281	147	142	102	116	154	170	62	78	65	0	99	16	20	47	147	154	99	57	70	81	157	147	129	96	70	123	55	48	107	112	112
	C18orf25	111	291	277	434	870	693	667	619	416	1016	147	656	3	848	742	497	153	802	629	822	367	998	235	328	345	495	358	97	133	240	3	164	711	278	290	43	292	1130	457	678	112	178	227	181	237	77	243	462
	C18orf32	350	221	124	137	117	112	202	127	146	225	304	141	182	157	228	105	218	154	155	111	136	193	157	107	68	258	58	74	42	30	332	87	142	108	67	113	310	119	113	91	114	91	170	63	51	157	120	108
	C18orf8	295	743	836	564	955	1248	573	972	1163	1417	1123	801	489	1090	884	733	568	897	1005	954	664	989	783	397	227	368	135	168	406	265	280	471	706	961	512	322	938	1210	987	580	314	453	605	232	274	373	487	722
	C19orf12	209	485	523	503	582	421	770	603	684	1012	307	551	248	549	844	390	491	346	419	303	436	658	567	408	91	272	225	130	162	174	278	210	436	508	254	343	500	641	315	395	203	259	360	440	173	455	744	538
	C19orf24	249	250	378	195	233	276	257	251	292	555	178	219	255	321	178	198	312	264	276	353	306	500	220	88	103	315	89	65	69	75	133	87	246	188	130	157	244	314	127	258	77	231	213	126	110	181	163	230
	C19orf25	795	409	579	753	776	620	897	758	696	952	991	800	745	775	1017	805	781	794	956	696	707	899	688	276	325	510	448	157	221	256	525	561	648	821	514	886	761	763	456	742	458	537	856	261	287	645	675	837
	C19orf33	82	22	3	2	8	22	39	19	9	15	12	30	24	36	17	15	15	17	10	32	9	18	6	3	11	124	0	9	4	1	57	9	11	7	46	30	4	16	3	24	5	26	6	0	23	2	10	15
	C19orf40	0	67	56	53	34	73	0	169	69	230	367	88	139	111	93	77	168	61	59	134	98	140	190	12	13	77	0	42	38	27	6	80	135	59	142	234	84	85	39	93	43	8	70	38	39	30	34	72
	C19orf43	1916	1838	2622	2793	2255	1990	1726	2637	2655	3030	3478	3040	2361	2875	4365	2712	2183	2953	3208	2779	2647	4376	2797	1616	1068	1951	902	1032	814	644	1734	1177	3311	3172	2037	2906	3568	2191	1991	2031	1533	2031	2333	1327	867	1712	1648	2628
	C19orf44	4	52	75	50	67	167	54	226	143	172	55	86	0	101	39	180	2	86	194	55	91	87	0	1	28	86	0	27	107	18	169	65	9	112	67	0	37	192	170	109	33	107	62	0	37	43	55	94
	C19orf47	29	57	90	100	99	223	51	141	136	262	192	163	0	105	222	137	42	117	91	134	90	173	78	48	89	53	42	23	46	70	4	65	42	29	47	106	131	148	65	157	24	79	6	62	48	51	94	88
	C19orf48	1506	3113	1566	2578	1206	979	1560	1364	797	1936	3336	2056	1724	2307	3338	1667	3197	1432	2849	1605	2757	3961	2381	2481	1872	1523	932	862	491	861	1038	1531	2214	946	1010	1637	4417	1365	1075	1257	1103	1314	1284	2779	592	2302	1731	1247
	C19orf52	294	213	159	190	294	326	258	305	390	556	528	283	407	248	393	252	228	333	229	395	250	487	302	140	129	251	0	133	96	118	213	172	368	312	212	254	202	310	299	246	69	162	439	87	116	159	132	324
	C19orf53	1547	1534	1647	1892	1215	1083	1560	1549	1468	2867	2763	1534	1686	1526	2842	1278	1558	1677	1874	1712	1498	3012	2015	807	650	1391	461	609	485	358	1293	870	1538	1593	874	1849	2262	1261	959	1117	1020	1132	1439	695	530	1217	1043	1257
	C19orf54	95	292	304	126	154	354	30	157	247	354	0	265	228	269	197	184	99	46	202	50	156	387	127	94	37	120	125	95	75	52	100	4	112	140	113	226	174	274	334	211	204	141	418	38	155	85	326	216
	C19orf60	896	1013	1170	1077	879	833	992	990	921	1566	1921	1309	1075	1164	1784	1066	1247	903	1442	914	1060	2264	848	727	550	965	186	424	205	248	687	542	1179	744	448	722	1287	905	855	722	310	821	1109	754	350	674	825	846
	C19orf66	109	284	126	208	214	227	361	335	257	584	210	200	66	196	272	317	176	174	211	197	168	286	244	98	119	359	82	96	126	77	316	81	174	219	169	142	195	298	265	268	50	93	313	65	52	164	164	232
	C19orf68	37	0	5	11	6	60	48	47	55	32	34	42	1	88	54	45	3	27	52	44	21	36	3	0	9	8	7	2	8	14	6	11	39	90	27	67	4	42	40	48	6	20	0	2	30	28	4	70
	C19orf70	1135	1084	1203	1211	878	874	1367	1207	1198	2147	1587	1217	1268	1057	2093	1030	1130	1011	1372	1652	997	2257	1383	568	380	1495	270	560	375	291	1200	590	998	1016	675	1092	1479	1214	882	1034	610	1219	1674	513	498	920	686	987
	C19orf81	80	94	39	43	28	21	32	50	32	100	113	489	122	75	50	33	71	66	119	366	84	181	97	33	25	49	49	184	9	13	48	17	30	60	38	38	98	49	23	39	18	77	39	618	40	37	43	426
	C1D	255	535	353	560	445	449	241	568	400	733	1083	637	446	707	1236	514	387	453	521	559	460	975	1101	333	357	618	186	168	26	101	407	204	467	645	276	168	439	314	382	358	273	397	629	178	115	341	435	367
	C1GALT1	195	78	134	193	240	168	172	226	232	525	367	181	0	183	253	75	128	243	238	158	176	266	291	73	237	137	68	79	106	100	155	113	132	118	139	9	3	227	274	93	204	127	186	117	79	186	250	170
	C1orf106	202	432	585	439	1604	2339	1227	876	1278	1958	561	1464	721	1785	793	1254	440	1324	1299	1019	1115	1145	1004	472	765	156	385	208	767	472	315	335	1112	687	997	622	274	1906	697	1227	73	382	670	270	710	371	583	1142
	C1orf109	262	550	404	363	587	562	548	493	448	856	1049	562	342	381	374	513	662	366	563	772	496	767	577	324	252	428	198	166	294	198	303	320	609	583	476	198	251	769	364	395	31	357	656	244	262	281	661	330
	C1orf115	1410	3060	2599	2229	3362	2295	1374	3643	3925	3767	3993	2694	1219	2717	2698	2129	1734	2976	3930	1353	3097	3761	4273	1715	2282	1988	859	848	1094	617	1471	1283	3173	3033	2438	1773	2004	3446	3041	2984	1304	2289	2652	1595	644	2071	2418	2369
	C1orf116	1889	5761	5521	5555	13203	22861	9721	7541	9298	10842	2920	13244	3824	13276	8402	9666	6224	12647	10049	10450	9319	11541	4882	3276	3176	2988	2873	1529	4750	3255	1834	2052	7560	6292	5234	3122	4549	12728	3622	9257	1720	2772	3789	3164	3993	2129	3355	7933
	C1orf122	1132	1573	1271	1522	930	756	1117	1138	955	2252	2076	1808	1332	1265	2419	1102	1454	1613	1750	1453	1490	2754	1551	885	797	1494	374	605	404	359	1256	824	1334	1225	808	1318	1946	1333	704	902	835	1005	1322	805	413	1300	1215	1115
	C1orf123	754	736	1122	882	631	632	839	766	829	1398	1578	987	555	766	1611	781	1242	921	1070	963	819	1932	1497	625	484	631	317	287	202	272	750	394	941	702	591	610	1223	966	590	563	485	547	789	354	268	618	882	764
	C1orf131	180	205	255	216	208	262	402	152	234	407	603	287	187	242	289	173	469	315	329	344	190	400	420	207	127	128	11	85	51	42	244	172	234	190	105	255	171	249	136	243	137	185	426	89	148	228	246	222
	C1orf159	72	13	117	104	209	158	287	118	153	134	0	81	53	100	69	139	63	157	106	138	101	127	141	33	45	64	0	24	104	18	51	218	126	134	100	143	2	137	29	141	93	28	79	35	46	40	167	214
	C1orf168	367	367	232	278	95	20	34	187	443	531	319	61	79	146	175	34	177	125	137	44	103	299	119	51	326	111	120	110	48	25	181	193	138	351	60	184	116	429	505	168	75	106	322	125	41	251	169	104
	C1orf174	227	604	680	557	479	569	581	848	730	908	479	810	855	628	929	673	581	583	821	382	545	774	903	368	527	391	150	207	196	174	185	247	626	598	343	287	729	767	503	522	223	305	627	216	114	684	310	536
	C1orf186	68	302	254	230	126	196	153	103	244	164	107	216	65	136	62	107	169	106	25	122	86	153	219	21	40	127	0	109	67	18	309	76	83	216	60	90	241	168	93	86	103	75	202	41	28	75	233	74
	C1orf198	376	936	1881	866	1821	3439	1652	2153	1579	3376	819	2524	427	1777	1642	2347	982	1531	1535	2857	1760	1914	1193	644	759	902	382	367	1067	433	378	450	2401	1413	1488	1124	616	2904	944	1568	467	654	1530	633	753	727	1315	1426
	C1orf21	610	943	799	1963	853	1063	695	966	584	958	1525	1428	534	1280	1805	1130	1066	1483	1151	1624	2079	2000	1028	599	618	809	478	369	304	331	600	686	865	697	707	545	1236	901	468	880	490	270	949	1367	349	762	783	683
	C1orf210	241	624	603	407	593	450	457	641	502	1062	819	648	484	481	725	503	518	507	670	466	421	781	698	390	254	675	221	185	175	167	412	270	581	691	292	222	751	590	446	379	257	311	405	188	138	414	451	459
	C1orf226	111	99	108	81	98	282	7	203	274	353	92	100	0	7	131	155	1	191	154	97	112	314	2	81	80	0	57	112	113	122	77	20	37	54	167	42	70	204	142	200	0	112	170	34	57	138	67	130
	C1orf27	373	385	309	346	296	487	538	334	498	458	401	532	128	349	436	234	546	264	171	327	157	423	215	161	172	270	143	192	106	209	136	257	352	314	229	376	283	391	275	202	281	240	373	97	209	189	293	249
	C1orf35	327	432	425	494	278	426	501	378	392	884	542	452	379	411	479	451	351	499	453	601	442	680	536	306	252	277	150	215	105	171	216	173	505	383	265	373	481	436	452	449	198	327	662	254	219	256	414	453
	C1orf43	3476	4516	4017	4340	3666	3345	2850	4169	4730	8021	6878	4423	2974	3977	6239	3765	5126	4660	5796	3508	4476	7452	5506	2438	2159	3234	1205	1390	1463	1101	4065	2725	4200	4247	2554	2498	6503	4258	3665	3614	2429	3131	4219	2188	1555	3973	3641	3932
	C1orf50	323	372	447	464	371	289	476	374	328	642	476	623	751	480	666	337	545	378	470	388	467	780	787	296	223	478	92	233	111	108	321	253	438	291	253	125	610	380	247	353	235	342	707	203	147	372	330	380
	C1orf52	247	241	284	213	286	223	315	183	239	387	129	239	202	220	261	165	306	226	353	280	135	236	306	123	151	180	55	169	112	106	85	130	264	193	220	179	127	335	336	95	104	180	394	48	131	125	164	158
	C1orf53	121	117	200	151	76	92	104	188	88	271	286	118	125	221	181	124	122	132	107	113	123	137	201	55	56	134	22	53	23	26	73	110	112	108	84	42	174	105	118	66	34	128	121	44	31	60	94	105
	C1orf54	104	16	36	42	61	39	96	57	29	188	26	25	0	25	35	10	104	29	64	68	44	64	10	7	37	49	0	25	15	6	122	21	45	32	15	21	0	21	64	58	65	110	131	64	31	49	54	68
	C1orf56	215	68	36	77	63	48	62	64	66	116	2	80	98	85	87	52	19	61	87	36	84	121	78	29	39	75	0	28	29	44	77	21	51	66	10	26	120	61	38	43	40	62	26	56	35	78	87	68
	C1orf74	112	125	27	93	103	40	0	121	221	211	1	179	47	167	78	122	72	65	165	22	168	178	208	98	31	15	85	48	134	14	48	87	21	112	75	0	0	116	46	39	76	78	26	42	21	156	146	155
	C1orf86	894	814	1053	1500	716	708	1038	975	816	1903	1759	1327	1163	1046	1672	897	1349	1096	1266	1316	1186	2173	1373	814	706	1285	167	500	289	266	988	651	1028	921	648	1109	1361	1074	869	697	592	1021	888	744	416	934	932	735
	C1QBP	2516	3140	2567	2668	2392	3283	3041	3049	2988	4644	3655	3152	3767	3782	3548	3866	3424	2784	2972	3710	2851	4114	3927	2265	1599	2025	1369	1236	976	897	1558	1587	2638	2744	2742	2626	3642	2907	2816	2723	1331	1902	3544	1132	809	1847	2840	2775
	C1QTNF6	16	41	116	123	74	113	35	53	134	165	0	83	85	183	88	195	0	149	125	77	101	109	162	0	20	17	35	9	20	95	10	0	128	29	83	18	0	86	7	23	43	52	24	35	28	34	142	57
	C20orf194	323	429	308	452	551	620	391	658	1054	1431	223	592	84	919	403	177	172	599	556	218	417	442	53	101	438	100	155	134	133	136	20	101	362	387	219	104	112	894	463	618	52	97	168	208	168	89	381	527
	C20orf196	183	360	123	90	172	86	169	234	113	348	477	187	244	107	236	135	238	116	147	208	118	239	66	182	96	109	18	101	113	20	68	56	46	180	96	68	252	178	75	66	84	71	96	159	38	128	180	136
	C20orf24	465	518	349	378	445	434	649	463	582	691	456	491	766	572	595	480	937	346	576	450	378	726	663	330	326	577	223	225	188	171	472	375	511	399	446	435	682	518	434	347	289	361	574	274	133	389	516	394
	C20orf27	343	336	293	198	262	484	418	362	321	622	380	416	349	397	386	273	323	243	283	765	310	282	462	161	173	392	47	163	90	185	433	146	387	263	288	294	145	534	418	336	104	360	447	75	174	233	246	241
	C20orf96	120	124	159	215	68	68	27	101	62	180	134	167	161	102	387	301	120	325	271	128	154	410	180	89	35	73	66	49	47	30	85	33	201	211	114	233	380	138	101	119	52	149	150	101	65	90	274	173
	C21orf2	326	479	273	324	150	294	87	231	291	773	569	416	181	248	277	337	226	181	521	179	324	410	250	270	235	144	95	136	146	101	128	226	242	253	115	413	229	274	514	184	157	241	410	237	72	306	336	227
	C21orf33	85	89	46	37	47	41	408	53	65	100	98	535	72	533	48	62	81	45	46	503	35	51	87	303	105	252	110	68	57	32	74	117	59	432	57	39	470	64	633	231	59	53	650	83	14	545	69	51
	C21orf59	329	331	377	316	277	446	396	292	418	441	658	434	417	379	448	419	351	329	273	407	288	497	405	307	163	318	128	155	175	101	242	169	511	315	442	232	399	395	427	305	117	241	413	136	120	187	403	409
	C21orf91	174	182	175	231	339	267	284	249	346	790	318	454	20	160	220	237	75	161	296	7	139	343	374	66	232	122	54	8	68	50	174	116	207	280	60	0	147	394	344	322	43	134	117	28	47	124	277	331
	C22orf29	140	608	326	390	615	1220	957	584	588	778	577	879	276	347	893	498	542	525	606	754	727	740	474	365	159	331	135	50	477	134	177	336	510	336	381	166	159	664	707	628	345	205	619	364	173	268	248	628
	C22orf39	713	793	811	756	637	465	452	962	621	1614	1051	988	524	647	1727	712	1394	516	995	864	790	1407	661	434	1047	959	165	392	210	267	525	648	618	725	357	451	720	708	471	642	335	731	743	702	310	632	846	584
	C22orf46	363	775	494	969	881	1160	732	1288	1227	988	588	433	361	1379	660	482	245	904	893	608	529	928	270	284	382	294	167	134	355	126	73	376	1146	589	773	802	194	790	840	943	332	491	399	78	331	378	409	1143
	C2CD2	91	82	274	141	353	472	349	251	282	591	107	160	31	359	75	304	41	265	328	226	176	315	104	72	138	11	19	27	112	87	33	94	364	128	43	78	7	505	195	289	130	133	317	2	134	2	158	265
	C2CD2L	0	116	75	68	62	103	110	23	109	137	0	155	114	123	125	71	112	76	44	78	55	61	162	8	35	23	65	17	22	18	204	31	6	81	1	0	95	133	161	99	69	0	92	7	22	108	1	45
	C2CD3	107	984	500	480	800	1536	1246	752	952	1291	202	853	249	1804	678	1119	575	839	631	897	491	597	980	171	272	90	5	169	317	221	193	174	963	573	503	248	150	1136	638	973	198	535	150	309	477	35	486	590
	C2CD5	225	740	462	697	733	1008	635	722	1176	1563	206	624	180	726	844	373	687	1149	537	454	568	689	670	327	909	360	545	101	371	94	89	420	1159	850	493	18	247	1209	794	650	139	507	510	237	232	381	710	897
	C2orf15	92	97	122	171	166	207	235	250	239	402	127	197	157	333	233	102	163	180	176	210	179	175	183	38	127	148	53	52	38	94	117	22	160	166	137	153	121	202	236	212	122	152	192	48	95	116	110	184
	C2orf42	278	362	173	226	302	579	423	348	557	563	68	437	17	316	413	302	192	347	333	182	223	279	465	178	280	239	205	34	279	108	163	155	165	328	406	189	164	365	353	301	128	175	293	207	194	190	96	278
	C2orf43	175	559	661	644	843	1241	961	860	1010	1540	823	1139	948	1373	796	784	878	976	775	1153	955	1301	548	242	161	270	46	164	421	312	260	448	804	678	475	528	922	1131	532	972	345	445	274	185	433	272	616	820
	C2orf44	373	127	84	51	222	364	97	422	214	564	101	268	0	342	214	302	50	349	243	164	125	286	297	123	69	0	0	5	269	133	0	19	272	282	262	287	257	482	90	247	89	44	126	51	190	301	258	433
	C2orf47	234	263	215	281	407	362	305	320	381	691	554	337	352	324	500	288	466	314	412	459	254	438	822	198	180	347	85	112	175	47	317	180	409	259	350	230	262	481	502	456	238	273	517	91	110	178	552	357
	C2orf49	260	328	375	399	526	592	409	779	462	722	525	759	124	651	535	450	334	396	506	389	449	396	354	136	71	198	184	58	191	134	317	343	318	400	270	297	149	476	187	436	83	381	234	156	221	356	233	441
	C2orf68	279	198	215	470	386	363	102	315	535	575	403	441	208	408	770	318	189	486	946	221	428	675	213	162	64	142	60	59	54	110	159	93	219	303	89	235	398	232	143	293	60	137	338	111	91	267	212	532
	C2orf69	176	351	338	306	313	361	455	338	387	1033	192	471	152	361	813	316	209	376	397	179	390	490	136	175	192	227	110	228	101	70	260	115	334	380	161	209	128	342	260	248	69	424	352	352	81	271	519	265
	C2orf72	142	242	175	299	128	478	126	370	301	128	217	57	282	528	237	206	117	316	103	218	205	465	304	128	235	56	75	22	253	64	2	66	427	83	285	277	191	153	18	435	33	110	226	3	47	40	139	300
	C2orf74	130	72	80	43	22	18	9	49	39	80	98	44	55	35	58	37	52	40	45	16	31	71	89	26	38	26	19	32	15	13	106	41	82	31	20	95	62	54	18	53	21	61	89	18	16	38	42	32
	C2orf76	321	317	339	334	187	141	257	279	274	402	474	288	360	247	394	196	491	300	347	477	243	575	568	206	118	236	91	125	60	68	300	127	421	291	164	319	518	217	244	182	99	267	239	155	98	177	212	238
	C2orf81	1	127	147	134	48	63	96	132	95	172	69	108	75	122	40	69	91	73	62	47	39	221	68	1	0	20	0	78	12	10	0	5	50	112	14	48	0	243	100	99	54	72	148	29	15	31	57	42
	C2orf88	95	88	78	42	85	14	0	92	141	259	0	34	94	19	44	0	17	78	51	18	84	94	130	33	34	104	38	46	71	2	76	0	29	110	13	17	123	90	53	17	123	30	27	179	16	109	66	77
	C3orf14	567	1012	759	1130	927	1110	1197	805	681	940	2209	1084	2005	1317	1831	945	1964	986	1437	1461	1215	2056	1543	1122	661	841	263	318	287	286	661	632	1080	746	666	687	2049	1001	696	779	618	547	1145	746	454	775	1251	764
	C3orf17	328	705	448	380	452	669	149	436	597	928	396	799	541	270	537	532	388	502	624	596	435	625	756	253	119	406	339	199	133	212	294	33	532	449	59	296	315	639	423	564	160	282	216	173	183	237	407	588
	C3orf18	329	4	166	361	260	198	251	244	176	641	151	120	234	69	543	105	169	79	271	80	164	343	2	151	157	59	0	35	246	47	159	28	238	258	66	160	63	215	423	148	141	195	55	189	113	285	114	156
	C3orf33	95	82	99	45	100	57	0	93	91	167	206	78	34	76	73	38	62	53	87	63	57	99	16	25	113	56	0	14	37	17	62	50	29	67	59	79	58	176	70	15	33	65	178	49	28	35	205	72
	C3orf38	435	628	616	231	586	899	878	634	561	758	125	525	395	727	607	549	512	384	533	579	377	417	529	145	383	239	141	158	348	256	198	373	424	492	295	59	299	697	275	517	162	370	1013	183	208	265	459	626
	C3orf52	194	285	160	173	387	284	461	329	291	525	121	185	40	175	352	176	361	261	153	170	312	186	319	26	38	266	3	101	91	51	25	90	104	273	82	247	128	402	328	201	101	184	417	153	164	195	107	299
	C3orf58	94	229	46	136	321	439	147	181	182	478	48	449	31	348	239	162	130	315	225	174	242	236	235	77	71	156	96	58	88	136	30	0	132	200	112	112	120	285	72	241	66	62	442	35	135	63	59	281
	C3orf62	48	95	88	93	159	87	260	205	110	206	194	144	280	213	158	96	56	168	53	188	114	199	88	46	124	89	12	21	85	23	63	75	234	82	50	161	21	220	88	111	57	116	218	43	63	124	131	136
	C4orf19	955	1073	614	723	1015	1455	1503	1094	1672	1996	1925	1171	938	1107	1048	1197	1148	872	995	918	674	644	1018	351	846	388	334	493	752	412	491	790	765	881	1197	858	537	1866	1198	1175	327	646	1013	299	568	729	899	1042
	C4orf27	578	456	231	400	119	282	612	346	296	680	682	266	271	345	313	233	470	251	377	307	224	571	441	323	137	242	91	84	77	66	270	152	199	339	230	201	191	290	216	166	137	217	337	126	145	262	465	212
	C4orf29	372	51	242	234	215	226	116	136	299	363	295	275	60	155	318	249	100	244	138	229	336	304	347	75	17	148	3	45	117	31	152	193	182	122	61	22	148	401	252	99	60	160	0	80	48	71	165	244
	C4orf3	3155	4412	4897	3952	3866	3538	5295	3945	3952	6337	8810	5166	4960	4657	7858	4267	5774	4403	5754	5049	4397	7813	6538	3495	2107	4314	1785	1867	1350	1280	4523	2493	4660	5073	2755	3546	6153	4245	3819	3240	2837	2985	5854	2652	1880	3590	4978	4184
	C4orf32	386	390	586	612	320	182	190	657	422	917	429	453	277	410	1248	227	468	286	736	261	364	665	484	156	186	316	413	310	49	93	548	328	381	1286	94	205	299	465	632	170	149	291	389	107	119	269	416	263
	C4orf33	112	321	96	115	216	314	78	297	162	574	697	250	197	499	368	357	468	259	324	365	233	257	605	87	91	370	165	81	113	86	200	262	217	151	110	217	171	364	447	229	158	299	419	110	136	215	399	227
	C4orf36	155	93	115	229	116	154	100	151	157	408	159	252	120	117	273	95	103	144	110	137	140	202	249	46	69	37	31	64	34	58	174	60	131	162	134	102	97	186	178	138	67	107	153	115	90	242	262	145
	C4orf48	93	23	67	56	47	44	62	80	45	197	31	59	52	52	41	39	36	36	53	97	43	60	75	4	18	132	10	18	15	22	42	19	57	57	18	68	38	93	51	92	25	120	54	11	35	37	30	35
	C5AR1	85	5	36	38	131	2	12	29	56	95	74	22	18	17	19	9	18	18	21	20	19	39	46	12	0	38	173	25	0	4	36	0	8	38	0	42	13	23	80	14	4	23	34	12	3	54	10	25
	C5orf15	63	46	151	80	184	151	256	236	248	319	197	113	78	157	164	146	155	171	219	273	130	129	186	158	171	132	68	98	70	111	230	104	154	146	59	59	113	223	215	94	36	50	131	65	84	65	178	159
	C5orf22	251	797	482	563	560	1212	756	736	942	1643	1428	1092	557	1227	961	811	612	856	871	971	714	926	1347	577	386	335	128	220	356	293	107	324	720	490	561	247	589	1009	646	682	260	320	446	277	340	188	508	683
	C5orf24	427	925	697	583	527	663	978	670	832	1563	760	722	458	694	1627	573	599	630	1016	572	714	935	869	617	270	905	196	354	310	202	970	423	814	815	324	244	463	745	724	424	243	718	827	360	292	620	609	688
	C5orf28	105	43	178	65	140	148	147	138	67	280	178	156	103	139	162	141	202	154	138	298	187	195	220	106	40	162	75	107	7	61	96	83	87	158	99	246	169	190	105	116	67	58	60	13	62	205	86	217
	C5orf30	303	403	598	454	428	480	125	334	147	639	418	424	325	602	759	514	178	369	775	424	538	544	604	266	281	319	83	37	142	46	109	112	526	392	322	160	263	446	99	138	327	211	178	176	227	261	304	282
	C5orf38	120	83	105	96	57	42	45	41	46	186	108	61	136	77	79	90	102	62	78	68	106	127	86	58	42	129	49	34	49	17	25	59	92	48	40	73	49	51	40	92	18	147	87	30	21	90	35	135
	C5orf42	259	52	386	325	322	478	311	552	426	520	156	252	7	300	132	361	81	438	251	170	243	346	84	144	247	129	31	80	35	60	23	344	256	135	117	291	237	352	180	221	41	175	239	19	50	80	355	485
	C5orf45	50	72	138	75	117	186	316	158	161	373	497	88	33	237	203	71	189	165	138	144	127	281	105	82	70	52	161	65	28	48	53	110	165	131	143	144	88	228	232	144	138	54	116	22	38	156	100	223
	C5orf49	95	84	56	88	74	77	119	81	190	209	131	172	77	88	76	41	199	29	92	108	109	107	51	59	59	135	27	39	19	8	182	105	79	56	28	74	218	83	59	10	32	34	150	120	19	103	146	195
	C5orf51	14	412	621	574	673	804	525	506	739	838	426	740	52	878	908	763	242	515	622	287	437	639	313	232	165	231	47	45	363	104	119	133	708	487	317	44	84	790	472	621	219	145	156	345	242	252	447	563
	C5orf56	153	57	121	128	106	86	129	122	39	240	134	101	45	175	208	108	216	90	173	122	154	155	55	115	44	288	18	62	27	25	112	17	184	186	76	25	182	150	97	113	62	69	45	61	52	84	109	128
	C5orf63	132	213	144	128	122	229	624	283	238	312	403	370	130	346	228	162	334	185	277	328	153	398	177	276	82	456	85	183	97	56	196	137	345	115	128	115	123	242	284	190	54	109	259	86	109	44	75	169
	C6orf1	422	815	910	641	657	830	1572	899	705	915	876	1020	951	1051	1206	942	814	837	948	1498	681	1008	1526	563	416	765	353	246	425	352	703	563	1162	708	898	840	1113	890	604	868	565	569	625	277	481	554	747	745
	C6orf106	415	497	523	668	676	615	405	497	1014	1247	867	1020	362	927	1373	733	409	832	908	768	820	1169	593	392	276	458	416	258	245	146	556	612	823	641	429	309	1031	700	473	448	137	218	607	458	223	548	424	736
	C6orf120	381	396	295	211	196	282	408	301	259	677	630	267	47	278	264	145	317	283	310	256	227	232	477	134	206	144	0	18	68	48	190	183	144	143	77	149	5	335	280	281	88	178	221	13	91	153	311	321
	C6orf132	129	205	458	457	631	581	728	461	493	962	504	874	416	693	1187	637	465	689	762	426	651	1138	497	292	140	591	212	214	102	124	273	189	541	439	151	258	635	340	157	375	173	259	254	274	198	231	451	450
	C6orf136	231	130	122	155	142	136	196	282	226	325	196	171	196	122	228	101	57	109	200	94	144	245	108	80	122	91	60	68	78	52	180	98	85	226	156	100	155	182	298	121	71	107	164	43	32	152	125	196
	C6orf203	622	868	543	702	599	687	999	1025	885	1280	1609	479	853	657	614	693	655	755	587	763	454	808	1449	336	444	751	236	364	327	222	454	524	781	693	498	741	793	993	731	602	431	558	1266	138	306	629	968	522
	C6orf211	553	814	603	406	574	872	430	761	748	1535	371	692	462	734	722	558	724	561	617	964	405	742	991	347	203	549	302	239	454	195	700	261	592	549	588	194	489	657	695	598	332	641	995	30	415	372	657	675
	C6orf226	152	84	227	247	65	123	81	159	100	281	226	125	178	193	314	217	224	165	265	125	201	360	295	129	80	169	32	64	30	25	155	47	216	206	106	185	328	92	207	112	117	152	152	116	61	221	157	151
	C6orf48	486	779	1190	1344	583	507	595	898	766	1329	1111	874	652	895	1924	996	894	1179	1257	547	898	1709	705	527	393	390	214	236	180	144	417	448	1188	853	472	491	1337	678	446	550	369	479	882	470	164	763	731	791
	C6orf52	92	6	42	28	55	36	59	55	11	92	35	39	152	21	138	42	66	24	39	80	23	110	76	35	35	89	11	25	0	7	94	10	42	52	33	21	29	36	66	29	11	46	54	17	14	41	27	32
	C6orf57	233	216	341	470	317	276	156	474	305	893	380	508	132	474	766	512	335	356	312	364	228	579	202	152	84	264	79	111	72	71	305	122	344	405	175	175	150	323	211	332	144	141	288	180	165	103	150	389
	C6orf62	1681	2871	2059	1774	2272	3120	5132	2092	2294	3799	4113	2969	2605	3266	3834	2337	3765	2745	2760	3393	2337	4530	4221	2490	1430	1851	817	890	1219	1044	1271	1603	2364	2178	2020	1811	2643	2564	2855	1834	1271	1131	2610	1267	1287	1567	3036	2221
	C6orf89	216	233	507	369	352	589	482	341	452	940	46	604	196	479	409	167	303	409	327	253	317	405	114	79	391	193	174	109	196	72	171	261	189	173	177	26	92	485	329	434	172	142	117	233	205	143	145	270
	C7orf26	233	209	185	210	245	277	177	269	249	304	332	228	155	176	279	240	167	320	279	124	338	311	291	82	83	91	47	37	36	56	89	96	207	221	100	165	29	241	125	239	31	127	516	85	92	155	90	265
	C7orf31	56	76	170	117	141	238	107	142	145	297	276	123	122	160	91	149	31	125	128	225	87	116	143	23	0	1	37	34	45	38	0	71	71	66	45	177	45	166	54	120	5	53	99	25	47	81	1	75
	C7orf43	43	5	40	29	42	51	8	44	39	79	1	59	23	47	44	33	26	27	16	16	35	72	28	11	29	4	2	9	8	19	4	24	47	24	18	55	14	41	27	39	16	20	4	1	14	17	22	43
	C7orf49	915	1234	599	578	637	732	782	773	828	1345	1261	687	579	692	801	510	967	609	732	659	589	979	805	410	679	249	235	371	331	304	446	291	777	607	581	438	579	981	1016	555	484	522	1137	420	259	613	752	580
	C7orf50	2325	1872	2718	2865	1691	1167	1467	2283	1692	4385	3283	2214	2171	1802	3443	1738	2297	2386	2640	2251	2626	3383	2162	1609	1288	2061	434	1082	527	624	2301	1309	2680	2331	1324	2023	3264	2273	2104	1815	1501	2149	2630	1260	785	2502	1736	1927
	C7orf55	452	101	81	96	50	28	48	61	47	108	146	46	65	77	209	61	106	85	123	109	81	179	126	78	31	354	27	32	28	20	390	45	72	72	52	77	131	54	44	39	70	130	172	71	43	108	90	67
	C7orf55-LUC7L2	412	489	364	371	407	590	675	585	556	838	458	480	540	665	629	297	472	419	546	631	430	617	718	284	301	312	137	259	316	142	247	211	593	363	320	263	478	541	566	407	183	308	557	302	305	373	496	500
	C7orf60	209	307	523	329	934	961	1429	612	579	926	4	833	98	1084	565	499	532	679	627	572	353	409	756	232	149	228	199	22	186	93	193	283	378	529	512	309	158	779	251	455	24	86	83	52	324	162	296	537
	C7orf73	1884	2055	2955	2285	2091	1846	3668	2461	1450	3019	2810	2567	2286	2791	5404	2242	3234	1988	2902	2479	2783	4468	3042	1560	1381	1877	667	897	827	589	1582	1008	2255	2000	1177	1926	2576	2047	1687	1766	1122	1809	2214	1203	871	1454	2265	1982
	C8orf33	1157	1761	1384	1306	1391	2184	1474	1672	1794	2780	1206	1819	1232	1865	1963	1644	1510	1289	1940	1926	1819	2191	2347	942	732	1096	563	422	594	554	709	706	1828	1377	1398	782	1038	1881	1850	1586	384	1541	901	237	1011	1111	1582	1315
	C8orf4	191	124	173	233	263	85	0	372	175	1209	449	176	105	162	325	306	42	224	419	125	257	558	349	72	524	240	34	126	119	73	127	145	298	216	86	114	125	437	378	277	312	652	611	103	83	827	229	369
	C8orf44	23	48	64	156	51	14	24	28	36	170	16	16	30	49	93	29	87	47	47	40	33	93	23	64	31	35	15	8	6	36	28	4	76	55	42	85	87	32	36	37	44	28	120	39	14	25	43	59
	C8orf58	114	57	241	96	69	127	84	103	156	170	76	95	54	93	141	69	96	73	80	161	106	122	16	42	22	101	103	51	85	32	22	75	0	116	72	51	0	158	158	91	16	45	174	1	53	65	118	149
	C8orf59	334	348	287	306	305	257	257	320	343	485	391	448	308	325	564	252	445	246	378	386	303	505	392	176	147	443	71	142	76	66	333	127	293	252	226	289	421	325	207	292	159	228	373	136	169	218	222	280
	C8orf76	72	88	36	62	49	53	29	62	85	129	78	66	49	105	60	88	46	55	81	63	45	68	93	40	56	38	13	34	25	38	47	70	77	48	49	46	74	61	92	62	30	37	47	29	25	119	85	75
	C8orf82	613	1190	621	1353	744	612	305	753	783	1232	1602	1217	1146	1234	1288	728	1118	974	1347	822	1064	2728	1011	758	537	930	284	269	258	313	655	873	1070	756	509	1162	1153	709	695	786	324	571	660	727	180	680	1150	957
	C8orf88	36	20	29	60	21	16	0	77	26	136	88	28	49	62	25	4	64	38	54	3	33	90	30	17	10	20	0	21	17	4	94	23	42	29	6	0	66	24	11	19	16	35	77	74	0	47	5	15
	C9orf114	128	206	494	554	491	543	541	447	467	505	220	524	402	437	561	654	549	725	505	486	403	568	330	197	367	331	95	134	171	243	300	267	464	300	784	299	569	417	618	418	202	233	334	335	148	275	210	278
	C9orf116	236	233	223	165	207	254	337	264	281	322	341	311	228	230	314	192	406	277	248	301	192	260	360	93	93	204	112	130	46	62	129	168	179	297	255	105	288	257	189	231	112	127	215	109	74	164	203	140
	C9orf142	336	537	495	589	471	525	617	548	456	917	798	956	594	833	894	674	623	730	757	769	698	1041	559	380	308	464	21	104	123	169	331	304	549	614	335	405	729	693	450	511	262	498	324	331	228	305	493	612
	C9orf152	30	261	161	107	128	44	63	88	40	133	327	189	100	172	333	116	269	109	253	224	188	414	81	200	38	125	15	98	32	36	77	119	131	163	106	34	200	95	36	47	74	61	83	173	39	76	144	94
	C9orf156	98	218	225	319	235	455	311	261	404	532	480	658	314	324	493	217	265	435	433	245	244	381	466	188	54	283	170	164	147	97	268	192	353	168	535	179	235	510	371	246	265	141	353	117	107	375	484	265
	C9orf16	773	463	891	814	627	571	974	1148	704	1457	943	943	761	927	1210	758	781	730	900	813	770	1349	919	288	219	991	184	267	172	238	631	253	859	1030	491	890	740	919	524	715	359	792	620	270	410	509	436	728
	C9orf172	12	15	44	31	10	2	0	14	28	24	27	56	3	1	19	27	16	17	37	10	38	63	13	21	5	13	0	5	3	6	11	13	22	19	9	0	28	3	20	12	12	39	9	14	6	9	3	8
	C9orf24	98	41	42	108	54	15	0	136	73	185	145	44	90	4	123	25	46	48	51	19	60	96	76	8	7	69	89	47	35	10	72	8	43	69	6	50	65	109	164	69	38	66	231	94	11	51	31	58
	C9orf3	616	434	493	692	620	335	428	586	737	1044	1340	194	1037	344	599	349	466	584	576	575	593	601	466	323	282	460	78	213	326	156	436	428	440	312	262	575	719	768	906	508	432	520	972	192	152	890	528	276
	C9orf40	99	61	55	41	88	92	20	107	70	84	84	102	79	19	94	10	50	86	47	47	48	28	122	71	58	100	5	50	43	9	4	19	16	68	18	25	66	88	26	94	9	70	100	46	10	32	76	47
	C9orf41	241	577	130	329	335	554	134	685	429	769	566	405	270	642	639	461	209	390	652	422	392	562	344	250	357	391	28	174	260	137	203	196	325	405	266	268	180	564	215	386	240	375	466	110	281	193	288	463
	C9orf64	528	466	592	488	390	805	363	686	479	896	409	520	359	699	856	654	255	645	505	284	449	618	508	337	210	264	372	258	272	126	162	230	752	351	318	158	431	657	316	482	99	202	309	94	181	322	334	553
	C9orf66	40	148	115	116	149	66	141	80	290	245	21	184	154	135	104	178	44	144	169	106	142	302	223	59	45	64	19	51	43	39	92	77	136	202	149	102	179	108	77	115	128	43	72	81	80	141	196	187
	C9orf69	257	220	212	504	339	631	388	283	524	807	109	490	189	347	351	319	240	293	389	564	333	626	333	86	200	194	142	122	128	135	425	140	266	348	127	91	605	766	380	381	135	246	197	129	173	115	337	320
	C9orf72	219	414	270	570	320	512	444	376	282	465	774	631	15	463	719	251	289	437	512	255	363	498	495	207	254	331	237	245	176	102	368	262	138	375	344	98	148	516	155	187	352	317	433	197	97	44	479	340
	C9orf78	1494	3419	2079	2196	2051	2048	3623	2214	2125	3029	4227	2209	3242	2362	3943	2023	2641	2418	2866	2809	2196	3566	3458	1702	996	1885	668	1091	978	644	1466	1356	2733	2034	2157	2470	3140	2439	2724	2000	1615	1363	2777	1534	983	2320	2016	2151
	C9orf85	132	290	346	314	308	421	373	330	205	396	531	259	431	390	443	375	567	352	550	227	295	569	523	317	202	260	130	139	144	86	96	52	369	281	167	104	565	424	346	292	149	270	125	227	146	199	276	241
	C9orf89	456	375	386	383	256	187	193	266	263	750	565	348	330	265	556	230	358	269	451	446	332	654	492	228	248	480	53	182	152	130	171	313	185	272	243	232	505	207	378	281	145	254	330	161	116	493	260	291
	C9orf9	56	113	245	278	221	210	306	340	232	782	549	252	43	202	357	354	139	143	227	135	143	402	439	92	29	183	102	144	101	111	248	24	289	231	112	18	203	292	345	296	66	107	166	115	125	235	70	288
	C9orf91	49	150	40	396	175	251	2	157	105	315	77	98	28	455	179	168	33	165	349	139	328	482	14	218	93	69	192	113	28	56	175	96	261	103	30	38	194	203	0	97	100	63	422	142	37	99	103	336
	CA11	118	52	178	108	46	42	60	133	190	107	174	73	0	37	65	62	73	93	176	51	102	79	11	48	70	84	2	23	3	0	41	117	143	112	99	379	0	259	116	159	0	71	37	27	13	101	138	117
	CA12	1795	1729	688	1542	1100	742	373	888	1049	7097	1707	900	275	454	1168	386	174	975	733	280	1278	1364	1956	203	1472	1184	138	611	1084	367	458	928	457	698	108	861	602	1604	2075	1869	1406	1928	4815	322	485	2543	1253	1767
	CA13	26	193	115	186	363	399	300	239	207	331	291	247	128	303	389	245	85	272	226	201	94	258	160	82	140	123	92	165	19	68	59	117	228	225	137	50	176	363	273	217	53	10	126	14	128	91	296	174
	CA2	8642	2785	3979	3858	1902	1444	2358	7892	5275	12691	10601	2390	1700	974	8784	747	2878	1857	3337	995	1239	2546	7352	665	1349	4639	1166	2930	1395	562	4852	2744	1480	5866	934	3112	2489	5117	8363	2907	2099	2330	8876	425	635	2682	1712	4321
	CA5B	0	63	108	34	79	24	236	17	44	20	4	86	0	82	107	27	18	159	115	42	52	127	74	80	3	66	4	6	27	5	16	32	121	58	19	64	33	122	108	15	0	63	48	9	31	6	9	63
	CAAP1	627	609	615	578	514	627	807	620	677	1238	416	562	453	731	914	559	485	467	648	798	510	673	624	236	320	402	341	250	281	189	516	296	580	923	379	322	596	894	536	567	172	365	648	169	280	380	512	564
	CAB39	1347	1444	2133	1941	2430	4039	2603	3465	3224	4605	2371	3023	668	3347	3977	2970	2374	2309	3020	2726	2399	2944	3321	1616	1329	894	921	450	711	740	1391	1052	2382	2580	1674	1436	1320	3711	1944	2545	335	1339	1417	762	1170	907	2689	2602
	CAB39L	1340	2629	3694	2454	3806	7421	3367	4370	3302	5009	2135	4908	1666	6894	3060	5402	2045	4784	3865	3420	4185	6015	1651	1633	1729	1003	597	733	1628	1112	1146	1560	4588	3119	2337	1758	1346	6151	2135	4204	951	1586	2376	948	2108	538	2485	3529
	CABIN1	72	393	229	185	208	462	140	301	362	455	158	546	102	444	358	223	166	313	412	286	205	419	43	120	233	134	2	156	177	107	24	121	369	265	44	379	153	260	362	228	73	136	130	114	92	115	90	196
	CABLES1	201	91	181	289	300	415	244	198	470	895	346	507	110	173	86	234	132	259	226	181	112	305	110	86	50	39	117	65	173	94	269	14	208	156	328	131	90	383	111	293	32	68	389	0	124	238	0	279
	CABLES2	34	3	76	111	158	131	268	2	185	176	16	46	0	67	255	37	95	118	76	113	89	50	87	105	1	1	58	19	81	57	0	0	57	54	95	4	124	117	63	24	4	86	208	42	24	41	231	71
	CABP1	92	35	40	67	28	42	0	70	97	469	0	60	36	5	8	5	34	27	40	6	80	80	142	8	26	112	0	12	37	21	33	36	19	40	12	29	12	55	71	58	32	140	171	22	11	136	58	75
	CACNA2D1	22	0	26	29	13	4	0	20	63	78	29	114	0	46	168	17	55	39	34	20	80	54	43	20	131	65	60	53	15	11	63	16	63	41	49	30	6	119	34	44	12	7	21	9	2	3	120	56
	CACNB3	206	423	207	139	534	695	741	262	345	222	166	437	182	619	426	287	281	263	432	508	328	292	459	323	188	242	68	187	214	147	225	153	511	352	182	209	268	363	155	257	187	6	76	56	110	36	199	239
	CACNB4	23	102	52	40	67	10	0	113	95	201	54	123	22	42	362	75	2	156	118	34	90	401	13	149	42	10	0	29	46	13	101	5	120	88	54	48	358	58	55	93	50	22	65	104	20	87	15	88
	CACNG4	65	54	25	193	79	24	29	77	19	25	45	126	104	195	287	15	167	151	212	23	274	424	72	151	12	39	1	1	17	9	20	178	182	84	39	24	276	40	33	54	5	65	19	188	19	29	62	110
	CACTIN	60	86	60	131	242	326	207	105	246	382	3	153	0	285	201	132	61	152	129	93	181	161	43	141	36	138	0	27	21	28	103	37	243	49	77	211	93	226	126	196	39	42	94	84	26	49	126	208
	CACUL1	515	1617	897	990	1805	2140	2809	1595	1466	2275	1187	2678	1965	2063	1773	1301	1950	2055	1682	2687	1291	2100	2255	1025	379	1113	493	370	1024	705	481	618	1245	1115	1023	1070	1188	1647	1249	1270	496	449	1065	724	788	635	1446	1397
	CACYBP	1060	2771	1888	1378	1534	1979	2641	2093	2194	2942	3242	2513	2444	2122	2513	2005	2482	1672	2069	2462	1825	2700	2475	1316	984	1396	680	830	724	661	1054	593	1768	2027	1738	1198	2160	2240	1817	1825	1065	1248	2088	933	906	1218	1886	1742
	CADM1	117	24	51	64	121	40	192	99	65	298	426	130	62	176	103	101	56	117	129	92	101	116	106	18	32	115	0	14	98	80	80	34	53	79	37	52	0	210	69	91	36	88	146	66	49	31	158	59
	CADPS2	1018	908	1456	1085	860	394	208	2324	2921	3272	1186	1085	282	447	2044	925	1233	1868	1519	408	1103	1130	767	472	1802	1161	214	322	453	68	709	1110	840	1455	698	669	426	3493	2910	1191	419	915	1783	329	296	1043	1327	1035
	CALB1	17368	5569	3249	1751	823	1815	2294	8086	5275	15517	17664	2839	1055	716	15495	445	4118	1244	3308	608	1046	2087	10367	883	2090	5032	1464	3410	1817	351	4710	4584	657	3302	491	4370	6393	6123	8607	1869	3022	3362	16207	255	868	3130	2980	5933
	CALCOCO1	721	891	848	1068	1306	2614	1043	1488	1843	2787	1095	1428	348	1761	1775	1881	829	1378	1379	1752	1250	1663	1150	835	531	625	77	412	662	516	249	730	1087	1122	1356	264	598	2064	1224	1460	589	731	861	170	643	903	1269	1206
	CALCOCO2	1788	2649	2564	2175	2762	4662	3184	3083	3166	3963	2205	3886	1469	4611	3797	3872	2708	3079	2979	3593	2475	3360	2858	1767	1303	1520	1220	763	977	894	968	1087	3190	2021	3639	1445	1975	3458	2541	3399	1222	1240	2800	1158	1208	1700	2410	1751
	CALD1	465	864	1623	1252	691	408	474	626	295	601	1806	1212	1025	1129	3610	836	899	720	1938	1198	1077	2768	2046	986	992	699	215	262	75	321	467	800	1467	847	467	635	1325	609	429	351	692	843	1464	1058	317	740	1306	1276
	CALM1	6621	10231	11089	9653	9050	9847	10864	10804	11506	13619	16913	13004	12336	11844	20246	11556	10184	11163	13321	12788	10717	20030	14747	8240	4173	8320	3986	4083	2601	2618	7919	6286	12340	12741	7734	9258	14534	9292	7556	7971	4621	5932	10288	7399	3184	7990	10310	10413
	CALM2	12857	19915	14791	13012	9975	11414	15391	15101	9208	22235	32383	14792	14176	12120	26225	13931	20307	10718	16402	15800	13562	22022	25525	11929	8688	12082	5640	6772	5277	4830	10578	8624	13147	10855	10070	11041	17014	12393	14531	9758	9669	8469	18832	9060	4527	10941	17140	10193
	CALM3	1259	1543	1332	1522	1290	1939	1951	1893	1586	3042	1981	1974	1076	1449	2681	2172	1556	1867	1821	1793	1524	2743	1664	1318	720	1207	356	757	715	579	1288	1009	2034	1384	1069	984	2211	1504	1810	1417	773	1164	1660	784	749	967	1333	1320
	CALML3	48	52	59	48	33	14	0	2	473	24	137	36	19	15	47	39	28	143	48	53	28	108	128	30	25	104	5	23	23	7	26	14	167	39	13	204	206	85	26	24	135	67	77	29	11	13	61	241
	CALML4	42	18	66	71	53	33	1	19	115	92	87	49	21	41	39	34	50	59	60	80	44	113	74	35	34	78	15	25	16	13	123	38	37	62	41	41	115	25	31	19	40	34	30	50	30	62	111	84
	CALR	252	227	327	313	342	506	467	548	651	901	373	417	82	248	508	353	319	620	408	182	324	600	424	84	221	193	88	71	156	87	218	130	580	307	197	134	460	604	339	481	313	374	353	174	115	347	266	392
	CALU	538	611	967	580	534	729	939	809	889	1114	2001	537	525	563	954	354	828	669	1009	588	609	1009	1110	634	841	476	128	269	487	289	192	772	582	605	372	535	267	995	891	629	501	499	375	43	311	398	924	710
	CAMK1	120	240	164	235	136	43	138	97	98	130	399	189	241	196	540	169	260	228	319	72	209	511	326	300	101	165	19	71	44	48	200	142	305	120	72	253	494	102	148	50	103	85	239	331	42	179	213	90
	CAMK1D	0	197	155	64	326	415	310	108	120	76	178	245	60	221	92	119	326	129	95	240	83	44	0	12	0	57	301	78	44	31	31	102	57	165	111	129	29	198	69	115	1	37	74	0	95	25	56	206
	CAMK2D	201	822	1264	1055	1316	2627	953	797	883	1195	808	2257	983	1880	2911	2307	764	2080	1288	1776	1500	1847	811	1023	268	339	247	284	564	311	196	446	1906	1485	1288	595	1404	1506	655	1102	255	378	917	560	500	554	1203	990
	CAMK2G	50	301	303	287	268	355	409	277	333	281	198	440	190	321	228	316	220	332	228	491	221	431	387	128	151	148	109	96	196	39	103	97	236	232	226	46	112	294	58	225	247	80	176	54	132	56	223	482
	CAMK2N1	1653	797	1100	1044	892	404	1010	1257	1445	2495	1759	1220	831	744	1879	376	1038	954	990	904	758	1190	1715	410	576	1466	343	780	355	163	2030	795	1001	1524	417	1175	795	1610	1511	730	654	1176	1879	298	285	1083	727	1352
	CAMKK2	158	933	716	439	644	1164	540	442	562	387	773	947	116	828	606	438	455	693	947	517	920	1523	790	243	412	439	379	98	245	209	200	269	635	339	740	143	180	628	397	411	598	260	147	443	220	461	709	720
	CAMKMT	87	442	276	371	302	420	719	401	427	558	430	348	176	305	157	357	311	314	277	462	221	199	308	158	137	113	141	135	144	87	244	208	286	369	349	532	182	486	272	260	126	202	390	75	103	222	216	245
	CAMLG	576	694	643	830	609	329	811	667	492	858	852	690	507	533	1032	601	538	729	620	664	655	955	836	400	230	524	141	264	226	145	457	390	524	607	290	383	552	620	590	370	240	242	621	204	258	425	497	516
	CAMSAP1	39	38	147	222	481	535	127	292	261	506	2	408	175	588	365	319	79	636	485	341	275	591	53	80	19	112	8	148	203	129	3	78	777	231	179	248	34	438	208	435	46	130	192	46	137	126	136	199
	CAMSAP2	121	555	431	412	1017	1477	1098	918	1423	1286	439	997	34	1366	521	983	227	1092	1058	349	611	800	389	189	260	250	89	154	382	157	184	88	955	652	391	273	289	990	422	913	125	234	361	146	273	164	576	892
	CAMSAP3	220	288	395	278	668	1013	599	488	735	685	244	1122	274	970	659	467	212	719	380	451	409	732	315	201	99	180	240	91	310	164	158	333	570	462	438	73	173	704	226	455	176	131	181	176	312	149	362	745
	CAMTA1	1214	1297	1201	964	796	598	1031	1073	1196	1912	2394	1135	1138	913	1964	624	1315	1009	1316	1169	987	2126	2053	587	613	1695	398	733	398	257	1390	845	877	1050	550	1108	1819	1022	1084	889	837	1053	1800	756	441	1469	1158	996
	CAMTA2	140	346	224	143	231	530	421	379	221	392	128	397	8	196	545	223	82	292	217	227	217	283	239	140	96	123	96	85	88	38	64	111	300	204	72	91	69	214	165	233	90	132	51	31	80	191	64	251
	CAND1	1118	1004	1244	875	2217	4322	2683	1997	2237	2852	2016	2702	457	3555	1445	1806	1555	1778	2444	2667	1674	1432	1700	943	723	748	435	396	1122	727	565	578	2781	1684	1222	710	532	3780	1742	1992	195	1070	809	367	1217	703	2260	2102
	CANT1	29	149	83	174	150	166	25	167	150	257	144	249	98	185	360	143	223	147	179	88	231	341	141	70	116	147	34	32	82	27	105	112	193	150	81	71	172	139	61	132	83	83	69	176	55	72	250	208
	CANX	1689	1459	1798	1961	2196	1955	1941	2497	3259	3820	3535	2427	993	3189	1990	1856	1510	2530	2369	1300	2322	2672	2257	1353	1539	919	525	533	765	660	1085	1007	1973	1690	722	1357	986	3139	1859	2086	754	1368	1961	606	721	1126	1663	1979
	CAP1	2016	5066	3672	3508	4533	9121	5937	5553	4989	5680	4785	5213	5029	6129	5970	6025	3484	5144	4659	9507	5295	6296	5931	3182	2156	2328	1484	1250	2287	1593	1545	1708	4451	3896	5656	2994	4606	6327	4503	5264	1836	2987	3709	1555	2442	2078	5272	4111
	CAP2	200	200	296	166	383	441	424	300	225	190	422	254	4	267	147	296	188	240	125	509	216	112	237	166	131	158	147	103	215	86	78	107	314	274	224	65	42	320	257	355	194	319	394	0	131	199	102	197
	CAPG	5587	23661	8633	7927	13625	31491	18120	16410	10453	14321	16809	17683	25513	19153	13816	24748	19571	14303	9217	38093	14443	15328	18583	9820	5603	9542	6340	6735	7255	6794	5819	7537	13443	13506	18701	12105	10764	22548	13815	19765	4908	8695	10826	3738	6871	3799	11961	8905
	CAPN1	1349	5286	4583	3623	10514	20093	5868	8249	8338	9055	2649	10976	3109	11595	5222	10129	4082	8293	6046	8969	7900	6476	5232	3393	1773	2041	1421	1288	3909	2566	1559	3444	8854	5753	7702	4104	2105	12025	4841	10030	1792	3917	2718	1443	4066	1563	4061	6917
	CAPN10	247	84	178	281	292	235	173	119	233	405	299	262	49	313	286	260	183	254	401	134	200	383	242	75	91	90	125	100	87	69	202	286	268	294	142	244	63	248	339	197	186	276	150	52	90	103	207	252
	CAPN12	32	13	28	33	19	20	34	44	23	45	0	22	132	12	46	57	47	8	27	17	14	11	45	21	27	20	0	4	14	7	18	10	19	37	30	3	82	30	19	27	0	18	21	7	7	30	22	46
	CAPN13	197	339	396	481	1224	2488	888	1603	1527	1078	259	1074	475	3243	702	1823	684	633	801	492	428	550	555	135	150	337	463	238	518	243	270	0	832	525	792	200	209	751	39	843	180	423	330	52	226	36	510	816
	CAPN15	49	156	106	51	215	350	144	192	112	222	83	280	29	191	113	134	106	218	75	163	100	151	15	22	13	62	61	43	108	51	22	34	73	75	78	0	9	189	124	98	47	85	33	18	73	23	51	110
	CAPN2	1921	1527	1895	1728	1710	981	1483	2877	1947	7605	2081	1795	386	1096	2281	1154	999	1570	1818	788	1688	2574	1767	746	1906	1437	632	660	1334	594	1013	1325	1791	2321	522	911	1898	2770	1844	1811	1230	2190	3574	866	571	1662	1471	2189
	CAPN3	55	9	23	32	20	15	0	30	124	62	15	29	2	34	20	13	0	22	30	28	13	27	106	25	4	163	2	19	5	6	244	56	34	29	14	18	147	16	45	16	78	38	96	20	14	141	148	67
	CAPN5	504	4367	4988	4212	9066	20744	6826	6381	8223	8260	2129	8857	2425	9861	3779	11349	3778	9247	5365	11449	5749	5461	4528	2342	2118	1722	2454	1148	4637	2480	1144	2397	7207	5060	4874	2740	2263	13722	4363	9081	1358	3042	1570	1109	3349	1188	2999	6036
	CAPN7	962	632	1146	525	987	1090	1472	1220	1434	1647	1255	1122	291	1099	1096	944	874	1143	1251	843	848	1261	1078	445	565	449	125	235	369	271	747	484	1193	779	688	223	811	2050	1211	845	149	701	841	302	438	453	1150	764
	CAPNS1	1465	2124	1111	2019	915	1344	901	1628	1087	1678	2844	2104	1424	1543	3632	1542	1415	2009	2113	2179	1414	3867	1465	1807	295	1267	420	526	347	260	1204	656	2212	1614	1078	1038	2949	879	1081	847	560	884	1135	1096	611	1174	1150	1234
	CAPRIN1	1184	2817	3311	2981	4749	8118	2809	4558	4977	7072	2204	4375	1330	6507	3600	4777	2254	4298	4428	4324	4227	4499	2649	1516	1495	1689	892	763	1705	1476	1184	1308	5403	4046	2451	1828	2068	6505	2027	4995	1361	1866	2658	510	2059	1506	2783	4157
	CAPRIN2	206	594	269	319	250	406	882	308	734	646	1029	598	330	237	410	279	258	568	338	339	393	299	168	220	343	275	35	230	132	92	195	329	299	335	269	117	253	643	571	356	253	146	385	80	133	336	564	496
	CAPS	1403	1849	1707	1253	2228	3123	2732	2028	1916	2595	1696	2578	2891	2586	1278	2820	2587	1581	1735	3493	1389	1826	2034	1030	811	1437	585	524	920	691	1155	1117	2312	1858	2327	1305	1517	2686	1760	1984	677	936	1118	693	958	489	1685	1583
	CAPS2	149	129	150	126	53	141	54	142	43	191	0	165	191	70	219	66	68	111	174	49	143	195	6	72	15	57	115	16	18	43	0	54	187	58	52	56	157	130	80	157	31	37	75	15	47	74	152	65
	CAPZA1	719	3382	3898	1717	3056	4896	3912	3872	3380	5195	3596	4310	3504	5417	4121	4558	4101	3987	4740	3419	3969	4749	2915	3019	1501	1246	1709	888	1351	1436	1348	1725	3473	2574	2811	1387	1942	3582	2365	4285	913	2213	2502	1464	1056	1824	3210	2533
	CAPZA2	2560	5122	3461	3023	3389	4162	4873	4282	4097	6982	5149	4658	3615	4311	5086	3022	4646	3140	4205	4674	3165	4763	5761	2471	2325	3240	1406	1625	1638	1199	3195	1631	3780	3950	3238	2503	3521	4855	4398	2948	2029	2645	4117	1397	1541	2881	4945	3702
	CAPZB	1896	3436	3974	4144	2418	3573	1769	3434	2828	3223	5343	4720	2911	3961	7046	4629	2775	3964	5781	3605	4684	7674	2660	3540	1572	2175	1045	1075	980	870	1286	1696	5820	2948	2839	2150	4217	3192	2590	2523	1602	1751	2571	1847	788	1994	2348	2832
	CARD11	254	422	678	422	1392	1999	788	1113	1508	1190	176	1593	719	1412	715	1271	344	835	926	857	640	741	453	288	400	89	194	170	220	171	99	259	1192	375	749	392	374	995	347	1061	61	190	284	160	451	10	367	1119
	CARD16	36	100	107	92	128	144	212	150	175	333	346	198	169	189	136	224	298	176	126	285	91	238	214	68	93	131	275	20	76	45	38	85	170	204	163	148	88	153	110	144	69	135	197	10	94	30	102	115
	CARD6	62	403	258	361	396	959	171	482	589	868	0	533	175	580	102	582	60	470	337	743	319	224	282	256	153	49	143	84	269	184	126	143	356	281	398	105	239	765	142	482	96	77	409	11	109	10	425	400
	CARD8	15	271	244	249	350	569	20	152	301	415	113	525	362	215	132	322	230	311	181	100	229	434	122	80	147	212	217	94	218	58	92	146	365	260	205	9	163	385	133	367	156	135	178	175	110	273	204	267
	CARF	62	171	305	325	292	193	170	254	248	289	337	87	68	257	308	163	122	243	359	185	152	548	183	301	91	185	1	34	65	52	10	43	282	209	197	191	335	381	189	72	48	164	45	7	63	146	260	197
	CARHSP1	318	199	86	373	267	334	229	408	341	543	316	422	143	330	417	207	264	277	347	368	172	400	326	136	136	360	142	163	253	66	432	183	245	372	219	117	258	275	344	290	167	114	200	225	114	140	171	209
	CARKD	1028	1743	1796	1818	2206	2139	2346	2206	2555	2850	1596	2379	1077	2497	2830	2534	1942	1859	1868	1566	1829	2300	1890	1241	1056	909	765	509	926	688	1036	1491	2510	2048	2017	1458	1697	2768	2158	1957	815	1155	2226	853	725	1336	1293	2112
	CARM1	23	103	40	127	162	149	40	155	181	238	151	151	85	76	162	128	79	225	94	189	103	221	45	51	56	62	21	24	79	38	74	33	219	76	29	186	228	165	203	148	25	57	131	12	55	16	174	168
	CARS	644	948	658	555	1420	1803	1026	1241	1349	1156	744	1057	232	1626	896	853	1758	891	924	1154	699	1049	1531	614	584	361	510	261	735	383	315	893	1101	1027	1049	1128	545	1514	1068	1196	278	422	700	221	378	553	1292	754
	CARS2	809	1024	768	658	885	1023	1041	1167	901	1429	1444	1214	725	753	1121	1214	1320	1174	1096	1121	970	1851	819	609	372	564	234	474	363	396	641	483	1005	925	750	812	766	1197	863	894	389	597	885	419	298	709	707	698
	CASC1	110	0	148	58	85	47	91	103	61	172	150	65	2	59	32	20	50	75	44	32	13	17	112	1	87	67	101	16	58	0	68	0	54	71	145	169	75	185	66	88	1	63	31	57	19	30	90	175
	CASC10	2	27	56	45	70	87	59	79	121	184	70	95	0	100	63	19	3	19	40	33	70	49	0	34	8	101	41	9	7	20	71	0	127	80	42	19	20	61	3	53	0	60	58	22	20	71	171	31
	CASC3	1435	1020	1617	1096	2143	3535	704	1899	2173	3445	463	2002	209	2552	1566	1760	1429	1769	2069	1595	1491	2109	1147	947	818	790	215	459	683	541	494	592	2107	1599	1191	496	922	2579	1083	1722	464	812	1279	644	844	907	880	1646
	CASC4	280	735	839	1034	864	788	660	929	866	1287	721	970	533	1039	1048	1103	728	1028	1273	746	940	1461	787	500	559	457	469	195	198	244	267	565	957	983	422	202	479	1050	384	664	178	435	569	534	197	307	920	706
	CASD1	155	217	69	187	407	400	286	198	301	686	449	280	271	217	318	218	162	312	405	386	232	370	176	163	241	67	46	45	197	79	113	148	164	174	143	251	87	398	279	169	90	248	225	57	185	105	195	364
	CASK	228	140	444	255	253	470	451	320	631	678	268	329	139	417	210	387	36	358	290	250	341	394	151	137	156	153	270	135	170	25	263	196	342	328	290	210	195	489	204	248	161	167	778	99	162	358	238	247
	CASKIN2	49	27	23	118	51	71	0	58	115	358	0	64	6	16	57	16	55	37	73	11	92	143	94	7	18	26	17	40	44	3	46	33	26	42	0	13	1	74	88	66	4	18	64	38	10	46	2	97
	CASP1	17	279	161	238	337	538	494	361	287	519	57	200	759	237	174	355	255	218	292	405	309	212	156	80	211	243	278	29	195	99	90	181	150	204	233	279	55	541	355	320	83	203	106	37	70	93	111	266
	CASP10	0	242	175	56	244	609	252	235	195	525	54	226	78	282	32	140	249	148	78	256	133	126	63	66	2	205	89	35	152	84	28	92	474	103	311	0	0	333	0	206	22	129	0	2	44	37	80	236
	CASP2	94	138	130	201	428	566	299	491	367	285	131	457	91	680	481	365	59	352	366	185	344	303	183	151	94	206	39	53	115	82	86	97	325	435	167	212	97	508	177	654	180	113	189	73	51	78	240	249
	CASP3	451	1363	302	480	890	1359	2212	915	1020	1321	604	915	775	1424	839	790	973	998	1113	1618	848	703	1712	384	609	582	419	212	408	342	638	463	428	473	688	372	477	1472	709	808	138	548	486	251	701	139	924	766
	CASP4	396	751	665	424	779	962	597	766	649	1071	673	573	1011	601	571	731	841	576	646	1050	504	891	1114	348	432	412	697	279	190	286	338	293	667	505	890	827	381	713	605	633	436	618	713	234	471	427	525	525
	CASP6	413	709	762	452	517	854	1067	739	718	818	923	1031	938	911	709	993	1032	821	596	1125	841	862	782	618	331	478	223	278	231	210	289	426	661	645	1035	505	628	892	593	824	378	510	578	394	237	479	825	626
	CASP7	382	646	573	580	689	1047	1013	1129	805	1595	1123	913	890	1027	1100	1195	1088	994	1089	988	799	1659	1553	619	387	785	64	311	495	457	425	862	887	615	972	166	770	1518	596	879	307	487	480	226	397	402	785	738
	CASP8	52	346	337	312	490	727	653	242	282	723	92	492	147	665	457	607	136	574	345	725	332	321	428	178	52	142	387	115	358	223	251	119	392	214	213	167	57	342	286	326	74	151	80	200	245	110	146	480
	CASP8AP2	711	518	393	314	865	948	561	838	732	1355	530	697	420	934	541	479	887	693	557	851	553	514	765	444	262	156	87	303	415	199	315	328	764	556	585	341	610	739	657	686	91	207	838	120	416	226	657	706
	CASP9	315	258	168	146	370	427	520	435	280	721	241	515	237	285	494	384	442	432	379	435	292	472	516	191	106	247	0	218	189	52	211	212	554	297	322	143	455	373	467	385	105	90	185	68	139	296	385	462
	CAST	967	2088	1567	1636	1435	2670	2813	1759	2131	2418	1280	2440	1262	2497	2201	1970	1726	2471	1804	2406	1715	2534	2287	1109	1177	1252	546	606	1120	685	982	1019	2005	1933	1672	1339	2001	2963	1742	2410	764	821	2068	627	1086	1082	1626	1949
	CASZ1	169	518	561	699	1411	2375	500	825	1392	2078	323	2168	369	1149	936	835	388	1556	984	637	988	1224	381	221	230	336	72	164	264	213	171	277	1191	690	215	282	333	1217	237	841	220	231	243	163	315	238	465	1204
	CAT	1901	4546	3002	3299	5428	8676	5857	4641	5430	6221	5457	6875	2991	8523	5865	6263	3966	4959	4398	8408	5439	5834	7252	2676	2238	3839	1505	1558	1869	1835	1979	2392	4535	3721	5082	3171	3694	7781	4345	5154	1734	2922	3088	1708	2477	2053	4838	4942
	CAV2	223	149	308	383	311	376	836	483	294	489	307	573	366	287	485	228	75	368	290	712	173	106	906	224	185	347	124	307	175	140	400	254	218	305	256	172	33	302	461	352	125	364	407	156	354	186	445	270
	CBFA2T2	182	338	720	943	770	1252	373	535	1156	1380	512	973	370	1262	1504	881	803	1112	1085	737	1087	1605	368	782	625	348	227	231	360	179	285	984	1203	628	597	371	330	696	638	722	273	285	341	688	225	284	534	750
	CBFA2T3	0	5	63	64	15	148	33	42	8	42	4	135	0	98	3	74	79	134	43	144	69	112	4	11	23	12	30	1	22	9	11	21	0	68	2	64	30	60	51	111	43	25	31	57	22	9	28	41
	CBFB	475	645	540	462	724	873	154	835	844	1233	302	941	465	784	832	653	512	685	812	1045	530	805	1339	390	368	435	251	134	367	146	309	532	608	700	386	496	313	1215	718	624	304	661	998	239	363	353	823	448
	CBL	78	158	180	117	631	667	279	390	653	525	36	522	9	541	280	306	42	353	356	139	396	165	51	52	3	3	65	18	52	23	53	187	406	202	85	112	226	309	77	473	58	34	95	13	68	69	247	342
	CBLB	46	225	768	507	804	1009	390	519	760	1020	379	468	207	927	470	442	144	897	656	506	525	315	42	322	226	66	411	203	404	178	261	98	701	475	382	166	384	660	647	847	52	168	62	201	243	190	796	769
	CBLC	474	1018	720	501	1628	2743	1538	1062	1130	1302	633	1630	423	1949	610	2117	1148	1199	925	2445	972	906	557	585	496	465	213	358	563	432	407	580	813	678	1220	398	874	1463	660	1546	449	462	566	376	519	200	986	991
	CBLL1	267	502	572	943	707	764	159	667	586	874	1506	759	396	1008	1242	675	494	886	1192	393	795	1042	111	189	436	392	440	244	368	214	221	551	802	525	321	177	116	937	318	571	265	405	529	203	376	472	689	532
	CBR1	2413	2659	2175	2527	1589	1522	2097	2171	1393	3762	4881	2088	2101	1868	3619	1594	2405	1811	2244	2569	1941	3349	4029	1829	1460	1963	653	1079	766	898	1526	1972	2146	1782	1270	1911	3595	2181	3641	1306	1353	1902	4355	1537	755	2841	2675	2046
	CBR3	0	62	98	162	35	26	35	46	26	76	64	47	34	36	120	68	160	42	194	23	94	141	54	92	54	114	35	71	9	12	49	69	115	44	17	30	86	66	37	24	36	50	15	64	12	68	57	16
	CBR4	181	499	495	455	559	546	342	623	520	871	1078	568	392	647	951	655	472	494	657	641	461	697	576	296	236	281	91	196	161	71	206	252	550	627	269	242	401	628	345	294	214	226	688	65	212	207	503	444
	CBWD1	561	2192	1546	997	1236	1150	1733	1587	1711	1885	3122	1693	1911	1105	1766	1793	2265	1619	1320	1743	1673	2244	3602	1387	908	560	761	653	470	584	935	863	1363	885	1907	617	2243	1495	1688	1361	1459	574	2278	811	626	1685	2586	1537
	CBWD2	810	1173	777	730	1218	856	1550	1525	1129	1590	1921	947	1274	729	983	856	1301	991	1313	1196	876	1562	1413	754	791	450	551	465	378	160	435	706	1150	847	1144	446	1556	1137	951	912	643	581	1314	393	311	471	1377	1003
	CBWD3	81	209	139	95	223	237	321	208	251	259	148	315	230	309	160	213	231	241	190	148	118	179	321	138	159	60	111	52	118	64	58	178	111	119	270	233	244	400	197	207	150	80	174	55	74	54	127	127
	CBWD5	162	344	299	174	475	220	676	415	465	626	721	475	325	405	318	382	559	364	427	269	193	496	398	312	351	216	303	232	189	117	178	275	316	336	499	344	711	588	314	394	294	228	504	181	136	346	456	307
	CBWD7	88	363	148	77	203	168	192	146	181	446	204	186	85	166	103	94	267	119	157	136	94	197	208	71	157	138	13	97	62	74	102	60	86	40	257	138	86	265	198	112	101	129	116	67	82	117	91	180
	CBX1	224	267	433	403	242	325	113	555	375	759	390	508	221	430	683	387	352	520	553	251	443	683	279	112	220	128	109	66	100	56	184	116	310	480	119	220	262	410	187	328	163	166	381	183	83	185	276	383
	CBX3	1325	1260	939	773	639	913	1021	1365	1035	1834	2256	1064	1543	793	1453	848	1281	882	927	1314	908	1332	1894	736	532	1148	216	177	262	212	1034	375	604	1005	690	710	800	1287	1146	1194	413	973	1582	335	510	520	875	737
	CBX4	47	154	63	114	176	383	277	189	200	373	90	322	54	249	265	241	71	224	197	130	184	207	211	66	39	66	63	18	38	51	90	61	268	241	158	75	114	226	66	186	25	128	130	88	112	34	306	189
	CBX5	302	774	1222	799	777	1202	344	971	723	1790	1410	1288	741	1282	2031	1040	426	1246	1217	1269	1064	1961	807	752	369	741	538	427	321	256	419	983	850	1139	377	440	571	761	1089	554	295	614	888	900	346	708	978	937
	CBX6	179	275	340	262	535	1331	353	510	506	675	142	823	151	497	584	455	404	590	315	887	399	600	191	274	75	207	160	85	224	101	200	112	284	288	243	295	221	529	154	573	63	371	167	83	324	77	207	526
	CBX7	157	106	129	258	208	281	43	164	131	641	153	171	90	194	387	171	76	336	199	113	279	308	238	87	129	143	0	40	135	66	140	26	251	264	64	47	155	158	197	185	45	79	58	152	71	97	64	245
	CBX8	33	33	81	87	59	103	293	91	69	98	1	82	10	61	43	41	106	110	84	168	43	71	91	13	53	23	35	63	42	33	18	19	26	43	76	86	109	109	86	78	47	55	111	23	32	27	75	28
	CBY1	1341	910	712	952	582	583	955	698	848	1415	1410	623	933	840	1227	761	971	666	1065	833	768	1516	1246	769	610	638	352	505	338	217	841	614	816	709	457	912	1022	849	899	684	709	420	1075	351	247	801	1098	533
	CC2D1A	72	260	225	284	707	1531	296	540	847	1058	76	754	47	817	390	499	379	705	482	627	526	414	213	145	58	91	62	49	283	155	160	187	614	637	400	263	224	867	300	535	168	410	73	94	212	246	201	476
	CC2D1B	55	103	89	130	487	617	332	199	358	656	1	399	190	221	380	219	69	480	258	214	147	210	2	114	44	38	6	46	209	88	54	93	214	182	295	36	105	218	58	144	129	125	345	101	104	105	75	157
	CC2D2A	358	212	380	281	338	296	77	587	551	1161	591	447	243	158	354	284	126	402	332	317	336	280	311	164	351	265	62	164	137	80	301	51	216	574	217	261	526	379	856	364	239	470	458	157	202	584	393	478
	CCAR1	2424	3386	2717	1611	2984	4186	2737	3458	5130	5128	3625	3798	2455	4436	3206	3097	2559	4053	3145	3657	2555	2917	3300	1542	2625	1862	754	1212	1515	1204	993	1563	3573	2143	3175	3227	1782	4853	4168	3316	1239	1404	2921	801	1636	1905	3173	3187
	CCAR2	403	621	288	412	572	1061	646	842	850	1231	462	981	159	903	583	615	296	728	560	428	577	987	556	257	411	222	321	112	190	209	142	275	533	432	443	579	168	892	428	649	286	439	396	89	316	76	538	652
	CCBL1	115	227	285	242	278	220	0	185	272	169	48	271	122	169	359	217	396	329	400	214	341	722	372	202	58	216	78	156	101	52	177	101	258	323	193	289	287	289	116	104	238	46	87	103	96	139	364	176
	CCBL2	307	1003	678	797	1182	1901	1152	1109	1312	1785	1383	935	1337	1740	1568	1456	448	951	993	1836	1148	1271	1437	711	585	1034	205	349	619	428	396	382	811	624	1099	511	620	1277	918	940	195	902	443	171	513	514	1242	568
	CCDC101	285	175	291	208	269	286	855	457	281	522	436	348	216	156	285	155	407	338	403	373	186	269	195	186	187	299	48	148	209	110	178	124	247	259	146	506	367	238	234	218	68	207	425	124	112	402	279	387
	CCDC102A	110	44	62	185	45	46	0	197	208	241	116	136	20	30	138	90	47	135	59	12	113	91	62	25	58	20	0	9	4	17	62	0	107	124	95	81	211	91	171	114	2	82	86	70	8	91	41	128
	CCDC106	254	124	166	195	139	104	55	119	206	283	194	125	33	119	198	73	188	164	199	78	232	369	187	91	60	157	40	34	70	6	189	78	212	186	124	138	109	217	199	144	63	150	187	57	50	113	86	158
	CCDC107	68	98	36	53	72	44	93	52	97	116	219	45	34	37	72	59	98	68	72	62	56	164	102	35	67	49	41	61	35	12	111	57	40	41	42	61	140	126	170	46	38	30	60	50	15	137	66	56
	CCDC108	25	23	49	50	14	6	2	8	6	3	23	92	24	23	129	10	26	35	44	68	23	82	14	29	9	35	7	28	1	6	40	7	28	17	9	26	38	23	2	11	12	39	16	34	19	13	17	61
	CCDC112	199	268	256	186	177	274	421	323	305	277	335	305	117	374	170	160	278	333	213	430	210	315	257	168	122	175	40	107	96	41	105	152	231	174	218	190	134	277	203	239	67	220	369	109	177	68	242	304
	CCDC113	32	438	444	352	659	1299	650	521	650	775	43	781	152	591	283	652	333	431	643	786	172	302	264	244	135	49	55	91	347	117	115	149	463	337	458	467	31	763	345	900	187	120	289	29	253	36	480	583
	CCDC115	1909	1818	2515	2093	1809	3510	3256	2424	1952	3206	2504	3024	3161	2584	3132	2956	3910	2131	2543	3596	2441	3414	3469	1801	1497	1696	1301	827	922	733	1187	1509	2164	3083	2642	1963	3317	3107	3680	2201	1113	1632	2854	1086	910	1400	1896	1834
	CCDC117	105	192	125	136	177	169	198	189	211	349	99	268	112	171	127	105	133	131	155	148	184	193	190	64	80	105	177	53	62	64	152	62	121	97	75	72	46	204	155	156	41	86	107	67	55	68	139	134
	CCDC12	866	871	1142	950	996	1296	1540	1255	1041	1473	1288	1656	780	1393	1001	1121	1264	1025	1033	1366	885	1524	1310	654	572	794	247	589	510	388	620	801	1115	1101	906	1071	1312	1409	1323	1081	475	619	1427	424	347	571	827	928
	CCDC120	28	72	50	39	123	253	167	74	142	238	87	107	0	121	94	138	168	109	97	99	176	107	29	46	104	40	59	16	94	27	86	7	204	43	159	0	78	91	27	120	0	49	53	12	72	19	27	142
	CCDC121	91	226	271	99	164	218	291	273	336	337	425	139	30	294	239	100	160	211	197	257	155	376	191	75	148	140	0	100	96	54	30	88	228	283	122	69	235	336	289	292	101	193	224	61	160	104	49	241
	CCDC122	38	86	72	74	76	80	27	69	92	183	48	91	70	125	196	102	67	106	138	64	79	172	106	92	40	69	12	16	19	34	27	37	181	90	45	93	90	70	18	65	33	86	31	52	40	61	113	167
	CCDC124	695	1168	1114	869	897	879	803	1114	984	1460	1794	1180	1199	976	1543	1125	1167	1012	1466	1364	1140	1671	1244	728	842	627	628	629	465	281	522	730	1145	1159	831	1168	1215	1122	1183	991	551	827	1313	671	336	1162	977	906
	CCDC125	157	307	381	492	481	360	391	330	436	516	629	521	488	641	606	790	459	684	506	439	450	957	451	322	96	120	133	223	122	165	67	346	846	365	357	185	520	367	201	226	162	153	388	255	106	223	380	364
	CCDC126	79	94	119	28	110	106	85	31	90	217	0	131	118	107	134	75	208	55	55	162	108	57	170	17	18	129	0	42	52	93	29	97	138	84	39	3	60	130	178	6	14	110	174	0	75	57	399	78
	CCDC127	185	239	162	113	232	128	195	314	208	447	447	251	221	199	305	277	111	295	303	311	157	320	210	134	181	121	38	67	145	71	158	76	307	347	173	317	377	251	300	339	30	82	396	134	78	174	184	285
	CCDC130	290	550	416	414	242	441	528	236	567	684	280	476	81	571	489	394	515	331	555	326	402	192	458	175	345	143	177	160	134	207	34	160	300	305	432	440	267	365	689	268	157	150	618	322	216	251	350	302
	CCDC132	143	530	292	295	751	1003	376	505	647	719	462	647	217	884	449	590	46	646	638	513	475	624	910	188	213	344	146	182	363	151	254	69	596	452	208	9	195	688	458	802	160	212	412	36	546	71	652	745
	CCDC137	237	442	332	410	394	941	397	583	803	707	245	453	86	525	478	413	373	435	483	708	464	379	174	272	308	208	80	193	269	249	231	241	733	444	433	243	594	657	554	630	291	177	292	200	276	185	195	410
	CCDC138	159	218	126	92	114	152	470	251	137	310	134	342	182	328	98	105	176	186	133	200	157	153	244	23	72	101	35	71	109	73	252	95	295	67	144	12	196	269	48	156	31	76	120	18	139	52	257	143
	CCDC14	221	149	117	136	178	220	183	77	141	235	461	246	5	239	187	201	220	157	159	221	128	165	216	46	37	46	111	6	1	64	69	0	202	97	142	22	19	195	9	104	26	73	166	51	94	35	135	43
	CCDC146	218	139	168	92	131	86	36	132	172	404	182	132	6	147	99	67	33	125	122	134	71	99	116	12	117	172	45	61	121	29	113	92	119	147	44	40	372	130	193	129	64	92	500	31	59	118	226	168
	CCDC148	142	93	134	118	71	41	1	241	214	525	298	89	94	43	162	78	69	139	112	58	159	150	253	25	132	101	6	55	71	57	64	33	71	145	85	135	30	253	472	254	105	131	792	26	31	179	61	155
	CCDC149	253	585	213	297	354	628	284	343	575	645	629	599	53	568	643	529	519	547	598	418	524	1009	700	364	148	134	65	106	53	91	282	270	458	429	288	292	518	561	247	378	156	246	497	504	115	363	363	390
	CCDC151	42	19	70	97	8	7	18	118	32	228	214	21	4	9	110	3	22	70	32	9	35	25	18	2	26	76	19	29	25	3	81	2	0	36	2	35	62	74	89	59	21	42	123	4	6	40	12	83
	CCDC153	20	39	34	63	57	23	52	81	6	46	139	8	51	46	66	17	43	14	40	70	26	45	60	17	33	19	0	47	4	10	4	3	3	90	41	40	58	43	65	37	43	23	91	38	25	12	25	62
	CCDC157	0	127	92	140	87	124	142	75	137	306	0	202	45	115	31	68	271	81	74	86	84	203	134	95	53	73	113	54	28	78	93	128	36	141	85	138	5	162	232	108	22	44	242	38	21	58	77	102
	CCDC159	333	724	739	703	459	491	890	594	442	796	1848	824	1113	930	1526	804	846	946	1083	793	890	1750	1066	808	391	295	481	276	158	288	544	645	990	715	516	838	1181	530	622	487	399	706	559	679	276	786	713	635
	CCDC160	109	114	134	106	106	127	175	146	124	330	231	76	131	66	125	80	138	39	77	237	82	155	258	10	95	138	86	38	76	68	63	41	43	111	51	125	130	111	159	112	76	108	427	76	79	195	107	98
	CCDC167	536	638	555	492	242	277	407	346	263	532	570	477	597	641	1000	365	954	497	588	582	658	1332	609	487	247	502	158	179	37	104	316	151	360	362	269	501	963	377	312	287	252	378	334	521	179	407	513	360
	CCDC169	29	231	308	237	340	950	327	550	464	372	85	435	179	1112	292	375	313	511	573	669	466	404	345	256	568	123	44	178	159	184	121	181	418	169	442	145	175	563	303	525	95	126	182	64	334	56	306	575
	CCDC171	38	197	53	173	123	173	191	105	256	307	79	96	13	190	215	71	86	109	115	366	97	88	104	19	179	133	0	56	163	37	53	15	93	138	89	126	68	273	251	234	36	97	276	46	52	33	293	289
	CCDC173	11	2	25	18	23	5	24	31	32	68	78	15	18	12	21	15	25	12	15	0	9	14	10	19	8	8	0	12	22	1	40	10	22	22	35	64	1	35	25	16	0	26	37	39	8	5	10	28
	CCDC174	515	1358	573	442	625	1023	2264	822	1002	1101	1459	933	1234	989	694	514	816	930	683	1266	422	1076	1469	535	631	593	250	350	351	328	610	364	400	685	820	682	512	981	914	829	578	699	886	139	607	484	915	730
	CCDC176	169	152	204	150	212	146	546	285	281	483	447	229	248	63	264	112	281	83	277	255	198	351	581	145	284	273	11	109	62	102	175	48	170	125	243	220	166	387	250	265	241	102	70	40	43	281	178	187
	CCDC178	215	115	57	69	55	3	155	47	145	282	2	0	32	39	85	40	87	29	59	0	38	0	1	24	37	102	49	25	40	11	124	109	86	54	0	0	55	71	184	85	11	104	483	85	0	126	63	98
	CCDC18	190	20	111	112	130	100	187	38	201	111	228	103	72	220	116	60	184	150	108	147	88	205	49	92	63	19	0	29	37	14	20	83	66	114	90	46	148	158	159	142	17	82	63	7	30	62	45	129
	CCDC181	324	160	118	61	97	21	82	232	207	343	222	20	3	15	79	26	261	79	141	67	83	60	243	14	150	135	130	112	39	15	205	136	48	197	36	136	44	210	226	140	6	81	341	42	37	67	27	75
	CCDC183	12	16	31	21	6	13	6	4	5	33	10	52	2	26	52	21	7	28	27	34	43	35	9	19	20	13	0	10	1	5	25	5	33	23	7	20	46	4	6	15	11	9	34	20	9	2	9	24
	CCDC186	918	1951	1577	1401	1942	2215	3131	1684	2342	2583	1661	2726	1261	3210	2854	1699	1688	2671	1979	2327	1625	3263	1365	1357	1082	1041	585	737	928	694	691	1069	2284	1808	1681	1585	1395	2007	1567	1542	886	683	1274	748	1211	559	2177	2264
	CCDC22	98	288	527	237	246	464	658	212	385	394	11	298	242	448	174	364	249	541	355	248	338	454	187	494	203	150	187	26	178	111	62	555	502	225	273	91	368	472	271	289	137	136	341	225	199	229	277	330
	CCDC23	216	133	295	220	120	169	172	371	152	456	379	359	173	266	324	209	286	265	373	157	226	440	400	173	146	171	96	143	67	49	212	118	302	288	161	325	252	177	171	246	120	126	283	135	62	165	273	275
	CCDC24	3	240	237	238	215	206	79	204	197	498	61	285	266	307	246	210	249	200	197	201	233	399	175	100	170	150	56	148	132	60	100	87	181	193	162	92	95	287	178	157	85	142	160	85	54	72	109	156
	CCDC25	1008	1114	1127	1098	1236	964	757	1408	1263	1644	1924	1339	936	1339	2037	1287	1022	1056	1376	1782	1031	2002	1802	666	261	1088	332	259	365	226	837	715	1042	1198	924	1055	1913	1381	1061	1167	474	852	939	512	462	819	1291	997
	CCDC28A	887	1229	1172	1170	733	876	1056	1154	984	1806	3099	1099	1773	1200	1616	997	1065	983	1090	1006	1070	2248	1969	794	662	795	244	638	404	231	966	783	813	1101	754	1100	1675	1255	942	1174	726	650	1594	475	383	1017	1164	937
	CCDC28B	98	45	35	50	14	38	94	82	69	294	302	77	0	0	93	19	32	64	54	30	48	72	159	52	54	90	68	24	41	31	44	66	30	61	14	38	81	38	155	73	51	59	269	43	40	95	77	37
	CCDC30	334	173	387	218	207	96	94	276	515	435	810	248	279	255	148	115	73	223	183	302	111	221	307	84	157	196	203	69	136	21	168	278	179	168	64	173	209	389	452	243	104	253	276	67	102	230	83	410
	CCDC34	139	170	196	79	175	135	261	177	225	283	311	198	154	177	271	134	115	154	164	175	136	162	267	100	26	156	98	70	98	48	22	112	141	158	92	208	141	224	133	120	133	75	75	107	117	48	180	156
	CCDC40	124	142	183	197	85	76	3	249	424	248	0	24	0	133	88	56	123	124	133	71	104	74	0	12	64	230	34	105	104	25	0	55	79	106	7	22	116	205	105	216	1	46	181	58	5	109	150	89
	CCDC43	458	457	456	367	372	594	889	539	593	683	324	518	745	540	779	601	466	605	546	633	530	754	711	239	233	397	297	181	239	155	380	197	524	601	316	145	417	500	431	452	254	146	603	220	161	444	463	559
	CCDC47	789	451	284	319	357	490	610	579	736	924	174	437	211	346	551	433	718	323	437	234	223	356	381	153	464	277	198	128	328	187	448	337	291	270	131	150	418	532	405	426	215	166	658	81	139	212	362	253
	CCDC50	456	462	879	355	792	1259	1114	479	867	1279	940	931	469	921	775	885	604	848	679	501	576	742	622	333	122	356	168	334	361	214	508	269	650	566	670	329	663	800	593	850	330	391	776	214	356	475	498	793
	CCDC51	644	586	287	456	472	547	284	1281	739	1550	621	673	840	630	657	453	390	448	637	772	431	809	476	246	575	469	434	316	250	173	564	284	413	490	568	697	453	924	700	708	148	559	1159	210	237	429	536	385
	CCDC53	583	887	1022	891	751	1145	1362	951	1203	1606	2278	1218	1445	847	1810	920	1020	824	1154	1388	1073	1582	1524	563	406	563	270	337	422	366	722	385	982	800	730	971	1399	943	923	977	562	693	1025	577	354	937	823	962
	CCDC57	338	347	599	467	320	286	230	322	713	437	541	524	319	529	685	289	341	464	524	459	622	639	299	280	302	487	56	79	179	96	310	131	407	324	248	559	537	690	261	415	188	501	313	280	187	405	286	310
	CCDC58	19	202	239	65	80	68	420	197	420	408	58	185	315	83	161	85	21	225	263	225	85	525	313	92	52	49	61	7	45	11	219	138	96	196	117	296	79	64	373	352	114	219	345	84	69	192	161	256
	CCDC59	399	373	425	291	293	319	290	408	303	578	306	544	395	351	448	359	487	374	363	326	303	522	200	162	177	247	128	132	54	105	188	141	519	296	213	303	305	194	232	285	184	331	444	112	152	315	276	304
	CCDC6	294	1173	837	873	1090	1575	890	891	1010	1170	517	1693	671	1225	1674	1468	716	1437	939	1101	929	1797	607	601	223	502	312	251	350	257	432	224	1184	1112	1000	599	1025	1085	442	931	201	305	818	342	622	413	1026	1075
	CCDC61	44	106	165	201	159	307	377	229	153	244	13	306	50	313	211	255	117	186	179	112	90	185	284	96	35	127	111	48	55	25	84	33	270	68	109	177	50	180	89	218	27	82	38	13	110	41	77	169
	CCDC64	265	440	282	678	618	381	201	652	1193	1842	242	505	174	311	586	415	76	531	492	255	1031	497	868	140	273	485	183	203	353	126	232	593	381	253	243	256	387	655	692	588	269	379	980	64	230	518	546	736
	CCDC64B	516	1543	1103	1274	2619	4052	2474	2110	2534	2616	510	2608	1073	3435	1536	2362	1411	2863	2023	2654	1860	2257	1381	768	852	899	626	541	1122	670	573	558	1845	1569	2355	1150	926	3459	1504	1939	385	687	1061	378	1168	439	1523	1743
	CCDC66	230	573	402	378	325	508	550	411	637	1005	556	429	314	507	533	299	662	417	405	306	334	648	343	304	353	342	170	280	225	89	296	191	449	269	352	586	495	820	707	326	115	357	819	185	255	444	381	385
	CCDC67	22	22	46	67	36	13	0	84	1	45	0	58	0	14	91	44	75	39	40	24	94	132	71	56	17	28	60	21	0	8	4	41	24	49	2	93	107	47	27	14	6	17	98	101	29	1	144	48
	CCDC68	9	12	108	169	48	81	201	51	107	89	280	170	161	86	203	133	163	54	122	105	125	201	65	199	111	79	0	50	43	14	44	32	201	98	35	15	85	54	73	78	22	14	139	40	50	30	157	140
	CCDC69	277	883	1365	288	1604	2556	1350	1404	2421	1258	1010	2535	701	1904	1127	2350	596	1683	950	1325	1931	1205	709	384	1322	429	490	187	815	315	333	532	1521	517	1739	593	421	1745	800	1572	325	578	547	315	1062	186	778	1210
	CCDC71L	8	35	33	44	78	12	16	31	20	78	17	24	67	58	169	25	27	35	71	30	74	47	31	23	7	24	45	8	38	2	16	41	25	23	27	89	90	37	30	37	4	42	87	52	7	61	44	21
	CCDC74A	314	162	308	767	154	59	71	351	187	464	761	482	111	199	773	409	204	274	420	197	334	438	136	312	171	343	0	193	49	54	298	157	269	479	171	301	494	280	366	100	120	183	154	302	48	203	277	119
	CCDC74B	112	150	314	385	108	24	206	227	85	273	393	259	153	108	430	161	396	460	247	100	402	796	273	183	165	140	104	121	43	35	98	161	199	298	101	57	761	107	180	117	25	170	76	275	30	254	345	256
	CCDC77	252	22	101	83	133	222	283	199	105	217	104	229	1	107	44	216	110	208	261	103	143	442	0	158	2	190	96	54	137	13	136	27	176	82	98	35	108	164	404	211	1	61	129	48	158	51	244	316
	CCDC8	384	113	120	284	33	52	118	327	324	1000	143	156	99	0	400	65	20	118	106	0	211	124	126	47	123	140	0	106	96	80	84	79	107	220	39	66	103	341	322	193	128	125	220	0	31	200	109	252
	CCDC82	364	723	369	499	563	754	1463	604	982	837	539	549	491	1186	603	499	447	638	574	787	395	601	724	362	528	412	158	203	282	214	261	387	626	547	591	400	523	915	698	574	82	336	544	137	345	422	676	382
	CCDC84	181	181	152	66	249	186	343	250	249	362	234	168	153	211	243	175	348	206	224	182	152	240	137	69	91	110	6	83	85	69	14	152	9	155	189	39	138	200	111	183	12	90	197	94	59	29	176	147
	CCDC85B	236	165	329	313	315	296	193	297	234	409	476	286	291	436	362	435	275	361	393	261	367	489	213	149	140	239	74	156	112	67	231	196	290	349	201	539	358	226	243	177	157	176	227	204	61	211	246	240
	CCDC85C	23	43	162	123	346	735	193	214	276	386	315	268	15	329	264	269	109	422	164	203	209	244	187	129	22	39	1	59	42	53	109	68	197	238	108	223	68	365	74	199	35	41	78	126	76	38	123	163
	CCDC86	313	353	288	392	334	518	441	304	335	399	340	299	275	536	337	462	238	482	443	452	456	703	104	191	269	153	36	80	219	110	230	125	464	419	246	245	299	359	420	278	150	254	397	256	144	297	263	256
	CCDC88A	65	38	140	145	83	27	62	65	113	187	30	80	3	34	176	84	40	79	113	21	68	223	0	12	78	5	15	21	14	19	71	64	84	100	76	211	2	83	15	25	45	69	52	71	2	41	6	135
	CCDC88B	3	99	79	73	117	511	11	40	44	267	177	184	25	120	156	177	84	260	519	89	106	190	129	88	23	143	13	118	153	19	74	40	84	174	183	13	46	211	8	41	26	44	85	17	24	24	91	161
	CCDC88C	143	611	867	982	1170	1550	421	774	1329	1325	261	1522	292	909	803	974	641	1308	667	695	928	1443	513	434	448	243	275	178	164	309	575	502	826	1003	567	164	539	684	538	571	201	294	665	269	250	274	336	836
	CCDC9	56	79	145	163	128	185	143	183	170	288	277	109	86	185	147	106	190	176	205	245	154	87	46	26	23	207	32	87	117	65	59	105	288	132	52	184	81	169	104	124	24	85	149	28	64	120	72	123
	CCDC90B	663	1849	1300	1271	1902	2358	3218	1884	1728	2367	2109	2353	1815	2367	2023	2068	2590	1846	1659	2367	1344	2765	2441	1185	813	763	375	588	794	622	828	1012	1989	1355	1577	1067	1124	2112	1453	1720	700	764	1484	609	1017	758	1441	1632
	CCDC91	365	680	707	519	829	1091	789	913	1099	1248	1068	868	608	913	778	988	714	1078	599	1141	574	1045	1172	431	225	561	277	302	374	242	349	392	1032	1001	598	423	484	1067	520	827	258	486	514	456	459	415	1082	523
	CCDC92	99	209	211	185	187	238	290	240	277	588	309	333	156	199	295	193	186	333	256	187	250	334	249	116	130	141	85	127	129	35	148	154	256	242	181	121	191	332	462	202	156	106	184	68	71	205	183	229
	CCDC93	326	645	239	717	616	1342	781	752	1452	1309	566	778	538	882	445	723	245	898	539	286	390	499	888	363	405	201	152	350	367	221	424	387	471	444	578	70	124	1016	405	973	132	326	302	16	195	219	364	940
	CCDC94	279	246	215	238	288	384	187	328	297	659	375	382	164	401	352	332	356	296	302	339	332	471	329	99	195	241	94	185	126	90	165	182	277	329	159	441	355	443	262	356	233	326	342	174	134	260	156	290
	CCDC97	118	137	295	288	270	459	266	271	269	555	202	399	195	389	480	250	346	345	356	499	259	479	257	213	190	473	117	156	143	82	216	150	315	148	187	112	349	381	257	262	73	232	213	108	138	98	147	297
	CCHCR1	204	180	134	224	186	50	100	231	374	395	69	372	31	216	186	278	89	108	165	5	179	327	41	56	94	77	0	8	155	73	52	177	156	294	333	101	269	355	288	293	48	197	11	152	111	34	303	163
	CCK	109	224	39	376	113	43	40	121	5	32	196	266	80	176	475	59	266	278	378	240	350	589	241	164	125	105	62	39	5	23	195	70	303	78	60	250	396	25	38	53	160	209	115	188	23	51	104	149
	CCL15	17	217	140	24	152	276	348	146	253	163	146	187	294	194	79	237	308	150	112	137	83	83	235	59	174	47	46	56	88	54	44	131	208	86	317	53	157	152	161	142	77	51	145	53	59	30	211	92
	CCL15-CCL14	3	21	16	3	3	26	41	10	29	5	11	4	31	23	8	18	21	10	15	7	6	8	12	8	12	4	0	7	18	8	5	9	21	6	52	18	7	9	12	15	7	7	12	4	1	22	42	1
	CCL28	37	50	66	59	78	95	0	57	16	47	129	134	29	31	58	101	70	61	60	20	89	96	20	57	4	81	6	3	8	15	51	80	89	96	14	0	53	15	70	58	4	22	34	9	25	85	43	83
	CCM2	424	279	435	532	518	441	687	417	705	867	691	492	284	448	590	343	446	481	533	281	386	646	666	314	357	161	209	167	192	183	197	317	415	378	184	259	379	660	374	409	279	204	447	265	167	320	743	316
	CCNB1	141	139	87	99	81	149	244	127	224	314	110	161	104	201	173	117	0	132	268	218	127	181	43	86	167	99	0	26	1	68	116	0	39	121	160	10	56	152	76	134	47	76	158	40	77	34	150	170
	CCNB1IP1	642	382	385	457	441	257	139	655	673	1246	1376	559	466	362	633	281	861	605	389	346	415	876	233	236	259	429	184	191	187	85	564	231	283	573	230	222	613	643	663	372	174	430	485	182	180	432	297	673
	CCNC	1051	1685	1658	1021	1695	1785	2007	1644	1316	1835	2880	1695	1770	2039	2756	1585	1937	1088	1937	2352	1372	2393	2465	1680	1028	895	753	439	695	532	1126	596	2122	1334	1089	761	1424	1751	975	1196	633	1523	1765	908	955	705	1831	832
	CCND1	917	3663	3510	2813	3964	5660	6306	4612	5155	4607	3351	5617	4720	5965	3850	4670	3248	2947	3172	4476	3612	4423	3712	2125	2030	1407	1308	1539	2154	1699	1096	2918	4574	2644	3683	2408	2633	3584	2162	3744	1943	1859	3074	1436	1467	1373	3806	4064
	CCND2	146	159	382	180	208	720	58	133	141	722	252	275	267	520	106	278	68	91	264	51	529	198	67	156	47	0	33	90	70	67	28	57	29	315	132	50	79	265	177	404	157	168	4	54	76	34	140	269
	CCND3	969	1480	1162	793	1588	2098	2510	1438	1455	1911	1334	1757	1993	1542	1401	2053	1466	1058	1579	1445	1899	1858	1432	1079	1143	1268	264	532	771	639	887	1179	1288	1039	2068	1505	800	1547	1840	1460	524	1055	1494	533	522	924	990	1283
	CCNDBP1	2187	2983	2160	1457	2343	2954	3314	2224	2086	3114	3822	2775	1995	2514	3054	3289	2683	2298	2520	3977	2152	3619	3267	1523	964	1528	743	1033	1052	641	1054	1562	2329	2021	2813	1141	2512	2868	2811	2113	1103	1118	1847	802	824	1326	2214	1776
	CCNE1	93	214	219	212	729	1000	514	586	617	426	943	153	288	536	285	580	571	291	618	337	230	823	497	165	186	121	163	200	149	138	134	219	525	62	794	293	82	268	492	357	0	127	173	46	229	40	138	461
	CCNG1	2221	4993	5493	3771	4839	7654	9456	5940	5445	8623	5992	6679	4929	6628	5535	5189	7588	5071	5656	9643	4628	7611	8274	3019	2986	3763	1608	1623	2217	1890	3327	2949	5417	4422	3797	2275	3889	7139	4375	5581	2657	3331	4773	1991	2772	2790	5641	4410
	CCNG2	798	1678	1653	1472	1393	1759	2011	1534	1798	2457	1826	1995	889	2309	3168	1671	1357	1776	2348	2134	1856	2837	2061	1073	1129	1182	415	512	735	411	829	804	1634	1595	993	935	1291	2280	1159	1565	555	1130	1568	1271	1010	1242	1498	1328
	CCNH	565	885	709	730	710	807	876	642	657	992	1192	781	540	907	962	831	824	601	759	1293	522	1032	885	528	235	482	94	199	260	175	682	263	811	722	604	508	758	705	574	601	461	453	787	482	290	574	896	570
	CCNI	3644	4453	4784	7028	4319	3900	3648	5125	4610	9680	7444	6896	4277	7232	13170	5444	4651	7137	9098	4219	6606	12936	3879	4658	2780	3681	1553	1806	1131	836	4028	3159	7939	7303	3339	3625	6190	3489	3622	4248	2074	2672	6271	3674	1430	3812	3698	6211
	CCNJ	177	6	69	154	49	111	9	61	120	238	3	183	0	52	234	21	67	146	81	0	130	49	102	42	137	114	0	0	22	42	0	5	5	221	36	83	57	181	45	138	1	250	193	90	1	114	11	272
	CCNJL	462	324	491	87	399	655	375	462	662	742	751	472	223	470	296	524	120	609	646	431	284	525	314	66	119	181	6	140	397	198	231	47	278	307	680	214	49	354	155	412	184	224	309	96	221	263	276	419
	CCNK	45	58	152	166	148	210	233	148	203	218	130	199	28	241	111	184	97	140	245	131	198	224	50	32	34	57	56	19	20	26	71	40	206	130	55	56	14	139	69	120	17	29	56	28	27	43	135	148
	CCNL1	1221	1096	1025	634	1470	1495	2104	767	1344	2064	1586	1126	883	1797	1135	1168	1257	1249	1325	1457	759	1533	1733	526	694	750	938	491	648	451	964	538	652	767	1267	727	945	1373	1634	1058	381	388	1194	304	608	720	833	1291
	CCNL2	539	973	931	549	993	1323	1049	1056	1174	1226	896	878	411	1162	721	998	828	1356	1102	1312	920	804	896	581	759	393	359	499	480	392	593	675	858	862	1119	970	963	1111	959	897	494	689	909	140	512	517	772	904
	CCNO	194	323	337	413	656	629	888	489	624	601	317	425	631	755	591	650	481	363	438	697	428	629	337	299	353	460	125	154	393	244	348	337	625	525	584	307	276	470	410	725	337	209	277	198	249	205	377	328
	CCNT1	138	160	189	402	530	618	654	259	656	893	413	787	635	1150	351	424	428	752	664	484	195	413	454	230	27	77	1	90	265	109	105	285	675	374	240	332	240	452	144	334	126	89	52	20	161	63	294	699
	CCNT2	502	1584	932	525	1931	2794	2814	1291	1784	2286	1502	2840	633	2867	1163	1289	1740	2071	1927	3037	983	1536	1170	976	674	885	1070	517	991	704	735	1168	1219	926	1707	787	698	1990	1723	1485	410	501	965	393	1328	221	1415	1811
	CCNY	1114	1720	1656	2022	1828	2080	1636	1861	1787	3905	2913	2506	1486	1977	2241	1796	1620	1962	2464	1294	2067	2787	1890	1138	900	945	415	531	706	582	809	1170	2135	1877	1311	813	1829	2136	2000	1513	666	819	2320	1138	457	1743	886	1961
	CCNYL1	31	59	107	85	97	61	129	163	145	273	410	120	39	148	147	91	70	63	95	142	94	104	70	92	55	48	50	4	40	28	48	135	141	114	51	81	154	147	60	62	17	34	107	106	23	51	97	145
	CCP110	182	368	359	295	367	369	235	468	652	986	267	539	34	634	223	328	137	313	262	129	242	537	121	153	325	183	202	120	129	44	53	93	410	366	174	283	90	493	502	466	24	67	198	260	137	296	93	356
	CCPG1	29	8	15	11	14	3	26	19	27	46	18	11	64	20	31	1	28	21	36	11	15	5	39	4	75	23	38	24	5	1	42	17	1	14	15	15	20	35	5	21	2	15	18	2	6	8	19	5
	CCS	394	452	445	685	415	383	317	441	456	846	656	649	360	579	1186	523	375	573	841	529	558	1083	552	331	260	499	163	211	135	126	267	406	696	555	310	193	591	548	576	405	249	498	561	287	226	515	372	455
	CCSAP	55	82	130	68	133	79	47	114	34	22	182	129	34	54	107	96	74	47	94	161	59	210	4	53	29	77	17	2	3	13	12	4	179	63	77	47	0	71	25	48	15	13	2	53	33	92	21	63
	CCSER1	97	534	258	503	840	1377	213	934	643	1558	565	1222	327	1188	684	953	333	727	732	575	567	436	282	261	441	187	456	208	255	233	110	326	730	376	302	115	204	896	282	727	223	248	568	119	500	216	487	888
	CCSER2	553	1247	892	1106	1399	1931	1715	1567	1172	2200	627	1572	760	1563	1391	1319	1060	1379	1185	1788	1113	1992	957	783	981	705	379	432	945	402	631	965	1880	1055	1158	399	899	1552	1242	1521	561	715	1353	423	556	999	1519	1403
	CCT2	2014	2312	2481	2030	2726	3237	2553	2941	2735	3902	4310	3112	1914	3631	3579	2393	2509	3723	2858	2866	2492	3793	2973	1170	905	958	1393	862	1250	848	1420	1198	2635	2513	2373	2264	1875	3518	2408	2813	765	1462	2068	1175	1281	1140	2045	2672
	CCT3	2472	4028	3991	2967	4000	6206	4543	4551	4955	5541	4261	5722	3396	4492	5816	4188	3091	4877	4295	6484	3902	8020	4691	2196	2219	2029	2159	1054	1716	1486	1568	1634	4319	3409	4036	2993	3439	4931	3145	4510	1508	2408	4023	2034	1720	2083	4121	3628
	CCT4	1389	2590	2390	2322	2475	4246	3853	3002	3007	3886	2937	3654	2353	3638	3048	2995	2147	3045	2680	4088	2789	3941	3325	1642	1112	1432	1009	894	1182	1145	1512	1303	2830	2656	2432	2108	2173	3392	2264	2879	983	1264	1887	996	1329	1220	2906	2716
	CCT5	1470	2729	2540	1873	2797	4924	4304	3649	3228	3705	3163	3554	2670	3904	3517	3418	2527	2917	2910	5274	3017	3743	3368	1703	1344	1557	1240	980	1313	965	1324	1414	2597	2503	4200	1586	2795	3620	1961	3306	1226	1653	2227	1067	1242	1398	2567	2752
	CCT6A	1401	3222	3001	1989	2900	4945	3057	3403	3616	5100	2515	3771	1926	4230	3287	3137	2085	3499	2977	4326	2699	3568	3738	1925	1407	1441	947	754	1178	1072	1599	1001	2853	2870	2392	1799	1885	4779	1797	3285	1158	1705	2478	840	1516	1501	3133	3335
	CCT6B	108	192	87	185	49	173	0	91	101	24	186	181	114	124	190	84	160	104	64	161	113	330	114	260	29	109	59	4	74	60	52	83	121	174	115	128	4	50	8	132	53	82	38	55	46	115	9	96
	CCT7	2214	4911	4375	3800	5011	7443	4061	4975	4333	5203	5457	5115	4988	6499	7206	5817	5283	5100	5109	6394	4212	7463	5554	3894	2140	2107	926	1343	1763	1503	2011	2217	6280	3653	4339	2516	4092	5516	3671	4569	1738	2476	3463	2270	1386	2538	4142	4739
	CCT8	1455	3030	2549	2930	3417	4740	3849	2722	3463	4349	1910	3642	2870	4371	3738	4358	1906	3561	3797	4979	2935	4897	3038	1997	1330	1945	778	799	989	630	1490	1188	2819	2642	2114	1380	2296	4105	2396	3321	1104	1778	1858	1061	1570	1177	3011	3019
	CCZ1	111	308	68	369	226	415	413	510	332	368	393	162	93	456	342	434	633	418	110	325	199	368	421	183	439	37	131	101	131	99	53	201	345	499	185	35	165	285	233	225	50	197	295	109	139	206	56	69
	CCZ1B	189	470	467	264	606	503	1143	491	499	506	508	519	402	492	321	691	315	301	661	906	419	448	345	224	143	138	61	152	294	164	172	207	597	295	583	499	549	546	619	411	196	142	456	91	95	218	568	545
	CD151	184	140	157	211	171	224	276	157	260	317	164	202	169	108	240	196	168	325	154	235	179	382	187	78	76	143	32	49	63	53	161	170	166	185	121	73	201	200	113	198	105	144	160	46	104	235	174	178
	CD164	694	1101	1020	766	617	845	1756	1101	971	2105	1373	1000	492	719	960	598	938	915	1198	974	760	1185	2122	490	844	1507	858	375	395	378	880	327	861	839	707	563	661	1383	1016	805	531	558	527	342	455	835	1207	851
	CD24	5533	6002	10506	8140	12375	16834	10206	16472	11867	26700	7051	15596	5419	16819	12833	9637	5778	9402	10683	9518	9566	13532	9753	3335	4602	6850	2340	2575	3385	1970	5503	3813	11665	15369	4663	5083	4729	16609	6119	13868	3394	6620	11057	1700	4297	5589	6054	10978
	CD2AP	932	1579	2197	1748	3080	3733	3401	2697	3090	3790	2103	4191	933	3635	2559	3173	1725	3056	2891	2339	2169	3005	2094	1671	1117	1358	929	571	1189	539	1195	661	2801	2239	1731	1666	1107	4038	1360	2846	685	1190	1183	718	1367	730	2034	2792
	CD2BP2	430	763	542	637	842	1096	648	723	608	1105	630	867	470	801	908	863	497	640	893	1085	772	1255	519	444	443	539	471	287	383	253	512	303	816	699	587	558	743	957	407	860	350	548	903	260	470	492	385	713
	CD320	44	50	64	173	42	37	1	87	92	93	141	53	106	13	109	40	91	52	115	3	85	124	73	44	64	84	0	48	37	15	29	43	28	29	50	0	35	81	53	48	62	18	241	118	1	127	66	60
	CD38	23	118	51	316	41	67	32	24	16	7	267	29	94	136	91	70	57	118	112	52	85	443	213	98	140	60	79	21	1	20	15	25	121	20	1	0	63	76	5	53	17	31	75	107	34	114	148	110
	CD3EAP	0	22	15	15	15	15	42	32	7	16	0	28	0	18	8	21	17	43	7	41	11	36	8	6	16	10	3	9	13	10	24	24	16	23	15	46	42	14	28	21	2	1	5	4	10	11	14	23
	CD44	31	115	138	77	59	29	117	0	99	236	205	78	23	79	29	44	157	27	251	115	172	247	36	65	0	48	678	27	11	43	1	24	218	74	27	214	45	111	55	43	19	50	128	36	1	49	101	39
	CD46	513	711	635	607	774	1066	1056	838	710	1480	782	1109	421	1260	798	1014	1388	839	983	1241	707	945	1319	460	609	597	365	311	472	198	803	313	938	600	673	686	594	1208	1025	745	253	309	982	300	386	370	743	758
	CD47	146	315	263	216	253	213	174	181	237	683	388	171	249	230	426	225	451	114	294	278	234	455	256	290	99	240	67	126	64	103	145	235	169	133	143	215	608	322	226	196	107	176	480	75	44	139	274	135
	CD55	375	532	526	251	636	1259	1008	986	828	976	972	1019	1054	1332	659	830	655	623	434	713	531	611	646	283	236	554	1144	238	481	300	391	421	610	296	745	492	308	795	300	861	414	248	96	203	742	40	513	791
	CD59	798	479	558	493	472	341	392	627	615	1198	1063	446	352	217	222	197	586	344	449	333	399	782	1198	190	475	793	204	316	334	204	558	260	265	457	501	627	919	588	676	541	538	545	891	247	170	690	420	536
	CD63	2522	3072	2573	2357	2299	3092	4543	3619	3633	3939	4816	2789	3401	2220	3824	2589	3578	2808	3180	3716	2717	3551	4204	1454	1614	2050	1360	1500	1330	900	2246	1980	2501	2607	2819	3755	3178	3467	3377	3489	2331	1850	2850	1276	1242	2884	2006	2849
	CD74	351	150	174	155	98	223	821	202	278	940	418	77	204	92	179	187	63	80	217	98	115	351	569	30	218	363	2033	103	170	87	289	209	53	233	116	531	211	617	615	176	196	143	284	192	67	83	276	218
	CD81	215	402	168	250	171	178	378	265	155	697	393	325	72	191	332	163	322	186	203	157	244	236	327	123	111	275	102	230	99	48	151	100	180	406	233	336	319	206	392	203	72	369	523	218	83	397	74	178
	CD82	181	83	153	158	113	154	73	230	197	318	299	102	1	66	190	77	104	66	133	142	100	104	93	96	130	376	380	119	45	5	186	99	21	323	77	165	31	285	237	185	97	143	83	35	38	189	108	150
	CD9	1221	1532	993	1319	1035	1109	1592	1269	1271	2281	3140	1293	1019	1219	1798	1156	2261	1237	1441	1246	1282	1492	2657	858	679	1462	309	581	647	347	1088	730	1249	1332	619	1295	1179	1336	1253	943	867	1070	1573	546	595	1265	1145	1071
	CD96	83	120	330	106	197	423	565	201	215	282	170	419	0	371	102	376	138	120	170	381	109	166	200	95	33	51	27	44	43	64	73	307	214	172	140	108	59	220	61	222	74	81	142	31	117	13	374	171
	CD99L2	66	2	67	166	88	61	0	134	108	319	8	60	31	74	215	87	12	157	150	65	63	172	63	49	23	42	16	21	23	26	5	50	8	120	106	0	1	64	133	92	79	93	3	89	35	28	89	179
	CDA	214	89	63	53	51	37	217	206	141	309	116	15	29	29	59	8	58	38	32	32	32	74	218	22	37	140	17	7	20	6	113	95	12	26	9	99	0	63	198	228	65	42	740	15	20	191	48	86
	CDADC1	90	64	152	98	131	137	52	134	368	622	525	127	89	167	218	270	108	113	175	174	221	359	206	154	130	164	0	140	82	69	118	49	136	272	113	179	88	243	246	198	94	224	446	128	64	418	209	202
	CDAN1	206	94	118	72	258	263	193	169	281	250	52	301	4	6	218	102	15	181	220	200	124	131	0	58	99	54	0	37	148	79	27	144	118	171	74	93	82	392	62	156	31	54	0	121	60	79	28	165
	CDC123	1103	1428	904	997	1445	1311	1518	1300	1052	1508	1880	1409	1588	1438	1329	1267	1632	1026	1342	1564	1142	1432	1902	856	503	925	651	597	605	347	1028	675	933	1079	1407	1051	1324	1206	1297	1195	677	514	1341	390	418	954	1347	1019
	CDC14A	122	63	96	208	313	238	438	156	213	280	18	177	0	44	293	231	55	297	233	120	194	350	24	110	57	64	14	0	192	53	134	198	407	132	141	0	84	228	295	252	11	117	121	86	83	66	23	185
	CDC14B	598	579	796	653	658	791	395	781	794	1564	1271	942	359	1043	1019	688	533	843	1050	619	875	1279	652	475	363	360	400	142	270	254	327	233	987	656	360	130	569	869	816	692	290	376	397	294	219	381	528	883
	CDC16	475	1225	907	847	1288	1461	1308	1518	1433	2133	1850	1577	835	1156	1397	1285	1108	1184	1165	1338	1013	1884	1648	553	408	591	794	439	545	334	910	472	931	940	631	790	1197	1346	1018	953	543	562	1252	426	439	474	1163	1313
	CDC23	750	773	629	547	948	1628	500	1178	1106	1880	345	1008	271	1029	938	547	591	1204	809	1244	1166	870	1286	682	427	551	356	334	547	348	785	427	875	641	944	441	648	1653	1328	976	440	502	1193	173	620	490	794	1004
	CDC26	394	574	546	458	415	307	476	601	602	694	1071	372	596	423	541	403	808	469	649	386	435	596	908	351	323	409	103	291	161	184	235	388	419	517	349	530	829	410	691	476	302	307	777	214	112	696	502	366
	CDC27	355	740	798	761	1257	1661	1592	1134	1501	1901	1024	1403	698	1204	1605	1006	1028	1538	1137	1237	1038	1678	1659	608	720	649	405	407	496	338	540	669	1063	905	595	454	863	1239	913	976	318	533	872	409	461	507	905	905
	CDC34	577	687	727	722	927	1222	1098	832	894	1288	1839	779	920	1071	1105	1022	1217	865	1186	778	699	1173	1111	749	448	567	340	350	402	378	560	798	664	802	778	978	1251	753	989	655	589	722	1031	449	275	873	1026	697
	CDC37	658	986	940	1103	1195	1934	973	1459	1570	1687	1234	1478	805	1384	1660	1551	922	1288	1491	1512	1202	1474	1061	604	598	689	205	347	442	344	591	815	1335	1179	1181	921	618	1242	1022	1343	532	576	973	515	395	748	851	1216
	CDC37L1	416	643	584	714	530	784	488	951	873	1336	1284	935	392	999	920	568	435	597	867	989	646	946	1037	378	734	633	368	214	505	220	741	612	531	763	454	696	644	778	999	913	495	551	1033	131	358	887	1021	854
	CDC40	319	488	393	483	559	782	422	704	587	896	411	747	493	872	911	505	527	595	717	893	566	839	562	326	307	401	212	173	323	179	188	325	542	426	397	342	458	642	449	535	188	243	428	256	418	222	345	620
	CDC42	513	1065	2679	1825	2860	2558	1209	2468	1785	3359	924	2354	1107	4855	2975	2389	637	2959	3321	1174	1732	2471	917	447	632	708	619	440	222	339	725	1315	1864	2171	889	1027	936	2836	461	1497	668	404	522	432	505	406	1206	2034
	CDC42BPA	335	508	539	657	447	522	485	697	921	778	957	714	127	826	592	454	537	444	880	490	500	930	728	314	335	333	68	203	305	258	234	354	1028	584	280	176	184	488	531	583	102	237	308	222	206	344	523	616
	CDC42BPB	306	746	586	629	1305	1916	1540	1188	1780	1388	854	1335	532	1186	936	943	653	1206	680	791	874	1359	463	622	661	271	84	347	269	267	308	1048	1161	790	549	356	297	804	1306	960	160	306	599	342	298	222	1050	1053
	CDC42BPG	109	205	390	233	786	1379	319	878	937	792	14	1068	232	1217	518	1066	67	739	677	587	712	732	339	249	48	144	54	83	395	150	101	199	1050	359	340	66	290	762	91	643	91	121	126	64	274	106	94	970
	CDC42EP1	57	134	189	100	109	134	140	56	133	293	68	147	26	110	184	59	89	81	103	211	94	137	141	14	62	126	25	23	48	17	244	54	98	72	88	32	174	184	267	130	59	65	143	75	42	66	66	85
	CDC42EP2	400	210	454	206	561	656	155	555	673	716	336	749	308	544	490	537	281	493	403	544	398	394	321	73	196	234	217	317	142	101	336	151	524	609	378	269	285	618	370	514	115	178	162	48	98	133	394	411
	CDC42EP3	270	573	492	510	515	556	120	817	664	1023	1120	483	212	442	1254	585	337	598	692	466	390	889	698	385	195	396	697	159	218	160	354	107	842	686	202	487	456	746	190	399	200	204	445	187	113	313	731	384
	CDC42EP4	174	324	221	320	391	358	180	369	296	910	355	449	210	357	643	481	358	361	469	454	362	647	263	154	161	307	131	146	159	168	429	262	343	429	289	221	391	285	379	324	231	187	44	108	137	157	402	524
	CDC42EP5	293	611	806	1239	603	481	395	762	216	518	1219	1087	669	1040	1460	591	1062	894	1351	514	1271	2302	898	571	397	318	182	193	145	256	276	419	1237	613	473	850	1370	598	205	355	339	366	258	724	123	461	610	664
	CDC42SE1	240	737	415	735	813	1496	1313	758	648	875	1314	1105	501	802	1007	765	674	859	1251	804	856	1013	318	475	434	251	375	312	221	262	273	225	772	709	254	266	627	535	441	672	312	306	319	401	265	537	534	635
	CDC42SE2	398	1965	1679	1560	1485	2017	1504	2107	2152	4184	1715	1877	557	2072	4011	1240	2345	1807	3445	733	1271	2887	2216	1644	1142	1440	782	722	733	308	1073	1407	2742	2528	1146	591	1022	1780	961	1707	629	1239	1398	1117	327	1256	1920	2339
	CDC5L	794	1086	1032	1070	1240	2248	1095	1704	1602	2613	1152	1788	810	2072	1583	1533	1544	2056	1441	2189	1181	1645	794	677	1030	821	484	383	825	430	337	601	1143	1223	1368	1171	743	1897	1133	1485	535	612	1279	421	784	631	1686	1934
	CDC73	861	1557	2149	1288	1447	1818	1673	1409	1535	2082	1600	1423	413	2026	2747	1900	997	1726	1948	1885	1362	2432	1279	1479	821	565	709	576	482	471	506	814	1693	1411	1209	1279	1025	2069	1335	1366	1089	835	890	721	573	1012	1232	1208
	CDCP1	26	55	212	85	244	359	482	108	168	554	575	274	79	271	199	166	162	194	228	147	245	119	166	104	219	85	103	39	201	97	147	199	229	97	362	1	148	261	318	181	139	46	38	37	113	136	60	367
	CDH1	352	692	556	822	989	1121	221	621	2104	2237	419	1059	427	934	1026	617	605	860	957	786	569	498	860	279	461	318	0	286	531	283	279	320	934	1041	638	303	210	1326	1211	755	251	445	495	223	444	235	615	651
	CDH16	2072	507	1096	1622	690	412	109	1616	2220	4159	1007	891	500	170	1344	314	502	1308	986	201	584	474	1035	187	851	1302	138	741	422	124	1446	1314	680	1239	131	534	289	2795	2715	1132	395	900	2008	119	180	574	186	744
	CDH26	33	118	196	188	272	263	166	134	310	263	272	295	3	150	255	188	106	162	567	252	88	367	247	97	34	74	1	33	68	59	55	69	222	136	139	0	36	336	68	240	179	97	25	84	79	7	277	263
	CDIP1	14	17	17	34	20	31	0	26	46	87	24	37	9	16	36	6	11	14	36	8	17	18	18	18	18	20	1	0	8	0	30	2	22	25	15	9	21	14	33	19	10	14	58	9	11	27	19	19
	CDIPT	270	387	504	556	373	379	154	459	507	927	731	513	434	520	651	459	361	477	587	447	346	930	740	343	297	318	225	117	123	186	368	297	630	528	252	388	465	618	501	252	195	449	491	362	241	513	243	338
	CDK10	1059	1051	1056	928	1189	820	1360	1039	874	1528	1298	1231	572	822	1115	961	709	1074	753	861	915	1610	1450	407	520	738	328	389	540	291	549	948	930	802	491	432	1125	1368	978	721	648	545	848	617	299	823	560	728
	CDK11A	33	37	8	5	39	26	21	28	33	13	27	49	5	15	6	20	11	17	43	26	9	17	25	7	21	39	0	12	20	4	18	10	26	6	22	5	1	24	29	31	14	13	0	9	5	9	15	15
	CDK11B	160	378	201	290	295	642	484	621	536	587	294	617	510	523	386	345	314	498	367	482	292	497	355	167	222	178	79	145	181	99	130	124	615	271	268	593	167	414	388	436	146	180	310	59	205	173	226	515
	CDK12	107	171	170	295	148	503	421	283	474	553	26	650	95	350	213	301	208	366	263	216	207	458	124	85	123	76	7	58	114	82	63	129	180	162	138	83	17	253	25	196	17	130	118	174	170	84	341	264
	CDK13	522	548	497	380	955	1406	1297	754	1078	1551	231	1170	375	1362	791	1157	530	929	817	865	640	577	717	201	441	231	246	168	322	306	248	105	622	512	614	150	385	1081	356	968	83	343	299	169	392	245	530	843
	CDK14	190	147	343	385	162	189	173	179	278	823	48	147	195	185	480	180	61	363	225	226	318	439	486	83	157	245	200	116	163	73	176	147	410	321	79	147	213	322	338	219	156	184	499	74	85	273	267	374
	CDK16	1181	789	1508	1386	1144	1663	846	1500	1208	2628	1224	1426	593	1402	2489	1116	1160	1516	2021	909	1369	2018	1149	775	618	1043	476	394	541	371	1043	904	1537	1416	743	562	1573	1398	1418	1305	796	784	1124	683	535	743	763	1284
	CDK17	175	376	356	255	302	539	764	397	438	800	17	359	33	403	412	378	304	448	277	277	327	396	607	194	62	123	380	39	203	130	84	219	288	243	429	134	28	610	207	333	118	159	178	41	220	49	510	502
	CDK18	244	131	144	146	125	351	134	156	324	749	0	69	178	93	227	192	55	168	179	112	199	121	190	26	34	184	20	60	126	86	68	209	133	322	66	119	51	178	410	146	46	114	105	0	63	206	210	234
	CDK19	273	582	520	572	393	279	134	242	194	519	496	806	97	417	1659	356	196	689	922	211	741	1303	88	440	93	252	156	104	58	80	265	172	1001	631	166	100	358	269	101	168	255	169	340	246	121	100	318	487
	CDK2	83	306	190	95	298	345	544	252	149	484	337	340	278	476	255	297	338	207	297	340	194	310	300	208	110	214	69	86	165	112	110	101	246	107	256	77	257	224	296	182	94	109	321	46	173	43	306	198
	CDK20	182	265	159	126	317	642	497	503	560	554	962	559	816	565	288	402	79	385	279	684	153	291	459	240	281	193	125	114	226	126	203	105	218	236	400	396	0	474	539	244	304	344	543	57	176	255	219	334
	CDK2AP1	1709	2623	3025	3154	1883	1644	3219	2465	2144	2878	3872	2912	2970	2315	3898	2738	3646	2864	3668	2302	2857	5442	3584	2187	1546	1165	762	1085	680	661	1767	1867	3188	2685	2138	2461	4470	2283	2369	1788	1161	1083	2195	1626	503	1656	1944	1645
	CDK2AP2	2266	3088	2717	2524	2315	1437	2728	2812	1891	4152	4207	3026	2559	2472	4335	1850	3040	2663	3826	2392	2780	4543	3628	2148	1675	1906	1324	1678	926	846	2087	2192	2825	2513	1640	2844	4350	2422	2511	1886	1725	1713	2683	2200	773	2942	2475	2213
	CDK4	842	735	840	965	646	894	956	838	861	1539	1714	927	870	995	1665	952	947	925	1331	1014	994	1827	1073	561	220	557	325	323	328	256	800	625	1128	976	469	526	1024	1005	888	812	671	608	912	440	325	672	877	899
	CDK5	230	259	492	409	311	469	270	404	347	804	676	396	336	367	709	390	720	442	606	411	364	754	814	176	156	293	189	223	138	142	183	177	325	339	315	259	758	363	339	331	130	278	344	155	136	359	436	318
	CDK5RAP1	225	565	378	333	406	568	807	576	698	845	758	479	234	216	572	363	420	596	530	942	418	481	544	323	299	177	191	77	137	127	234	385	705	448	436	592	463	761	571	539	243	332	597	279	246	239	622	347
	CDK5RAP2	120	622	501	830	773	1079	970	497	1091	1060	752	704	242	1026	530	637	223	757	763	682	379	873	483	284	401	92	80	145	291	101	249	348	854	464	571	618	106	1138	755	570	312	244	626	201	257	220	316	927
	CDK5RAP3	947	1245	1044	1505	1060	1505	993	1175	1198	1673	424	1097	1498	1761	2249	1800	801	1545	1394	2050	1129	2053	1624	1188	732	653	408	508	640	487	385	719	904	1221	1358	1426	1472	1742	1747	1318	700	833	1030	946	563	1194	789	1098
	CDK6	91	157	243	153	128	205	122	185	312	752	38	164	0	108	355	190	106	186	240	80	239	330	221	93	49	170	78	78	16	6	72	198	204	189	122	25	83	441	237	234	69	139	148	72	57	216	216	220
	CDK7	333	615	403	801	849	1115	761	688	727	950	762	995	1204	699	1353	1081	1119	875	804	1009	747	1334	917	551	487	249	229	210	527	224	400	491	983	576	904	508	1088	1092	579	632	314	305	581	211	357	497	706	644
	CDK8	109	166	158	231	244	262	461	220	212	406	101	273	88	316	286	275	330	280	255	267	136	265	50	228	168	182	104	111	206	98	41	54	168	147	321	266	89	222	299	266	20	113	265	112	184	136	234	236
	CDK9	544	1255	448	670	1211	1865	898	1064	1148	1815	694	1118	973	1376	1262	1226	1295	1175	1369	1333	1078	1459	1039	776	577	347	700	204	452	330	393	357	750	780	777	689	739	1526	1068	951	492	622	1035	399	511	361	645	1044
	CDKAL1	174	114	127	81	439	675	179	400	633	566	1051	317	336	737	699	327	288	329	506	435	415	588	113	460	267	40	145	111	251	55	199	1	352	253	236	309	75	663	547	461	116	223	236	35	49	128	126	230
	CDKL1	217	113	75	119	299	145	103	122	191	392	101	140	16	118	151	126	47	108	247	127	99	56	174	67	173	178	120	110	64	30	49	232	120	143	85	201	181	321	576	151	82	62	76	27	31	107	38	166
	CDKL2	142	275	100	106	109	104	27	218	303	294	166	143	13	49	227	8	78	74	121	57	65	76	111	3	115	221	12	23	71	28	255	100	143	232	85	73	0	366	434	136	81	18	243	31	12	95	265	102
	CDKL5	144	607	561	412	1229	1684	633	737	810	1218	399	1236	436	1648	1064	1333	514	1401	1081	435	657	1424	858	321	345	135	471	110	366	215	123	315	1163	789	249	218	174	817	97	819	206	183	602	271	270	193	274	869
	CDKN1A	733	1861	2508	1135	3390	4544	4262	2666	3061	3288	1014	2352	1766	2122	1808	3962	2914	2983	1692	3617	1596	2218	2790	835	773	1420	1375	671	1438	771	782	1168	2297	2223	2754	1104	603	2244	856	2037	724	1824	1269	616	1124	1027	1086	1176
	CDKN1B	87	70	177	134	99	80	52	113	111	109	134	183	40	124	150	95	75	114	200	13	129	228	87	68	9	111	2	23	2	7	96	13	200	126	8	32	75	189	21	77	3	39	52	54	25	18	19	166
	CDKN1C	49	39	50	86	14	21	11	60	48	69	128	64	39	54	119	23	68	88	101	36	62	100	72	49	18	23	0	21	16	18	28	39	70	74	22	49	65	47	44	27	35	39	48	76	6	53	51	36
	CDKN2AIP	334	429	552	517	472	742	499	551	975	1202	690	795	269	583	736	487	484	611	569	604	378	453	685	291	448	316	260	117	283	257	103	215	732	703	506	278	381	891	486	533	218	289	424	84	255	360	526	571
	CDKN2AIPNL	472	537	635	525	504	281	215	537	498	785	1053	719	488	681	1081	620	669	639	711	465	615	1069	730	358	269	402	146	343	190	161	533	467	704	597	317	372	961	538	440	464	375	319	1055	294	141	380	804	554
	CDKN2B	40	244	341	142	466	854	733	675	343	491	139	644	315	1027	288	660	252	433	207	598	305	383	1106	228	106	177	83	49	226	93	173	0	407	383	312	86	233	394	198	868	9	96	201	84	133	39	317	336
	CDKN2C	131	735	130	255	274	900	356	391	520	475	109	876	584	752	261	410	346	567	266	716	295	327	201	166	229	194	57	145	168	133	127	98	347	316	442	393	113	809	246	527	137	207	189	61	238	94	354	509
	CDKN2D	61	52	15	40	81	60	68	110	100	258	133	61	0	40	198	29	55	76	100	110	35	106	14	35	39	40	129	65	51	9	85	21	69	128	19	76	76	119	66	30	0	107	116	51	25	139	80	64
	CDPF1	48	180	385	343	157	357	822	254	207	581	694	215	260	270	366	247	341	277	275	272	191	351	308	173	239	221	69	138	125	98	132	290	185	188	145	130	300	311	195	221	93	74	202	196	75	283	222	102
	CDR2	127	665	916	868	2368	2531	801	1436	2194	2737	1200	1750	698	1906	940	1345	1170	1594	1358	1434	882	898	889	489	444	671	412	267	872	404	214	847	1329	1384	1649	744	1046	1723	893	1796	308	339	727	184	763	512	1187	1744
	CDR2L	41	124	151	143	217	284	107	205	217	457	85	388	240	268	260	261	91	284	150	163	254	305	92	40	49	58	38	54	104	63	127	97	224	211	47	105	129	203	115	187	17	57	150	42	70	66	111	210
	CDS1	318	372	224	290	497	453	1209	512	531	845	287	565	308	544	311	283	446	368	392	361	272	547	353	192	197	229	19	126	192	125	207	187	380	259	210	196	186	417	242	290	152	217	384	61	187	220	456	383
	CDS2	104	63	258	256	240	153	130	132	135	285	283	211	10	270	92	103	92	211	169	84	131	296	250	106	46	162	151	80	100	18	41	111	161	189	128	37	176	230	309	83	123	151	68	80	100	128	20	66
	CDV3	580	694	476	785	776	682	1249	960	927	1493	470	792	634	862	1021	905	465	789	827	601	687	1210	638	318	351	503	225	251	187	172	679	526	876	811	714	257	590	831	487	642	275	585	992	393	376	435	583	698
	CDYL	310	691	185	245	431	806	591	638	648	1077	77	728	461	505	405	478	229	510	417	567	463	342	397	114	239	238	29	106	242	131	180	254	568	447	458	200	423	927	929	606	162	216	420	108	356	297	520	517
	CDYL2	186	587	565	643	602	302	135	179	393	162	77	511	303	352	1209	656	409	869	776	344	823	1276	23	479	227	250	153	99	226	149	132	174	753	464	106	447	511	323	269	161	18	132	383	538	72	128	189	458
	CEBPA	169	324	108	134	587	439	259	296	248	399	107	454	120	424	306	450	296	355	344	294	191	473	374	133	139	156	52	112	169	116	236	83	287	136	286	118	286	301	233	262	71	107	84	39	157	73	269	293
	CEBPB	55	117	74	162	94	93	133	105	69	178	69	139	69	37	190	83	84	97	108	169	108	213	107	34	36	157	154	38	23	45	99	41	64	89	54	173	119	102	45	59	51	73	89	70	34	32	85	60
	CEBPD	599	580	451	507	616	624	1013	693	751	1850	614	741	529	642	509	535	438	527	672	561	478	812	665	97	284	643	318	228	246	140	484	251	570	503	379	510	500	880	452	717	308	519	648	125	222	549	471	668
	CEBPG	316	731	956	718	911	1302	1006	967	1078	1103	771	956	804	1055	906	1035	650	802	1016	1094	831	1322	752	550	380	425	129	279	470	322	561	370	916	671	951	247	730	1179	620	753	274	535	615	448	368	516	634	796
	CEBPZ	1056	1391	648	543	920	1863	1370	1017	1309	2132	2309	997	1230	1165	975	941	970	1121	790	2218	616	1221	868	738	425	1049	390	320	406	328	468	578	1165	918	1082	696	765	1415	1313	1393	621	673	1317	288	862	521	1027	1122
	CEBPZOS	375	682	364	786	510	314	262	423	305	591	329	583	405	541	1096	606	761	720	532	739	401	1275	639	400	183	397	124	225	99	144	447	264	605	552	278	338	989	247	254	330	179	192	392	399	232	362	469	446
	CECR1	160	660	500	625	906	701	544	110	744	2641	920	2182	152	1619	676	2271	570	1681	670	1740	1851	1996	837	808	569	511	63	517	594	128	375	516	1416	188	423	638	516	155	1555	2363	0	814	73	275	508	305	154	1010
	CECR2	12	18	86	86	64	44	254	15	60	134	0	80	0	56	31	36	59	59	47	51	47	78	32	15	15	18	24	25	30	29	1	35	21	42	96	0	4	44	30	50	28	11	28	37	45	14	11	70
	CECR5	484	964	1304	751	869	1316	650	979	1104	1507	2172	1087	946	1080	1625	1055	1054	1196	1458	1138	1044	1618	902	545	593	589	313	336	409	213	604	711	993	831	877	713	1580	1463	1326	912	458	528	616	488	388	902	1262	1018
	CELF1	253	710	781	826	1344	2782	614	1084	1600	2569	670	1613	200	1813	1399	986	397	1667	1354	1003	1402	1152	929	315	328	264	338	340	621	288	405	153	1441	1080	517	675	253	1621	1423	1476	234	594	556	300	588	599	793	1580
	CENPB	32	24	31	94	147	131	154	121	103	223	24	134	42	141	80	54	33	77	112	48	61	227	32	16	30	37	9	15	21	8	27	19	76	50	27	60	12	87	22	92	40	41	23	19	17	54	29	115
	CENPBD1	42	277	236	279	252	262	140	282	216	244	570	211	336	240	316	123	121	282	262	136	195	492	169	119	71	206	120	103	40	130	169	226	212	245	231	218	113	313	385	243	104	191	301	99	134	164	253	312
	CENPC	452	628	451	497	859	1176	1150	870	893	1136	1162	843	191	1084	938	618	721	932	664	1319	535	868	869	450	593	570	249	252	430	263	541	534	643	686	775	182	273	990	360	825	199	218	413	130	525	309	938	881
	CENPJ	110	90	158	128	155	88	102	191	230	143	11	136	61	70	88	14	173	142	124	53	64	227	260	94	36	89	0	29	30	74	0	205	67	45	97	171	53	152	278	98	0	53	12	1	83	2	68	71
	CENPL	156	105	60	70	158	132	28	48	61	52	61	144	247	245	107	136	171	95	90	61	70	146	117	97	4	74	46	3	56	17	8	13	37	53	69	224	1	204	174	130	0	5	62	18	23	75	157	95
	CENPN	178	212	163	591	137	99	369	121	112	135	238	180	45	138	597	560	263	328	410	132	236	583	80	255	190	74	93	102	39	54	157	54	500	270	99	41	408	172	40	158	192	86	99	130	47	123	134	86
	CENPQ	27	6	89	29	62	42	39	29	18	89	121	36	9	67	128	71	100	87	56	0	63	68	104	20	6	78	0	0	43	8	16	16	4	35	19	66	131	33	64	31	11	63	4	30	24	5	129	49
	CENPT	306	250	230	109	121	225	328	171	213	312	162	310	127	55	238	166	48	172	257	283	139	306	97	142	108	0	104	86	43	32	116	125	105	176	177	233	39	333	111	165	62	109	221	112	114	72	152	186
	CENPU	39	171	46	93	38	110	40	78	75	34	129	120	0	157	123	53	23	68	37	18	51	80	210	37	29	4	146	26	55	51	32	0	68	48	103	0	0	39	60	55	49	17	44	68	31	34	8	101
	CENPV	366	242	248	293	162	76	150	254	340	506	629	141	37	85	511	94	306	181	416	164	223	306	673	202	167	283	85	149	74	54	310	170	193	302	108	153	437	266	526	124	196	172	234	125	66	289	196	178
	CEP104	475	662	946	721	953	1608	1224	1291	1763	1909	354	986	312	1154	1019	1022	582	1352	1040	857	820	1202	1165	284	469	508	385	467	872	360	553	620	1106	1107	790	359	230	1187	1198	1195	327	619	1089	213	281	518	859	1022
	CEP112	87	323	231	285	149	70	387	238	483	410	233	102	59	176	280	73	173	390	366	42	85	163	84	34	304	259	20	82	70	27	189	246	132	288	108	206	65	588	343	182	141	159	249	14	26	151	141	176
	CEP120	354	412	379	285	368	674	803	749	532	846	412	428	237	675	330	440	389	472	397	408	393	439	248	178	172	256	243	128	152	170	205	122	777	292	325	14	42	1024	442	696	24	190	245	161	178	146	117	424
	CEP131	36	75	202	109	117	421	64	288	208	524	362	264	17	234	73	224	275	56	247	87	183	209	211	43	110	93	110	85	27	75	66	99	198	213	222	43	92	328	135	222	78	142	230	24	47	32	128	184
	CEP135	78	302	326	153	371	349	574	289	592	512	436	360	3	387	256	289	170	262	323	233	245	139	216	306	128	56	95	67	216	115	65	119	468	302	255	372	151	444	294	247	54	101	404	68	190	100	242	226
	CEP152	104	295	34	115	184	314	4	279	335	532	292	294	79	402	82	123	136	196	242	129	84	92	138	72	121	142	33	64	52	39	176	102	36	183	208	119	59	476	435	337	68	53	442	54	80	98	297	184
	CEP162	201	222	267	296	482	291	384	414	757	511	489	438	293	615	338	457	460	539	349	223	183	626	197	70	239	426	115	168	180	143	153	214	319	198	370	339	247	746	771	379	142	204	253	47	241	168	343	602
	CEP164	93	231	152	69	180	470	181	249	308	510	426	411	200	264	168	201	177	328	206	218	149	205	271	63	110	86	82	90	196	65	48	49	177	118	94	279	16	235	185	309	82	133	232	31	127	55	346	185
	CEP170	0	300	264	150	407	459	483	297	433	348	9	282	14	479	169	332	229	392	308	211	229	126	232	134	158	145	22	25	94	52	26	138	349	145	138	162	53	366	236	335	19	43	172	44	67	97	200	246
	CEP170B	34	37	7	63	99	126	59	113	86	108	52	148	49	86	80	68	39	61	10	28	54	86	75	21	27	39	13	24	11	10	1	6	81	53	88	70	8	37	44	36	42	34	32	17	40	11	24	80
	CEP19	31	130	52	41	87	14	110	73	109	229	9	64	0	52	94	12	29	57	47	52	49	65	99	14	14	0	46	46	39	8	105	120	103	18	20	59	45	86	24	24	0	101	156	31	34	188	85	44
	CEP192	108	280	430	507	591	918	342	350	1003	898	271	742	304	724	399	412	468	1000	607	278	373	731	407	188	185	247	51	55	118	192	132	169	478	383	305	289	217	1125	195	566	34	109	250	22	161	246	241	506
	CEP250	308	555	398	495	632	1181	416	755	1200	606	688	832	240	775	433	490	184	939	589	557	522	702	144	275	234	164	125	336	507	309	187	263	630	493	416	201	100	533	957	393	84	123	92	72	386	102	274	748
	CEP290	390	758	442	505	487	882	1052	710	1072	937	319	956	419	1017	585	623	676	775	474	1169	405	805	653	332	531	408	67	216	210	233	242	486	789	666	819	615	318	677	413	657	160	340	1132	95	525	271	430	795
	CEP295	285	538	391	293	315	719	682	526	867	836	624	495	433	640	529	624	236	744	399	774	339	649	264	346	414	261	255	220	273	217	199	234	723	364	452	326	156	785	469	566	129	251	367	158	331	36	398	592
	CEP350	634	1847	1838	1355	2884	5164	2503	2606	3018	4910	1599	3663	1714	4185	2866	2897	944	3249	2757	2443	2357	3422	1432	1245	1033	531	220	885	1033	969	668	896	2555	2132	1595	646	737	2693	1040	2899	876	963	1427	537	1413	739	2100	2581
	CEP41	22	116	99	209	172	265	276	265	115	334	45	206	57	144	164	111	236	88	135	130	121	191	175	188	256	231	81	19	56	53	92	146	85	216	166	13	192	372	223	180	124	134	175	60	167	124	324	208
	CEP44	137	238	69	286	301	394	251	309	236	542	272	335	132	259	386	207	375	217	265	308	138	349	109	134	300	84	58	67	131	78	130	51	367	287	309	66	42	309	202	290	51	50	238	65	153	72	327	261
	CEP57	409	635	908	544	720	719	665	953	856	1214	1596	1007	374	1004	1204	632	629	544	814	827	674	983	918	582	485	363	388	244	311	146	514	341	734	824	534	450	648	802	454	653	510	452	787	278	348	630	578	713
	CEP57L1	81	294	147	104	180	142	239	125	200	307	202	143	354	126	195	212	177	163	144	240	98	224	204	55	48	12	29	67	88	58	126	92	187	91	48	16	142	239	252	141	89	129	56	32	102	12	133	144
	CEP63	666	508	376	657	533	843	888	755	786	1113	1293	720	538	931	821	721	615	804	638	712	656	911	615	380	674	270	183	356	292	209	329	377	522	671	621	353	753	749	698	583	280	273	497	242	254	386	862	954
	CEP68	91	689	455	282	1164	2085	982	776	667	1033	938	845	280	1268	352	886	266	706	843	812	698	530	754	328	196	89	339	174	457	424	582	386	369	873	733	195	78	1307	722	1201	396	449	265	234	608	155	406	558
	CEP70	1020	1580	736	984	981	1352	1441	1407	929	1975	1540	1475	578	1127	1560	1253	820	1178	1351	1848	1144	1796	1638	716	415	601	466	405	343	316	907	537	1071	1260	838	1217	908	1452	848	1262	431	531	1123	550	445	745	1052	939
	CEP76	11	228	112	49	118	200	255	144	137	25	21	162	0	204	118	110	137	80	197	59	116	121	68	44	74	110	0	41	95	46	80	44	107	107	172	132	16	222	274	73	46	73	163	6	39	3	231	153
	CEP78	83	257	205	150	188	281	77	175	164	207	179	190	11	261	155	284	123	160	104	177	140	141	293	193	66	137	0	88	53	42	39	104	239	125	76	42	131	193	250	154	117	108	266	25	77	88	329	219
	CEP83	285	471	402	197	220	521	298	433	419	744	453	402	365	421	214	289	363	566	426	181	181	213	370	214	175	325	177	228	215	217	81	175	256	475	421	103	183	546	273	435	311	96	471	118	199	336	464	321
	CEP85	231	199	208	99	320	479	181	219	367	787	4	348	19	292	252	343	182	389	366	165	158	96	5	15	386	163	5	119	146	120	0	248	198	146	102	176	376	480	398	123	100	253	234	15	131	126	176	144
	CEP85L	208	185	267	134	278	251	768	267	452	403	0	387	1	134	119	98	59	281	184	135	114	332	165	137	49	273	55	64	163	99	155	172	155	53	96	43	98	316	86	245	205	183	175	118	107	59	122	237
	CEP89	167	507	141	351	432	449	235	519	576	773	581	434	442	299	685	377	405	491	443	434	329	617	442	227	318	232	70	212	212	201	252	172	371	302	367	142	242	465	386	326	206	325	199	48	159	224	290	510
	CEP95	978	1040	799	761	657	869	730	1234	1438	1293	1223	1013	554	1079	587	808	631	1099	993	835	615	718	853	376	1113	597	95	248	525	126	386	437	771	650	896	210	210	1688	1275	895	165	647	765	210	401	485	214	695
	CEP97	72	175	225	165	273	316	61	277	289	343	0	232	85	645	238	339	332	365	247	318	141	117	66	104	130	84	18	44	69	76	108	150	63	134	221	0	89	438	164	188	14	127	1	75	76	3	63	338
	CEPT1	66	78	189	161	159	196	92	186	180	321	61	322	1	171	135	188	268	207	251	140	78	186	150	29	80	88	116	103	71	84	102	44	149	138	121	53	70	314	52	161	16	137	36	27	106	47	218	138
	CERCAM	0	93	119	87	160	221	273	146	268	307	1	332	118	294	212	116	87	278	74	175	96	37	22	53	79	172	92	53	68	67	123	94	125	113	53	0	93	216	51	136	155	46	190	8	62	26	96	163
	CERK	574	13	356	308	229	81	3	491	644	1126	423	367	2	3	486	33	1	178	203	104	211	227	166	116	303	406	65	111	199	18	167	166	260	297	1	184	87	292	545	191	19	171	97	5	110	131	43	278
	CERS2	502	450	373	309	443	300	383	575	922	1044	1165	632	160	338	577	264	281	665	505	229	474	791	758	249	204	146	210	256	349	76	376	260	571	324	155	332	357	500	562	441	520	233	713	312	113	532	237	368
	CERS4	55	49	53	250	78	64	179	45	138	268	337	240	182	121	263	127	164	103	182	105	150	247	78	141	55	90	34	24	8	82	66	94	82	63	66	56	168	182	70	91	44	18	73	125	58	177	181	164
	CERS5	128	86	126	248	174	112	0	215	128	390	560	197	0	234	242	102	36	176	374	326	155	295	607	59	121	54	21	0	73	67	172	44	145	238	168	155	112	472	241	86	132	199	323	135	50	139	121	161
	CERS6	0	113	163	266	155	229	313	102	206	289	6	296	117	177	2	134	158	197	227	197	123	209	166	42	82	58	62	0	131	49	100	76	143	44	304	76	0	308	212	132	84	121	87	0	66	70	196	304
	CES2	366	585	731	485	649	1141	822	585	1119	1453	578	1124	430	874	1228	596	508	871	1206	465	773	1008	327	472	461	498	526	244	389	140	489	517	1107	671	720	42	434	1032	540	813	422	331	597	461	222	480	912	900
	CETN2	1388	1370	1228	1219	876	922	1007	1387	1285	2767	2020	1670	1470	1263	1818	1384	1346	1345	1361	894	1136	2279	2208	902	635	720	467	506	288	242	1144	654	1190	1668	892	1761	1415	1343	1265	1145	711	879	1309	606	350	789	1206	1317
	CETN3	167	327	362	325	223	252	445	447	323	590	367	391	401	431	505	284	345	277	303	502	362	656	360	414	187	410	92	166	135	76	273	195	376	380	296	385	342	372	419	309	172	274	454	208	148	283	272	312
	CFAP20	432	670	884	433	612	621	802	664	606	1300	1256	688	467	836	1218	555	548	616	616	959	471	721	866	442	235	423	60	290	244	222	503	266	433	665	375	858	816	707	648	393	342	441	736	308	256	524	523	680
	CFAP221	400	535	384	337	96	133	395	732	396	1080	480	75	224	111	459	82	255	183	249	29	244	186	307	72	232	255	69	105	145	17	156	310	265	261	170	311	186	409	819	413	291	164	559	64	25	640	343	277
	CFAP36	737	921	1389	1549	911	688	1410	1230	1375	1843	1150	1125	710	989	2148	1165	1074	1421	1747	974	1273	1916	1081	648	434	710	307	459	334	181	974	488	1463	1505	641	705	1432	1142	918	984	853	655	815	568	315	980	684	1239
	CFAP44	104	29	150	85	117	95	123	137	404	221	0	189	6	224	119	57	99	172	226	71	161	302	16	61	222	80	52	16	61	43	55	252	249	157	98	56	79	320	381	195	18	16	111	62	57	16	29	126
	CFAP45	54	131	17	16	78	117	102	91	100	151	10	51	0	90	25	74	159	130	68	151	105	60	1	3	21	23	1	49	3	21	3	51	100	145	107	148	25	80	150	119	26	40	153	2	76	2	139	91
	CFAP53	46	114	76	74	60	27	109	60	59	255	67	55	83	130	87	23	38	62	60	57	45	95	146	22	44	111	19	52	30	18	26	60	84	35	45	100	94	77	70	76	45	74	81	86	23	97	103	60
	CFAP69	83	205	112	388	319	162	535	446	203	187	541	241	131	323	538	136	157	384	670	269	599	431	296	57	216	133	90	28	64	95	220	144	261	195	81	295	102	501	151	207	89	90	316	232	53	288	347	146
	CFAP70	0	224	44	116	80	44	86	92	35	304	1	112	14	47	43	72	109	122	35	5	49	47	0	42	115	31	0	18	46	0	0	31	100	48	12	165	73	146	19	21	126	91	1	2	25	76	3	44
	CFAP97	522	980	819	884	830	888	960	620	862	1334	1212	1296	794	951	1730	1087	1239	1015	986	966	782	1674	1190	589	399	1116	95	214	308	214	420	345	1054	981	425	665	785	888	911	608	236	362	1142	258	398	477	737	903
	CFC1	22	90	119	75	43	24	25	19	11	30	84	83	54	90	130	73	131	149	49	37	106	236	151	42	36	22	12	25	15	13	25	28	112	70	16	14	93	33	21	8	72	50	27	78	14	12	91	58
	CFD	17	58	102	42	49	60	21	92	40	51	89	57	179	160	57	77	42	57	86	60	32	121	119	70	7	18	155	18	22	5	16	10	23	31	23	38	112	74	48	50	36	26	44	28	30	35	62	27
	CFDP1	893	918	655	539	483	798	656	886	1107	912	677	874	810	891	1044	690	977	763	815	1204	708	1082	1118	344	415	658	228	269	195	145	781	383	689	843	713	868	1018	842	773	770	400	545	1159	357	334	841	717	1009
	CFL1	7445	9441	9804	8603	9417	14468	11086	11551	9645	12387	11906	12587	11214	12913	18665	14031	9726	10808	11997	17406	10298	15572	11377	6587	4338	8402	4002	3370	3217	3170	6218	5293	10728	9178	9002	8354	11908	10226	7943	10303	4720	7186	8501	5116	3858	5214	7525	8756
	CFL2	991	477	687	775	564	196	295	629	579	992	635	443	320	364	850	223	188	450	632	220	505	715	1265	494	371	786	162	191	126	89	869	386	421	588	77	111	828	578	697	419	337	453	556	159	199	316	772	371
	CFLAR	390	859	631	733	1385	1733	1103	1008	1427	1818	1061	1337	555	1250	1408	1216	787	1709	1232	964	818	1455	1005	612	507	534	911	321	467	341	470	701	1278	981	584	248	738	1200	653	1017	424	443	997	470	469	631	990	1332
	CGGBP1	552	960	1155	1381	1121	1348	867	1473	1394	2212	1637	1323	641	1513	2241	1149	1144	1419	2004	1438	1570	2181	1755	911	573	942	142	294	722	466	951	729	1283	1445	469	551	1282	1667	939	1262	586	1031	1007	824	553	961	1458	1155
	CGN	510	1861	1223	2161	4252	10583	1901	3383	4554	4640	1745	5426	1032	5926	2117	3558	993	4298	3213	1947	3094	3130	1311	904	796	513	954	606	2849	1127	1159	1117	3598	2935	2293	985	404	5464	2020	4253	678	1269	1110	407	1611	524	1754	3209
	CGNL1	1246	2309	1706	2581	1660	1841	486	2269	3848	8008	1905	1668	1274	1689	2108	974	707	2167	2788	1135	2736	3077	1412	817	2190	1777	1054	666	1206	488	809	1836	2895	1685	640	935	1061	1924	2598	2325	1547	2163	3947	962	559	2699	2454	2488
	CGRRF1	186	320	260	146	274	160	87	302	148	249	1115	124	187	268	238	136	456	220	233	301	263	253	479	154	163	201	80	91	99	119	110	214	96	179	142	176	350	201	332	170	137	90	257	63	53	103	245	304
	CH507-9B2.3	130	351	238	280	338	360	118	363	503	610	660	145	408	171	416	404	395	310	283	190	298	381	456	76	219	50	86	184	161	119	158	208	378	129	326	233	207	347	252	195	173	206	215	193	94	122	421	336
	CH507-9B2.5	47	105	88	81	74	190	2	119	189	219	377	63	0	115	128	143	1	212	177	48	87	108	57	36	49	19	55	36	53	83	13	63	199	38	138	106	0	165	142	53	27	78	5	29	35	55	129	212
	CH507-9B2.9	0	29	18	11	20	21	29	11	19	24	34	26	18	7	41	9	22	12	16	14	20	31	66	9	8	5	2	9	4	9	14	7	32	8	14	1	7	22	1	6	6	8	25	13	3	13	2	8
	CHADL	85	165	164	154	42	77	0	127	62	81	0	175	90	136	167	97	61	109	87	172	136	112	38	114	57	59	2	37	39	48	60	105	52	87	56	219	419	94	87	46	61	40	181	42	15	103	61	56
	CHAF1A	201	704	279	457	960	1983	1565	1270	1076	1106	831	1183	549	1947	599	953	420	919	1000	812	728	651	378	355	282	118	263	363	497	307	202	477	1016	554	1088	602	480	1583	377	1272	196	396	110	299	610	115	914	1050
	CHAMP1	79	214	139	224	135	199	28	184	234	321	105	269	106	230	205	272	210	257	271	101	204	321	38	93	44	31	38	79	46	46	169	62	187	215	110	78	223	164	191	102	52	107	120	41	55	138	131	187
	CHCHD1	579	984	1242	1427	852	883	916	1151	998	2013	1530	1705	1434	1553	2125	1179	1052	1230	1555	1184	1500	2794	1015	674	434	686	339	408	191	224	835	468	1203	1285	701	832	1290	1166	614	1001	591	658	851	513	302	582	978	1155
	CHCHD10	206	85	75	93	45	72	53	99	91	327	111	79	78	70	170	52	83	61	59	154	64	159	166	19	16	162	27	49	19	13	167	39	55	52	32	70	73	57	84	82	60	171	174	18	52	100	53	94
	CHCHD2	4407	6887	7268	6258	4865	4588	4287	6423	4764	9562	8973	8155	6230	6691	14448	6813	8175	7000	9286	7146	7125	14143	8267	5127	2802	6292	2147	2136	1579	1785	4818	3184	7241	7339	3708	4626	8655	5838	3948	4930	2771	4718	6927	3947	2386	3662	5611	5277
	CHCHD3	1244	992	1206	812	1025	1428	1186	1611	1322	2053	2396	1222	822	1215	1672	904	758	908	1119	1200	977	1485	1555	716	643	1045	494	496	544	234	1007	417	879	1239	950	750	1042	1145	1498	1198	956	841	1994	317	298	1296	701	1117
	CHCHD4	657	646	655	763	411	474	329	790	620	1181	1313	813	488	432	1107	293	989	626	784	741	595	1256	924	597	443	679	286	395	291	169	863	452	480	389	388	531	955	613	642	555	408	512	1198	458	246	657	753	546
	CHCHD5	655	645	643	764	432	411	493	645	666	1290	863	855	572	581	1498	414	550	549	714	1301	792	1334	669	273	180	915	265	202	176	242	475	292	818	619	267	552	1174	711	410	480	333	687	670	511	260	409	419	731
	CHCHD6	289	451	383	215	235	284	326	642	329	765	749	324	386	330	421	340	489	378	371	264	357	371	518	119	266	263	155	118	53	95	239	296	258	395	378	220	272	376	524	246	283	369	389	230	84	241	183	345
	CHCHD7	849	946	1473	940	937	956	1278	1510	932	1751	2068	1207	827	1142	1904	1342	1052	640	1278	1419	1201	2053	1711	795	625	760	334	412	398	258	795	426	1038	1054	851	684	1182	1272	993	1181	711	1022	1847	543	357	861	1086	940
	CHD1	589	1083	565	833	1091	1619	1344	1260	2031	2239	863	971	316	1654	824	939	687	1075	1021	1170	665	1232	1076	597	717	664	483	418	537	450	466	595	1375	719	701	914	508	1414	1053	1231	385	540	1069	268	737	463	876	1186
	CHD1L	337	772	885	848	962	1283	801	1189	1069	1677	343	944	415	1074	700	1066	320	794	852	901	650	1007	957	460	456	326	240	149	270	263	207	819	1147	876	724	355	465	1193	996	899	200	262	399	133	357	534	711	785
	CHD2	1386	1954	1233	1625	2466	3527	2389	3387	4439	4157	1899	2998	1082	3869	2048	1956	1609	2906	2420	2977	1679	2282	1441	1033	1793	1109	995	909	1246	1025	1381	1486	3129	1852	1855	1388	1059	3424	3028	2145	924	1339	1567	819	1337	1055	1910	2792
	CHD3	632	995	1322	1831	2067	3287	1095	2277	2942	2798	830	3577	968	4027	2553	2029	929	2993	2502	1383	2186	3411	910	677	543	594	260	333	520	373	415	886	2609	1672	1027	1364	601	1681	694	2271	398	728	628	502	620	922	800	2442
	CHD4	725	1148	941	1166	1685	3827	1971	1676	2940	3348	742	2720	1058	3245	1484	1557	812	2208	1662	1535	1282	1715	1366	522	1293	447	642	372	1062	265	368	541	1758	1685	1304	903	469	2253	1388	2227	364	822	808	355	656	381	970	2217
	CHD6	304	972	1144	718	1290	2507	1867	1291	1893	1770	1006	1818	1230	1925	1182	1592	946	1497	1393	1321	907	1418	937	502	1051	748	496	550	555	407	397	404	1210	1206	1272	676	716	1928	713	1370	290	550	975	487	800	390	1308	1429
	CHD7	727	990	1681	521	1614	2992	2397	1512	2058	2533	579	1885	1090	2034	794	1225	776	1758	1476	1581	976	1573	1499	482	952	579	675	349	1161	814	455	681	1581	971	1248	612	421	1660	1978	1532	518	515	1131	209	987	665	1247	1679
	CHD8	183	608	1447	771	1678	3586	969	1644	2927	2907	614	2265	574	2586	946	1968	556	2049	1764	1783	1171	1793	389	470	862	322	349	339	1019	322	195	530	2061	874	1081	751	113	1589	1260	1364	245	479	689	335	828	242	906	1628
	CHD9	677	1551	1344	795	1279	1939	1355	1669	2595	2543	1452	1869	771	1598	1562	1285	1342	1296	1201	1839	1057	1300	1395	604	1110	719	384	648	764	567	599	821	1240	909	987	712	213	1670	1236	1125	763	665	1046	314	758	558	1710	1556
	CHDH	135	579	272	377	306	163	17	441	494	461	1271	422	132	162	529	295	67	560	389	88	480	834	467	291	294	169	411	129	180	106	323	547	686	324	49	32	269	298	262	129	114	151	699	543	42	272	307	486
	CHEK1	200	64	193	200	108	128	236	98	133	182	274	159	95	387	379	104	90	163	231	102	189	402	288	143	69	174	115	65	63	39	155	71	195	146	105	78	231	70	23	86	51	75	249	58	70	126	91	104
	CHERP	78	90	198	135	176	572	81	287	271	347	181	242	58	428	167	211	194	250	214	175	234	248	145	119	71	174	101	65	163	115	150	87	204	132	188	78	47	351	178	219	30	109	116	33	109	73	141	341
	CHFR	100	377	377	469	672	1051	205	496	941	815	584	986	466	806	527	658	374	925	685	699	508	1006	228	228	256	193	29	76	278	288	258	329	767	393	573	242	357	956	442	805	188	230	638	114	383	403	550	558
	CHIC1	33	186	50	98	106	109	81	45	80	171	0	91	10	104	222	84	57	77	120	92	88	120	91	74	40	33	0	25	0	5	11	0	116	66	20	5	15	79	15	81	56	34	95	20	28	58	0	11
	CHIC2	192	225	177	295	339	189	439	311	320	444	150	372	252	337	388	194	389	223	312	276	223	465	328	148	156	242	108	205	103	69	167	196	350	178	198	221	245	238	149	203	88	141	276	73	73	220	277	383
	CHID1	455	847	709	725	676	668	783	725	766	1342	1482	879	338	710	1014	462	920	495	964	685	641	964	1098	323	455	628	294	282	393	223	383	815	779	482	363	293	1132	833	631	642	619	448	879	308	280	973	602	667
	CHKA	251	802	476	598	881	879	951	733	544	813	887	871	337	773	463	625	778	628	741	700	712	875	766	473	398	477	65	227	420	235	476	383	903	387	594	375	501	647	486	632	243	348	718	331	288	374	738	634
	CHM	276	402	605	230	630	665	123	408	675	1092	186	667	294	801	722	765	291	609	413	541	455	593	304	156	96	110	185	144	256	80	101	272	456	651	162	602	232	583	205	488	225	141	229	220	147	152	412	521
	CHMP1A	822	1260	1510	1430	1570	2242	613	1438	1098	2206	1441	2027	687	1831	1716	1991	775	1558	1527	1477	1347	1879	1579	670	1060	547	199	464	366	336	758	459	1120	1154	1101	670	812	1745	1168	1494	380	938	1257	782	569	602	1129	1285
	CHMP1B	953	1159	1374	1237	1409	2008	1450	1444	1471	2318	1975	1449	1491	2170	2123	1966	1173	1464	1552	1645	1479	2042	1979	1086	786	905	358	489	592	324	692	800	1765	1477	1730	1292	1502	2044	1197	1710	615	959	1536	705	508	1025	1494	1165
	CHMP2A	2854	4273	3835	3872	3254	3738	3313	3796	3217	5660	5480	4783	4361	3966	6392	4152	4046	4065	4503	4381	4146	7504	5012	2644	1908	2504	1384	1502	1041	959	2266	2044	3542	3499	3500	2678	5763	4113	2876	3249	2100	2835	3550	2264	1167	2802	3072	2695
	CHMP2B	1255	1946	1563	1960	1721	2177	2101	2112	2000	2351	2815	2535	2585	2414	4043	2371	2421	1957	2200	2715	2350	3633	3120	1836	916	1172	969	898	719	563	1194	1010	1796	2031	1398	1272	3007	1807	1444	1814	795	1071	1926	1175	779	1173	1417	1866
	CHMP3	1035	1854	1760	1657	1445	2294	1234	1724	1482	1911	1513	2221	975	1892	3486	2045	1725	1870	2241	2971	1797	3215	2466	1893	826	979	602	623	838	479	971	1396	1792	1743	1757	1050	2112	1630	1419	1724	794	1146	1451	981	817	1095	1707	1438
	CHMP4B	156	290	254	341	410	429	476	284	428	414	315	516	192	527	588	452	340	342	357	326	321	726	128	143	103	141	101	110	65	76	84	102	363	367	214	337	434	319	179	319	141	142	189	252	86	121	190	428
	CHMP4C	227	902	455	457	533	767	971	498	283	599	608	964	827	699	1138	572	648	587	503	945	589	602	426	219	396	283	286	219	182	220	234	356	620	599	321	193	563	699	354	98	350	303	796	280	210	359	474	573
	CHMP5	1346	3284	3184	2633	2625	3193	2942	3466	2410	3732	3733	3709	3183	3660	5626	4130	3451	2929	3507	4603	2880	5195	4174	2559	1396	2535	814	1148	1002	952	1863	1714	3351	2474	3001	2685	3153	2772	1975	2677	1454	2171	2959	1743	1334	1396	3107	2231
	CHMP6	271	171	407	302	450	490	255	460	358	908	480	378	300	516	371	391	424	451	590	352	381	597	561	273	311	390	102	327	219	231	135	178	311	358	468	264	402	435	470	385	269	214	446	174	121	426	644	364
	CHMP7	516	801	947	651	982	1235	877	1158	996	1329	1191	860	267	728	984	1041	572	1135	1215	1165	759	1051	778	625	676	320	145	348	562	241	596	425	806	689	797	349	250	918	1268	735	368	391	867	358	427	822	665	783
	CHN2	85	200	328	233	910	565	829	419	784	384	425	740	554	340	553	441	406	320	519	611	187	184	636	222	218	71	262	129	334	186	241	585	330	470	402	264	113	510	473	315	176	173	279	94	220	125	521	442
	CHORDC1	351	511	434	430	512	759	966	640	624	888	295	615	294	881	692	591	795	437	746	1007	384	729	1123	463	398	558	77	80	351	173	391	342	473	533	370	441	573	656	465	473	196	262	466	172	373	387	607	485
	CHP1	801	1668	2380	2190	2735	3724	2118	2379	2662	4920	1778	3821	1833	3292	4218	3099	2349	3282	2947	3282	2324	6451	1973	1115	1080	1202	724	691	790	536	804	805	3233	2415	1928	1421	1979	2437	1499	2675	826	1257	2014	937	874	2380	1452	2614
	CHPF	46	157	55	28	140	165	75	130	148	443	145	207	12	55	139	131	6	149	192	9	134	196	145	25	134	83	0	42	136	90	118	143	144	40	53	0	75	173	126	78	109	26	228	19	50	84	84	129
	CHPT1	993	1789	1215	922	1412	855	1545	1225	2062	2113	2984	1477	937	1050	1645	602	1542	1449	1255	948	1111	1576	2439	572	638	852	293	524	669	304	999	672	1002	1759	867	805	1528	1420	1477	660	1055	893	1328	417	252	831	1444	1323
	CHRAC1	306	463	742	552	577	439	801	788	715	1409	772	485	292	516	1145	445	359	358	804	484	426	739	657	370	320	565	124	212	203	125	526	110	354	691	191	172	511	720	562	462	222	387	529	328	205	297	489	431
	CHRNA2	32	144	79	73	36	55	0	98	6	21	81	146	0	107	237	55	28	60	146	25	175	249	58	59	89	37	0	8	22	28	18	32	31	36	8	32	39	104	22	36	16	0	71	170	12	101	94	42
	CHRNB1	368	183	288	211	229	170	230	310	177	546	309	303	122	263	378	254	249	249	349	197	303	419	449	171	125	331	233	116	116	85	279	31	264	321	94	122	133	232	343	248	122	195	426	89	54	180	242	209
	CHST3	9	8	21	38	47	48	0	90	185	502	1	126	0	1	5	43	22	91	41	10	52	184	19	52	0	8	1	31	80	8	13	34	152	69	10	89	1	27	49	60	7	1	21	3	1	96	17	25
	CHSY1	144	321	134	245	265	136	10	254	197	268	133	336	192	273	165	211	268	325	124	103	226	240	46	56	263	82	80	70	74	67	194	103	119	219	84	11	269	341	168	216	1	76	384	53	74	129	253	151
	CHTF8	508	690	1078	1662	1656	2611	644	1673	1644	3227	794	1926	768	2011	1609	2163	956	2029	1682	999	1263	2580	904	426	725	553	450	542	953	486	621	1055	1758	1502	835	713	833	2405	947	1806	907	760	499	744	408	704	951	1579
	CHTOP	988	1195	1090	1002	1169	937	923	986	1146	1842	875	1323	400	1316	1450	954	573	1214	1417	868	1218	1383	1478	517	854	607	490	366	489	249	652	432	1373	803	769	226	601	1649	983	1106	611	585	1267	379	498	752	741	1026
	CHUK	751	446	569	544	796	827	471	1175	1160	1169	902	1138	201	343	1125	674	430	628	1093	768	503	780	1361	267	406	559	118	169	629	135	344	163	1144	876	492	313	571	1095	688	608	205	390	662	200	426	424	880	748
	CHURC1	814	724	835	713	536	728	885	755	704	1248	921	856	625	1114	1701	443	785	592	1352	668	560	2139	950	801	481	987	439	319	142	170	579	612	595	566	468	446	878	466	539	353	210	438	753	333	280	581	586	729
	CIAO1	866	1413	1799	1248	1769	2328	2053	1880	2436	3265	2287	2762	1182	3104	2140	2182	1260	1925	2200	1792	2232	1968	2855	1148	933	1224	346	640	602	595	1092	1188	2066	1428	1586	1207	1223	2721	2028	1931	805	1172	1322	580	609	1127	2226	1806
	CIAPIN1	1010	1854	1423	1394	1325	2337	2588	1686	1854	2043	2437	1277	1895	1859	1470	2035	982	1855	1459	2813	1164	2005	1849	698	1332	759	411	442	788	626	735	678	1483	1252	1451	1564	991	1647	1817	1749	925	1083	2705	471	699	1265	1330	1329
	CIART	244	343	91	199	114	170	237	147	156	424	218	167	0	96	199	100	120	75	171	76	135	157	386	109	68	131	0	23	134	42	308	56	87	154	120	142	194	194	246	103	56	154	231	55	34	269	25	185
	CIB1	3286	5960	6104	5758	3807	4288	5480	4499	3864	7163	8634	6920	7205	5309	9271	5186	7065	5844	5967	5106	6610	11742	5251	3705	2795	3460	1418	1998	1343	1402	3553	2878	5744	5223	3542	4680	9808	4941	3471	4050	3046	3414	4329	4039	1915	4008	5812	4399
	CIB2	162	111	500	452	222	111	156	139	241	293	309	179	179	229	436	57	236	155	324	112	319	629	128	88	135	265	139	107	57	34	157	140	222	132	137	142	314	57	55	120	60	94	191	165	36	110	205	155
	CIC	14	7	44	32	60	136	87	65	52	107	0	83	14	85	50	51	6	70	37	13	37	59	26	20	0	18	1	4	28	20	6	21	80	29	20	41	31	54	12	75	0	9	17	10	14	8	42	43
	CINP	588	924	681	851	687	860	727	772	799	1173	955	1026	718	923	1735	850	1265	757	1004	840	992	1486	727	515	236	615	202	157	332	267	746	242	947	708	447	487	741	688	518	602	305	697	748	604	320	421	475	517
	CIPC	590	1208	850	823	1841	3070	823	1635	1764	2847	695	1591	308	2226	1404	2320	699	1416	1548	1511	1564	1694	1581	584	816	483	151	314	773	467	148	716	1609	961	869	300	382	2770	985	2060	652	554	742	287	738	197	609	1309
	CIR1	555	755	753	668	622	762	964	622	563	1002	1212	852	804	751	808	580	602	671	784	1028	550	1063	1027	454	230	595	308	320	317	266	581	367	643	452	644	694	900	712	776	720	374	566	600	279	369	487	777	693
	CIRBP	2849	2534	3795	5350	3052	2704	1521	3997	2807	7098	4841	4278	1690	4701	8129	4769	2891	4816	5550	3278	4269	7747	2389	2170	1409	2451	1132	1299	822	622	2460	1880	4673	4811	2229	2407	4942	3417	3238	3658	1701	2564	4899	1781	1181	2828	2295	4092
	CIRH1A	659	2129	1300	1471	1998	3272	1825	1968	3234	2285	3644	2305	1333	2308	1578	2303	2332	2057	1607	2777	1597	2084	2061	965	866	685	553	581	594	772	843	1249	1789	1736	1908	1209	1599	2569	2043	1959	1008	1064	1090	408	758	1494	1567	1654
	CISD1	1575	645	720	898	524	466	649	944	1016	2556	2015	883	1040	535	1416	705	540	697	726	546	727	1342	1341	389	271	939	225	540	271	184	1114	349	561	778	426	820	1291	682	992	787	548	909	1787	276	271	984	779	1092
	CISD2	426	556	231	258	312	235	908	355	315	421	933	369	403	293	420	224	462	259	443	401	241	477	954	299	278	429	213	208	39	99	405	320	176	202	217	212	513	385	311	203	138	314	613	311	132	314	343	288
	CISD3	800	2039	1467	1127	1579	2198	3013	1812	1903	1922	2133	2446	2727	2136	1479	1884	2547	1598	1800	2881	1531	2280	2609	1253	813	947	688	650	795	767	971	798	1503	1346	2444	1478	2149	1758	1529	1344	1076	1022	1354	676	717	947	1844	1352
	CISH	742	264	423	342	499	253	11	462	371	3085	1027	314	0	177	486	186	324	312	380	197	453	609	628	84	595	802	302	241	225	145	489	222	193	189	75	140	205	555	1083	850	439	655	1653	124	202	625	250	620
	CIT	136	91	306	282	159	48	8	198	569	531	342	133	0	1	210	39	0	25	245	29	155	58	102	1	215	96	0	65	30	1	7	94	141	112	4	119	72	248	176	166	43	11	484	2	11	75	101	271
	CITED1	97	26	113	112	18	31	45	11	12	11	177	109	109	94	214	73	71	67	135	36	32	223	40	42	54	99	12	11	7	19	81	31	44	18	23	174	97	44	36	4	32	76	83	68	24	56	55	31
	CITED2	148	197	97	98	174	165	78	199	228	438	142	229	108	214	195	172	158	176	201	129	203	224	203	59	105	108	66	62	66	52	89	39	160	134	169	127	82	224	115	225	56	72	259	51	44	92	172	196
	CITED4	99	334	197	266	382	159	475	565	277	466	579	401	298	247	353	256	369	193	265	758	599	352	367	110	123	242	125	120	131	94	266	267	349	206	265	280	219	569	260	261	66	171	395	133	160	158	216	188
	CIZ1	469	598	653	714	736	1005	614	550	929	1099	347	657	472	912	1052	592	265	680	516	1058	561	560	436	432	211	362	95	220	254	172	329	406	530	528	431	410	436	632	740	794	90	254	309	203	221	376	310	342
	CKAP2	130	304	198	207	338	500	459	214	331	652	253	301	8	297	438	275	80	478	290	503	255	326	120	290	91	224	64	49	167	44	220	138	28	233	561	63	198	555	159	218	85	132	152	60	161	169	479	231
	CKAP4	205	396	336	209	316	175	489	502	448	298	93	296	47	407	301	266	2	306	387	163	381	426	107	324	26	273	65	99	209	97	89	280	247	198	75	158	106	374	92	383	131	189	251	4	106	250	172	290
	CKAP5	620	690	383	813	1021	1932	1048	1406	2094	1418	401	913	171	1368	703	651	460	1248	946	1002	913	1034	507	273	487	221	107	250	378	241	171	449	883	794	631	747	248	1823	1236	1222	174	185	392	162	453	273	820	1437
	CKB	6650	17889	25144	24240	8427	3340	3545	7429	3916	9646	21314	18182	13392	8367	59621	30851	11438	28890	32052	9348	32275	48896	10764	22020	6882	9018	2908	3752	1098	2974	8820	5103	27635	21665	6910	6883	25743	6819	5050	3847	7309	7508	9330	15223	2663	8504	9077	10646
	CKLF	16	8	7	1	5	8	24	10	11	3	15	4	17	7	7	4	20	2	9	10	2	9	16	4	6	8	10	5	4	2	27	5	3	7	2	7	11	7	9	8	3	4	27	2	4	2	14	5
	CKMT1A	34	39	65	59	62	59	8	64	37	58	21	62	52	40	74	41	82	24	67	103	57	125	56	10	1	44	16	10	12	24	30	2	50	35	25	76	23	37	21	29	14	25	114	5	20	4	1	40
	CKMT1B	69	56	45	77	62	121	57	41	65	124	82	61	0	22	151	54	76	87	72	137	54	83	77	49	7	32	48	52	60	21	34	22	58	45	91	66	29	49	41	58	12	68	163	39	11	49	48	56
	CKMT2	586	244	85	105	10	75	37	242	166	523	419	27	271	8	186	27	115	83	66	13	70	106	201	39	119	291	78	108	17	19	159	131	67	93	125	101	113	189	509	202	71	110	356	0	21	171	72	77
	CKS1B	352	654	509	693	612	534	751	713	572	793	1297	606	1080	588	1109	713	783	472	780	485	605	1021	987	393	357	518	253	320	164	179	480	369	725	721	495	487	904	538	434	465	335	433	554	329	204	412	528	528
	CKS2	199	373	267	187	382	375	594	475	396	411	230	429	467	440	500	317	419	332	300	728	285	395	398	171	187	294	66	101	208	135	303	117	320	222	287	248	349	367	257	315	172	237	419	196	256	183	341	353
	CLASP1	112	217	463	626	638	996	475	360	953	1593	349	484	118	420	584	405	44	739	523	305	528	625	213	63	222	177	207	108	189	139	69	315	658	512	41	205	117	667	331	461	101	172	307	90	137	81	167	658
	CLASP2	139	415	652	363	703	1290	408	649	699	1399	389	657	224	949	387	686	409	615	685	603	521	558	531	190	379	269	331	75	148	143	116	248	663	483	584	1	48	1334	255	921	88	289	527	270	269	274	430	924
	CLASRP	82	71	68	133	127	240	160	185	197	214	102	110	55	198	198	164	92	172	141	96	61	102	141	40	73	18	0	49	93	16	83	48	67	163	104	13	91	220	143	157	38	61	43	55	49	12	77	105
	CLCC1	78	88	168	165	273	94	0	126	329	546	227	158	0	146	155	41	244	267	167	271	60	308	226	20	216	162	173	76	33	88	112	49	27	119	49	96	4	425	337	84	181	96	129	4	86	173	267	206
	CLCN3	638	557	679	423	683	751	678	909	1092	2185	307	659	201	755	883	757	295	841	1168	527	775	745	583	178	631	324	25	321	237	249	287	361	725	672	273	152	375	970	770	718	348	163	353	94	356	176	889	708
	CLCN5	141	258	229	228	316	106	323	319	297	1916	269	257	0	5	235	103	0	159	374	22	337	425	184	106	498	132	157	54	196	107	15	189	94	173	45	26	142	387	396	417	110	184	711	127	58	386	242	504
	CLCN6	59	70	119	213	96	92	85	168	432	310	222	329	117	157	123	81	196	327	243	33	143	85	207	5	186	10	0	40	37	24	58	20	225	68	97	0	17	319	40	105	17	123	15	10	27	71	40	141
	CLCNKA	675	334	134	324	148	107	356	152	548	1024	155	164	133	67	209	0	3	87	139	63	253	208	202	6	178	241	0	118	104	80	311	155	116	101	129	110	264	223	613	231	66	133	166	46	16	188	296	226
	CLCNKB	1469	746	687	487	897	371	0	981	834	3658	2604	310	182	234	500	348	412	607	373	138	599	875	498	80	1227	793	230	359	1188	312	258	705	610	387	141	519	318	812	1159	1617	1041	1755	2537	148	235	1848	752	1313
	CLDN10	730	916	561	392	526	148	0	368	1016	1400	1362	581	279	214	347	146	64	413	248	381	412	642	913	88	378	819	164	238	281	90	754	335	284	369	267	341	1026	536	769	527	800	919	1826	238	173	1498	853	812
	CLDN12	80	107	139	10	89	185	3	212	275	295	321	100	278	168	274	173	191	182	278	143	153	174	308	104	92	184	101	101	71	51	148	42	255	93	85	103	69	224	128	180	37	39	23	61	78	99	106	237
	CLDN15	25	13	88	62	18	26	24	45	13	111	12	53	40	34	114	17	18	44	68	55	53	63	39	7	12	89	2	6	10	14	49	33	27	49	7	35	35	61	7	20	7	32	65	13	13	40	2	50
	CLDN16	466	338	126	253	332	120	154	323	243	2088	443	112	117	103	189	35	99	252	133	160	250	401	415	86	436	765	36	54	137	179	91	165	111	53	59	184	201	280	597	448	414	950	1259	7	81	730	217	410
	CLDN23	115	215	134	97	348	565	177	186	143	263	114	187	183	337	173	252	82	267	159	236	173	177	172	75	115	119	81	22	51	48	91	30	153	161	102	213	92	143	215	309	110	104	199	38	183	10	487	260
	CLDN3	169	262	298	184	189	81	63	136	123	432	244	349	103	116	580	269	206	310	448	67	311	578	216	163	78	255	80	65	62	51	141	102	243	266	115	122	301	187	202	173	95	118	165	78	26	128	192	151
	CLDN4	1296	2455	905	1168	2157	2651	4251	1463	1858	3278	1773	2920	1557	2228	1395	1893	2115	1938	1776	2299	1410	1953	2025	771	983	1685	750	872	1580	875	1139	988	1024	1248	1561	1195	1016	3002	2603	1726	845	961	1674	761	1213	1000	1651	1662
	CLDN7	420	514	417	719	517	556	464	575	579	1043	515	1168	646	637	616	397	599	712	727	513	656	1171	944	391	372	482	286	269	259	216	416	378	460	653	183	427	651	913	591	427	361	323	560	243	196	277	380	407
	CLDN8	323	248	315	258	271	139	1	392	305	1130	1127	164	26	113	344	79	257	192	241	122	146	226	757	24	143	428	0	234	115	31	469	146	0	638	94	298	62	449	320	162	251	266	390	64	50	252	32	226
	CLDND1	637	538	262	416	216	220	492	335	289	812	1096	396	439	327	589	158	507	334	534	224	296	424	747	292	416	570	278	142	93	147	347	251	198	389	148	134	481	378	372	307	73	389	705	144	193	403	523	323
	CLDND2	10	16	23	46	7	6	6	27	18	17	19	21	3	19	100	22	28	14	39	23	27	37	31	15	9	24	0	0	3	2	35	8	15	38	12	9	30	25	3	16	21	29	29	18	16	7	15	25
	CLEC11A	198	90	122	169	61	33	47	159	59	252	211	207	109	84	361	90	128	120	153	138	175	306	149	53	44	203	26	73	20	46	124	68	111	129	61	178	149	111	95	94	67	180	113	54	68	68	46	152
	CLEC16A	12	161	388	191	340	933	205	420	570	1183	138	393	7	598	603	310	240	638	315	133	260	283	26	54	360	0	161	74	135	50	34	46	539	309	107	251	186	545	181	362	190	135	2	93	129	81	191	272
	CLEC18B	49	123	34	37	6	5	2	19	127	78	136	33	0	6	59	2	18	99	38	20	28	61	24	3	50	19	0	7	25	14	40	68	26	17	22	0	23	48	73	15	35	11	110	9	9	99	7	53
	CLEC2D	26	136	0	45	62	84	9	53	38	43	84	60	0	128	50	59	2	49	62	76	38	36	54	40	0	0	26	24	61	31	0	38	42	50	16	29	36	37	45	50	18	24	4	69	8	13	40	58
	CLHC1	0	240	207	68	138	136	220	178	233	287	134	53	69	75	140	169	3	138	104	55	95	172	214	43	0	132	73	26	56	27	12	125	85	102	141	26	7	257	266	55	72	104	57	76	23	81	312	133
	CLIC1	1943	4923	4509	3433	4106	3704	4234	3822	3425	6265	7120	5047	5979	5011	6713	4718	5836	4005	4966	4749	4249	7357	5494	3241	2411	2435	2140	1675	1820	1567	1939	3379	4728	3418	3621	2749	5581	4318	3453	3858	2637	2705	4486	2745	1401	4192	4618	3039
	CLIC3	283	1653	756	393	933	2246	1633	992	1046	833	960	1808	2072	1230	647	1712	1164	1169	622	2807	926	971	793	468	460	362	266	277	238	297	163	408	862	768	1404	1578	585	2102	974	1955	156	558	641	261	351	248	1124	1098
	CLIC4	214	1202	918	606	604	270	176	395	1841	1783	623	574	316	319	1081	185	64	987	727	214	656	1195	1933	402	334	654	984	79	287	40	1193	598	867	735	222	133	484	704	866	309	398	239	536	317	87	1025	832	847
	CLIC5	522	72	500	257	627	48	147	156	278	657	73	102	0	35	709	263	0	112	225	84	182	448	564	32	199	0	177	242	76	3	90	100	394	470	118	14	100	523	132	194	98	168	148	221	72	11	431	97
	CLIC6	218	725	171	611	631	716	987	636	202	588	44	1028	500	161	614	870	634	722	517	855	683	678	579	386	217	193	202	188	270	242	183	495	832	582	746	29	215	827	316	589	131	277	583	111	200	86	518	588
	CLINT1	1347	2849	2896	2310	3724	6625	4472	4205	4388	5545	3100	4554	1047	4775	3145	3123	1977	3990	3279	5321	3154	3304	4192	1595	1858	1816	1425	778	2074	894	980	1657	2967	2978	3432	1422	1744	6396	3130	4130	774	1518	2520	701	1915	1536	2368	3111
	CLIP1	1203	2433	2296	2457	4129	5073	5137	3482	4865	4071	3518	4287	1265	5307	2239	3171	2492	4628	3466	3149	2397	3068	2104	1966	1989	1302	1500	782	1983	1194	1029	1959	3330	1900	2205	2328	1980	4311	2367	3574	1249	1118	2807	777	1462	833	2505	3636
	CLIP2	49	83	65	113	300	970	336	181	471	390	28	248	118	290	189	364	98	294	265	371	236	228	113	49	76	210	76	32	181	94	35	91	258	126	230	1	45	303	119	377	88	28	74	0	118	21	87	233
	CLIP4	233	460	263	399	347	286	432	207	663	1157	723	518	375	375	329	261	329	352	452	290	339	408	677	87	297	349	114	85	328	72	111	164	534	220	169	282	239	757	284	415	105	395	77	74	75	240	389	271
	CLK1	1230	839	663	439	832	724	1049	831	951	1474	1055	727	749	772	909	578	815	923	851	542	546	987	1359	256	857	809	446	435	369	251	562	600	805	432	619	990	473	1344	1281	679	343	592	841	208	349	591	877	547
	CLK2	130	295	174	301	341	482	329	263	395	478	289	168	28	405	318	229	193	516	377	261	147	283	120	61	105	111	0	138	200	104	117	280	364	145	350	268	432	369	394	257	125	160	286	70	119	205	136	375
	CLK3	799	1489	1396	1041	1497	1858	2471	1425	1642	2552	1574	1721	1823	1747	1331	1142	2104	1309	1499	1536	1010	1765	1829	1068	1402	706	265	694	1045	435	615	859	1220	946	1458	393	1252	1683	1581	1172	432	822	1140	367	664	1189	1398	1123
	CLK4	477	582	146	264	560	244	633	492	650	806	563	456	201	491	333	200	289	338	508	452	262	594	461	232	506	300	107	236	154	158	155	218	274	328	344	374	307	969	737	404	195	462	648	206	172	301	550	354
	CLMN	663	1124	1648	1399	2187	2962	1502	1767	2217	3597	1051	2868	1136	1740	2309	1917	700	2143	2205	1227	1517	2309	938	832	713	668	118	291	766	498	546	860	1843	1687	902	491	822	1958	1060	1561	822	987	1503	291	495	956	1029	1751
	CLN3	20	23	37	5	68	77	15	42	71	103	25	93	20	40	9	61	85	86	49	72	27	39	16	22	15	33	24	11	16	8	23	8	46	24	16	30	9	36	15	43	3	46	10	6	31	9	12	14
	CLN5	101	103	122	95	111	107	43	134	108	217	387	113	99	23	71	144	18	92	134	98	97	106	79	46	69	52	9	80	64	9	19	81	95	155	39	169	109	91	92	71	110	61	101	25	20	115	166	129
	CLN6	6	1	41	37	13	35	0	4	8	2	46	6	1	13	7	7	10	22	13	9	21	24	35	0	5	13	0	2	7	3	31	15	1	2	5	12	8	48	5	10	6	15	30	0	14	6	26	6
	CLN8	23	32	58	30	21	46	38	52	79	79	76	52	0	37	57	38	37	50	37	31	50	74	12	13	23	24	29	23	28	21	1	18	39	60	53	0	15	50	34	56	54	29	82	6	22	15	70	28
	CLNS1A	778	1645	1657	1326	1306	1827	1653	1368	1493	2522	1394	2043	1836	1912	2586	1635	1924	1417	1758	2238	1484	2464	1565	889	842	617	805	328	529	460	889	858	1245	1326	1214	867	1823	1367	1181	1546	688	897	1084	616	559	620	1107	1433
	CLOCK	121	497	592	302	615	849	340	370	504	1009	506	662	82	725	758	492	434	651	514	485	661	726	329	366	122	245	234	113	177	119	231	261	759	600	159	82	335	802	131	409	48	143	365	306	289	143	499	540
	CLP1	348	268	233	120	389	589	360	568	679	858	899	377	0	432	382	257	117	359	291	489	284	232	219	210	197	88	150	113	196	210	197	228	485	327	408	157	311	477	307	402	118	97	484	35	244	141	241	394
	CLPB	130	44	72	172	303	697	319	248	352	335	0	122	117	285	67	318	239	351	402	154	256	285	223	73	40	14	264	13	347	115	0	55	357	295	253	29	92	402	201	347	46	23	219	436	100	104	85	226
	CLPP	580	1206	1377	1468	1059	1022	1276	1719	1288	1751	1661	1465	1184	1569	2814	1204	1641	1800	1976	1696	1672	2743	1111	1371	453	1232	520	468	481	396	851	819	1363	1382	1240	1338	2665	1361	1453	1119	754	943	1121	647	389	1174	1543	1180
	CLPTM1	33	71	59	104	125	114	145	97	179	203	248	87	66	93	173	65	133	112	156	102	131	151	200	55	45	214	18	69	59	36	66	73	139	55	57	79	73	108	218	82	56	83	158	74	25	166	33	70
	CLPTM1L	601	1107	992	983	1056	987	630	857	1515	1668	1841	1108	1188	783	1046	745	1499	1077	1268	767	1071	1507	1110	520	674	429	698	577	454	207	777	1218	943	773	538	705	996	1151	1221	1044	680	654	1966	726	375	1436	1074	956
	CLPX	825	1473	843	834	1767	2797	2498	1662	1945	1937	1620	1567	683	2609	1180	1432	1208	1512	1322	2198	1180	1521	1693	453	842	786	311	346	703	461	538	578	1271	1080	1475	585	667	2020	1099	1304	508	517	683	381	782	297	1440	1619
	CLSTN1	66	96	65	228	109	41	0	118	153	288	21	100	19	39	118	33	55	125	134	6	228	100	98	87	65	105	17	29	42	4	44	39	172	64	52	40	36	143	87	104	66	20	86	51	23	45	43	147
	CLTA	1937	2992	3970	4053	3502	4940	3351	4362	4062	6115	5132	4932	3476	5139	5909	5993	3248	4261	4876	4167	4624	7372	3879	2445	1903	1961	835	1343	1161	837	1846	1434	5144	3848	2746	3267	4502	3662	2723	3828	1722	2500	3310	1382	1196	2074	3141	3541
	CLTB	1599	1893	1746	1820	1927	1755	2207	2190	2112	2733	2596	1873	3115	1601	2525	1837	1566	2105	2229	2072	1692	2181	2616	1286	919	982	875	779	658	578	1222	1156	1874	1954	1625	1957	2340	1835	1718	1752	1237	1429	1493	763	646	1362	1614	1356
	CLTC	1104	3018	2884	2519	5967	13757	1889	3748	4920	9291	1382	6604	2156	8444	4925	4993	2452	6220	5233	5015	4747	5333	3319	2229	1796	694	879	606	1725	1282	630	1161	5487	4288	3256	1485	1068	9619	1931	5369	962	2161	1841	1405	2897	637	2982	5118
	CLU	418	218	626	327	228	213	647	612	894	1002	1290	290	192	125	325	78	298	295	548	185	252	271	999	112	283	730	134	171	242	103	233	264	106	891	165	474	219	1028	872	254	312	376	520	135	71	903	290	238
	CLUAP1	755	687	557	392	364	717	283	652	664	640	720	460	726	382	701	428	176	441	359	519	350	466	819	166	284	632	70	124	177	184	216	292	467	524	368	303	346	1016	508	411	233	224	506	76	194	281	529	497
	CLUH	155	357	378	602	1559	4021	176	1491	1787	1685	129	1552	16	1495	746	1381	248	1487	1049	629	998	1228	430	173	127	247	202	115	484	324	336	240	1325	1359	441	184	162	1399	522	1390	64	364	482	116	488	164	355	1529
	CLYBL	513	351	174	105	205	308	9	420	465	636	648	94	167	124	322	163	337	238	62	273	120	327	465	57	36	302	100	96	104	68	496	118	108	317	136	94	177	311	350	285	147	180	547	124	98	345	338	307
	CMAS	1224	2956	2394	1617	2530	3485	3205	2697	2415	2851	2435	3467	2622	3833	3334	2849	3233	2816	2771	5217	2357	3987	3289	2434	1607	1434	1211	825	1205	1135	1277	1336	2574	1691	2476	1710	3248	3327	2316	2326	1020	1594	1962	1492	1383	1329	3864	2014
	CMBL	952	1562	1419	1248	870	607	182	820	2334	2796	2046	1186	943	608	2449	689	585	2021	1519	747	1425	2668	2214	835	596	1367	524	637	342	272	1716	1005	1785	1254	506	495	1821	1428	2057	751	1432	1014	2457	1087	377	1858	1920	1705
	CMC1	566	458	445	544	312	340	420	499	412	1004	758	480	798	340	822	336	471	418	501	593	510	811	603	301	209	388	94	247	143	104	412	245	462	400	360	442	642	368	500	452	400	555	771	197	163	481	450	401
	CMC2	846	1154	1266	1645	774	491	823	1042	946	1735	2345	1195	1474	1011	2288	1328	1834	1390	1596	913	1209	2622	1450	850	530	898	215	499	263	320	1108	579	1238	1219	559	717	2377	843	851	552	797	804	1591	743	284	1133	1308	842
	CMIP	19	40	45	42	32	25	50	43	43	67	9	72	35	63	31	21	23	29	55	16	49	25	22	16	10	58	1	9	10	4	36	10	45	21	20	28	31	24	16	32	3	18	27	41	10	43	2	56
	CMPK1	1461	4151	4734	3957	3289	3763	3450	3640	3281	4770	6091	5039	2814	4412	8629	4883	4780	5313	6692	4741	5048	9288	4715	3681	1993	2649	1611	1130	925	1152	3185	1841	4764	3622	2149	2499	4239	3915	1674	2946	1470	2528	2193	2779	1313	2597	4136	3175
	CMPK2	73	4	9	28	183	429	306	96	201	308	155	224	424	110	165	296	124	158	245	504	187	174	93	162	16	943	79	60	127	53	0	1	108	213	212	291	0	376	53	39	56	61	7	0	24	0	37	137
	CMSS1	236	248	251	271	87	257	550	167	151	450	529	238	442	223	256	138	110	159	204	271	181	417	229	223	78	245	8	108	75	104	172	74	160	235	65	83	129	217	385	181	94	193	202	75	92	154	208	213
	CMTM3	35	184	74	62	61	262	62	314	162	108	116	266	128	179	82	392	84	135	63	158	139	145	240	79	27	41	193	26	92	21	16	72	181	15	297	152	0	52	11	145	25	169	161	0	69	30	158	104
	CMTM4	137	182	421	123	473	365	646	526	622	1206	392	695	29	500	471	528	270	395	517	211	484	646	232	203	116	72	226	132	195	66	46	118	795	255	110	96	368	387	98	328	91	207	292	292	60	98	326	432
	CMTM6	148	333	292	190	400	499	585	574	470	387	459	691	3	333	519	252	565	403	491	421	253	572	719	300	206	277	698	135	276	81	314	327	169	296	367	375	157	489	490	352	142	236	457	140	269	158	449	321
	CMTM7	184	190	203	138	340	181	297	173	457	368	126	222	421	334	228	288	473	218	249	211	144	313	106	44	115	169	67	86	105	116	242	130	235	149	107	352	129	262	210	218	104	120	216	197	80	197	220	145
	CMTM8	83	58	186	87	74	29	0	59	26	74	174	173	141	54	405	89	78	197	228	83	132	347	41	107	53	32	63	18	0	11	11	29	206	91	45	32	113	35	15	32	12	57	124	72	27	38	84	58
	CMTR1	184	279	11	424	385	820	221	440	608	611	5	200	3	578	366	353	321	455	515	380	353	294	338	77	109	292	0	77	236	111	217	174	376	228	319	0	153	751	445	478	57	268	124	114	106	64	238	366
	CMTR2	307	1299	609	480	856	2239	989	1188	1079	1639	1179	1017	50	1976	500	926	528	1362	854	972	565	711	712	591	522	303	169	118	484	201	281	145	965	843	762	350	293	1710	404	787	298	357	401	360	418	485	605	1042
	CMYA5	338	1109	625	854	3195	4109	1895	1461	1747	2104	2032	3630	583	3554	1337	2019	1441	3118	1382	2550	1111	2157	821	605	205	808	851	618	851	854	409	304	1488	1801	625	331	117	2197	964	2295	448	312	953	322	651	494	752	2143
	CNBP	6688	9845	9409	8294	7355	7008	6035	9170	6892	13682	14179	9895	8725	9507	15873	8797	9250	7904	11125	10426	9411	15291	13128	6965	4607	7113	4200	3717	2720	2598	7068	5157	7597	8108	6246	6117	8684	9412	8226	6295	4191	5649	9488	4685	2853	5997	9232	6790
	CNDP2	3791	8427	9770	7088	9639	17125	7425	8960	10421	12764	7895	10993	5771	12967	13195	14237	6184	12360	11589	12104	10958	13459	8884	6169	4775	4842	2252	2217	4223	3148	3453	4582	12507	8522	10756	6516	7112	14402	7437	9367	3750	5593	4722	3798	4483	4927	6195	8526
	CNEP1R1	103	29	127	59	243	184	425	264	180	476	287	191	229	201	200	72	114	114	321	267	89	238	501	98	51	67	246	67	185	80	81	24	205	80	129	56	0	300	198	107	158	94	102	12	57	267	115	108
	CNFN	212	90	199	247	1670	77	226	197	718	300	548	284	166	229	329	102	100	201	238	358	196	782	210	82	369	398	34	60	28	28	140	142	139	145	54	119	190	217	25	1702	65	207	202	76	56	104	55	187
	CNGA1	203	367	310	164	512	630	659	441	533	385	21	799	188	638	282	544	409	430	382	550	276	347	295	176	94	233	248	130	203	148	90	168	357	204	338	325	109	454	243	367	123	121	146	91	179	50	262	357
	CNGB1	17	22	91	9	37	51	123	61	19	37	0	62	94	24	36	59	18	9	6	19	29	15	65	11	21	12	0	8	2	4	11	19	30	10	38	97	9	11	7	30	11	29	29	9	48	18	13	51
	CNIH1	177	683	390	339	528	334	535	405	459	650	537	405	316	482	794	260	890	447	401	647	437	801	1147	268	319	489	112	150	62	123	160	124	360	489	190	172	259	487	195	500	259	586	466	272	288	346	323	354
	CNIH3	198	189	126	81	326	149	44	258	331	261	178	232	47	229	165	199	107	170	163	145	155	320	144	25	50	252	21	35	79	55	71	55	114	174	220	246	107	144	146	159	84	155	134	61	64	203	143	170
	CNIH4	225	439	280	403	529	183	199	383	339	718	649	269	256	166	271	218	406	219	371	293	221	446	452	149	127	325	123	179	111	48	407	332	413	314	164	165	532	398	385	238	264	229	380	179	145	343	332	184
	CNKSR1	271	330	314	233	496	800	380	375	565	759	197	531	324	454	353	425	264	374	517	740	260	369	526	140	185	83	133	113	242	187	308	307	406	221	246	101	43	695	580	459	108	467	175	20	185	133	478	393
	CNKSR3	397	739	502	573	375	546	1142	562	1140	1161	376	334	247	290	219	525	510	332	426	117	531	267	372	139	395	307	201	114	178	84	195	189	589	332	231	185	435	775	486	562	251	374	488	17	172	403	514	557
	CNN2	510	474	538	764	571	299	132	463	323	1885	1153	688	299	485	1716	944	438	989	1335	400	875	1688	921	528	550	472	512	503	171	206	338	202	773	793	171	590	1083	802	608	382	349	554	417	514	110	717	781	537
	CNN3	3423	3286	3869	4181	4142	5461	4718	4203	3869	7844	7279	5577	4766	5403	6563	4123	3617	3784	5081	5343	5296	7534	7760	2771	2397	2297	1897	1700	1430	1289	2901	1636	4243	4309	5785	3609	3060	6069	5032	4629	2308	2219	6154	1584	1569	1941	3412	3790
	CNNM2	89	6	57	66	173	31	149	39	147	231	186	94	0	28	110	45	0	245	76	42	154	152	19	115	94	1	72	56	34	32	32	1	71	73	25	182	16	145	71	83	0	60	0	25	14	16	76	80
	CNNM4	0	52	44	143	265	218	422	149	182	291	4	82	161	365	166	131	9	271	116	142	190	225	1	29	127	29	84	60	139	76	102	25	261	131	54	117	0	144	155	136	0	82	125	1	66	0	19	222
	CNOT1	48	813	2036	1555	2487	5374	460	1845	3365	4397	782	2225	235	3725	1408	3059	797	2622	3103	2011	2806	1465	1175	306	1374	526	962	374	1487	316	433	538	3067	2013	2187	827	462	4687	1509	2557	382	738	827	189	811	533	778	2035
	CNOT10	589	543	478	656	1028	1556	1349	740	680	1672	638	924	555	1263	814	750	722	796	477	1599	845	947	1018	431	403	288	313	101	590	286	475	157	541	750	676	864	282	1378	1085	763	408	579	431	175	484	395	632	591
	CNOT11	473	1527	1317	1017	1658	2183	1306	1940	1810	2170	1182	2025	985	1636	1754	1717	1401	1859	1783	2356	1470	1766	2291	596	736	618	389	477	1040	424	675	540	1567	1236	1647	1035	840	2272	793	1793	360	630	1000	340	657	920	1303	1790
	CNOT2	1415	830	1754	900	1781	2308	1718	2118	1932	2971	1649	2231	1562	2036	2062	1536	1782	1518	1534	2254	1594	2006	2514	779	875	1384	304	422	839	503	543	1009	1742	1413	1332	801	980	2313	2271	2106	847	913	1495	484	990	736	1462	1425
	CNOT3	71	72	89	67	117	219	110	88	193	247	5	140	1	148	159	119	26	172	140	111	136	195	117	77	52	93	45	19	71	39	40	42	106	79	71	137	93	130	70	98	43	33	72	25	66	43	48	172
	CNOT4	267	786	745	523	811	1006	1033	924	786	1410	907	946	300	994	617	606	384	736	873	787	673	776	1253	209	697	545	446	110	280	291	173	396	431	606	503	555	114	976	965	749	500	706	798	218	253	398	522	867
	CNOT6	390	344	407	680	464	816	526	781	778	1266	308	669	302	971	702	580	239	1075	868	249	513	818	160	245	244	199	122	114	236	85	222	237	823	413	297	353	197	864	189	562	261	351	381	317	250	203	394	669
	CNOT6L	175	425	643	309	269	326	452	564	537	781	649	417	259	464	689	248	417	437	537	330	307	636	106	126	150	219	152	91	86	48	128	231	403	442	222	151	186	528	368	448	147	238	135	299	169	267	226	396
	CNOT7	1955	3415	2818	2809	2552	2631	3822	2798	2453	5026	5932	3540	3472	3024	5346	2388	3471	2726	3923	2614	2983	5320	3860	2150	2155	2325	1366	1332	1072	1067	1707	1466	2835	2675	2219	1697	2961	3599	2651	2430	1231	1370	3116	1602	1195	2213	2747	2350
	CNOT8	1156	1414	734	833	1250	1592	1144	1229	1497	2386	2245	1226	941	1828	1467	866	1367	1396	1438	1324	911	1584	1120	695	818	464	808	354	595	392	462	709	941	1209	989	949	1132	1782	1335	1067	430	550	1150	469	547	1077	1591	1227
	CNP	500	850	1259	1570	1050	1885	510	1207	1474	2089	1434	1615	703	1747	2110	1950	905	1924	1857	883	1752	3393	1240	615	351	753	720	532	547	355	589	664	2035	1632	995	927	798	1790	1010	1290	499	1036	887	1011	317	955	1057	1516
	CNPPD1	1470	983	542	800	1123	1618	788	1017	1088	2224	1069	1077	264	1235	1315	776	674	994	1014	1429	872	1370	1581	481	363	620	311	638	495	442	809	385	933	924	859	767	713	1190	1103	1047	571	1036	1154	445	691	928	772	1064
	CNPY2	130	91	53	39	41	58	42	39	55	47	87	38	54	49	48	58	116	56	39	49	37	48	65	21	20	96	35	26	36	23	106	32	36	35	57	20	68	34	85	35	15	21	59	11	39	26	65	35
	CNPY3	163	408	243	299	264	165	253	363	258	320	272	481	293	294	460	322	493	359	521	295	406	528	397	266	354	143	167	129	167	74	220	257	433	271	129	342	602	275	219	235	189	121	130	279	75	190	239	342
	CNST	462	672	401	354	707	566	344	770	849	1284	505	522	18	396	496	322	291	649	580	813	452	446	533	182	299	68	157	21	310	126	268	149	377	656	244	406	192	1084	509	626	132	188	50	73	276	205	885	378
	CNTLN	37	58	112	122	86	52	7	44	189	162	192	98	0	51	120	25	27	74	81	89	103	190	186	98	39	84	31	12	59	14	41	19	48	119	26	30	137	38	121	35	0	47	287	48	14	50	18	144
	CNTN3	0	17	64	44	217	238	114	45	139	173	56	206	37	230	176	140	0	141	151	133	123	140	173	116	25	157	0	40	58	61	38	52	179	47	21	73	0	188	113	239	43	79	85	3	38	18	184	157
	CNTNAP2	0	93	274	159	104	38	7	63	12	69	37	151	0	118	168	0	295	35	137	0	290	329	115	72	23	20	21	33	7	4	17	217	167	76	12	47	153	72	38	19	24	24	98	166	16	74	174	85
	CNTNAP5	52	180	210	121	390	669	303	208	259	302	118	429	339	795	175	462	572	305	98	490	274	189	233	180	149	144	172	52	99	214	67	38	158	156	413	483	229	322	184	469	140	90	53	0	244	2	123	354
	CNTRL	174	399	819	243	473	1005	1007	1165	1040	1288	387	1073	283	1027	318	545	254	1055	469	802	525	367	255	125	429	450	20	157	365	349	356	236	761	465	743	564	204	970	816	552	270	225	682	222	277	304	599	623
	CNTROB	141	261	299	173	402	543	276	486	212	708	0	403	201	444	393	282	230	431	413	175	376	529	366	147	56	33	2	45	235	75	170	193	234	297	272	33	92	489	17	420	199	290	157	0	135	16	247	269
	COA1	881	954	1095	1118	866	798	837	1063	1081	2218	874	1102	922	855	1305	909	1050	928	1145	1118	896	1534	1479	763	714	834	319	411	166	191	647	482	687	892	684	973	1327	902	1246	817	470	517	1216	422	293	974	731	910
	COA3	6358	4995	5118	5172	3515	2573	3720	5479	3962	10183	10757	4139	5313	3766	9880	3242	6021	4281	5609	4669	4594	9038	7063	3709	2510	5667	2350	3107	1517	1143	4712	2971	4029	6926	2575	4805	7481	4156	5335	3543	3513	3598	6743	2905	1379	4856	5105	3918
	COA4	1257	1529	1841	1753	1425	1425	1247	1959	1646	2111	1969	1947	1749	1757	2785	1696	1691	1940	2166	1818	1668	3011	2278	964	625	1403	458	507	437	431	1301	782	1908	1463	1147	1104	1990	1667	1090	1064	1014	1246	1763	835	634	967	1766	1482
	COA5	1058	984	1414	1293	944	747	969	1316	1017	2575	1433	1223	1038	1167	1968	897	770	1150	1518	1154	1299	2181	1909	479	623	893	240	493	235	372	938	526	1206	1185	590	739	1664	1107	1109	779	638	791	1569	667	341	869	1399	1234
	COA6	516	762	700	601	443	405	696	858	489	1032	981	892	823	810	1533	537	773	659	837	774	722	1566	928	512	292	640	348	330	142	167	542	410	706	629	348	638	1109	548	636	540	490	564	667	520	268	515	591	537
	COA7	268	710	417	281	889	875	544	461	595	1001	270	653	327	516	566	663	471	477	406	511	552	757	543	484	191	82	278	318	382	261	430	396	580	418	529	301	366	734	656	655	380	172	445	80	197	360	703	578
	COASY	1121	930	929	709	1070	1436	1529	980	1367	1518	230	1270	741	688	1181	1185	500	1287	1123	1350	1336	1709	792	601	610	825	313	518	749	377	619	760	1587	1219	1162	459	959	1266	1484	918	471	639	1002	350	604	891	579	1050
	COBL	66	214	338	333	397	632	120	248	392	321	234	532	61	450	437	284	217	585	408	344	379	779	5	249	143	187	99	69	17	30	131	157	601	348	196	75	350	168	103	259	112	41	62	311	84	83	285	332
	COBLL1	3808	3305	5510	5260	4278	4226	3309	10690	10011	15272	6405	4209	2229	3416	6803	2881	2921	5122	6199	2647	3771	5213	6564	1759	3185	4640	1417	1718	1677	947	3398	2552	3657	11711	1769	3617	1713	8826	7014	5509	953	2428	4066	1110	1200	2042	4189	4815
	COG1	337	713	615	389	597	1176	412	492	562	805	766	611	698	689	705	808	747	534	682	1070	549	619	527	551	399	319	320	94	225	391	330	466	431	610	707	892	359	1052	855	484	159	295	661	441	316	250	1038	743
	COG2	752	1043	1085	781	1347	2303	1595	1328	1533	2287	764	1422	1100	2306	1387	1416	978	1600	1475	1097	1076	1755	1417	516	683	530	706	286	532	567	469	579	848	919	1017	968	225	1994	588	1476	317	700	780	131	733	397	1369	1341
	COG3	534	1413	1404	930	1966	2362	597	1812	2145	2328	1172	2146	399	2624	1533	1769	701	2087	1771	2151	1344	1861	1907	895	1063	680	144	314	603	574	947	599	1878	1142	1714	545	894	3631	1334	1675	160	960	895	496	1090	333	1773	1660
	COG4	671	857	843	559	1605	2816	928	1627	1406	2211	699	1934	314	1467	1287	1761	1002	1968	1121	2241	1244	1712	893	963	479	396	194	66	668	617	370	718	1952	1154	1456	557	502	2005	1202	1682	620	465	1718	411	684	372	991	1339
	COG5	314	676	432	509	1097	1301	636	662	852	1064	1271	1067	290	1351	1554	1209	594	1068	823	746	871	1550	575	390	273	303	755	305	270	313	170	702	1196	967	689	314	552	910	544	864	530	276	644	360	299	557	563	775
	COG6	238	980	296	397	738	1125	775	628	663	1158	284	1075	270	838	856	430	722	568	501	483	518	725	738	384	202	693	127	76	380	390	219	110	653	627	415	224	326	866	689	775	270	660	670	317	360	297	1160	656
	COG7	371	1002	918	471	815	889	1101	788	850	1763	925	1134	624	661	1220	880	722	740	962	679	713	1075	1476	498	345	207	460	216	308	330	333	478	765	662	582	406	319	1108	1050	749	188	255	962	236	289	236	859	638
	COG8	92	291	300	316	279	559	135	186	234	486	329	253	77	195	324	346	185	310	268	366	253	349	402	186	127	176	170	150	165	152	54	157	268	262	307	388	320	379	292	156	143	92	484	118	114	149	155	329
	COIL	643	793	446	582	569	725	632	714	549	1001	616	718	552	641	542	464	412	624	619	858	542	776	437	350	147	522	141	249	215	187	178	173	509	395	450	420	593	549	465	478	156	338	718	158	418	311	705	633
	COL12A1	72	355	111	41	392	430	349	318	297	346	45	352	184	617	167	384	138	157	56	729	57	193	307	177	33	91	50	65	76	88	153	8	176	157	80	190	72	140	65	290	17	104	196	40	71	35	309	261
	COL18A1	38	46	51	23	47	64	0	97	106	254	89	58	18	18	9	24	20	27	27	22	80	78	15	38	11	50	25	10	5	10	90	3	86	39	20	22	13	112	12	77	5	49	71	5	24	32	24	37
	COL27A1	0	103	52	78	73	136	67	123	116	147	0	106	53	163	100	84	28	123	71	32	26	130	6	29	34	28	0	39	10	34	66	44	93	15	76	76	71	47	49	46	48	28	60	24	44	15	22	101
	COL4A2	193	90	60	175	71	241	116	252	909	558	77	269	32	231	130	171	121	268	186	112	99	45	91	5	24	245	27	18	45	31	44	80	217	97	32	56	55	426	34	151	50	161	189	0	71	52	106	165
	COL4A3	1	17	70	113	86	159	31	129	138	138	67	169	32	318	41	206	34	30	69	21	183	114	66	26	3	9	0	27	0	5	29	2	225	75	33	4	38	72	34	118	24	80	153	0	34	12	107	224
	COL4A3BP	324	1119	1318	762	1804	2730	1533	1641	1975	2237	1076	2196	781	2278	1513	1433	1723	2017	1564	1270	1499	1652	1117	764	973	458	466	423	914	548	909	1147	1936	1343	1000	596	616	2315	1959	1771	598	519	1040	690	554	653	1233	1321
	COL9A2	450	573	550	505	587	595	295	415	599	1244	711	705	146	611	508	680	749	480	616	703	587	726	679	285	438	358	285	266	193	110	362	298	559	351	408	278	298	718	716	519	260	312	81	218	158	114	529	394
	COL9A3	46	53	79	65	42	17	40	13	18	51	85	46	80	27	21	57	0	40	16	18	57	31	39	12	0	21	0	63	28	18	30	45	30	65	14	65	148	41	52	42	9	10	100	49	7	59	0	32
	COLCA2	139	92	160	143	195	40	204	238	182	254	266	175	377	76	202	54	236	55	186	119	62	58	166	90	87	132	110	71	55	13	217	135	73	276	33	129	121	253	183	95	109	2	351	18	38	153	133	155
	COLEC11	0	144	56	46	76	15	0	79	210	65	529	105	0	2	64	1	0	247	61	59	84	76	313	28	23	60	0	20	74	3	153	17	120	54	63	137	138	67	167	69	126	57	353	58	18	137	72	256
	COMMD1	667	1116	1072	814	637	865	967	1023	791	1412	2051	1048	1035	859	1613	1093	1112	1114	1034	1214	832	1772	1442	631	411	704	348	488	353	350	871	494	900	1035	699	1188	1408	832	653	701	641	616	985	691	251	600	1126	714
	COMMD10	518	628	836	568	662	978	792	846	774	1186	1912	814	831	918	1541	997	1055	687	942	1146	690	1393	1183	847	849	738	215	465	336	330	664	593	790	1020	824	691	1155	885	714	536	264	636	591	541	322	576	1132	378
	COMMD2	485	614	611	447	358	543	564	729	362	734	805	555	395	623	1121	377	612	468	546	804	528	1103	1324	636	249	371	456	253	143	215	498	233	538	535	380	392	464	640	517	429	331	426	664	430	395	434	612	664
	COMMD3	428	659	482	449	357	438	435	506	427	547	732	509	634	503	735	446	704	444	425	405	439	871	749	410	226	269	151	162	153	82	311	329	443	375	387	340	652	393	372	338	302	257	582	277	106	363	635	389
	COMMD4	679	733	930	849	643	811	437	595	687	1616	1022	1141	992	875	1352	870	779	828	1082	958	974	1601	982	488	412	571	293	273	159	213	642	431	820	764	517	560	736	912	704	706	460	528	869	409	256	512	569	639
	COMMD5	267	692	708	740	492	672	1428	654	547	936	697	627	673	719	844	661	856	529	863	1027	540	1077	870	458	313	291	302	264	259	272	395	388	488	678	429	414	575	649	622	610	480	439	877	287	229	534	553	509
	COMMD6	2188	1073	1781	1799	1033	836	1107	1812	1290	3670	1885	1791	1118	1513	2940	1200	1273	1644	1899	1383	1539	3397	1647	623	502	2198	452	582	304	252	1682	569	1475	1757	580	1329	1691	1434	711	1469	1038	1748	1413	541	661	870	905	1511
	COMMD7	1328	2498	1795	1391	1618	1665	2176	2036	1578	3518	2928	1847	2269	1683	3060	1842	2656	1778	2054	2036	1961	3295	2791	1720	1016	1329	667	1030	787	773	1356	1523	1602	1957	1610	1331	3398	1859	2403	1502	1436	1293	2418	1130	858	1763	1577	1487
	COMMD8	470	827	758	449	671	715	1104	675	747	1293	1205	627	764	539	847	507	639	381	671	846	540	924	1713	449	349	550	322	415	290	244	473	428	667	746	601	363	702	702	684	590	306	637	1074	330	301	653	857	546
	COMMD9	1187	1346	1159	1362	992	1257	1244	1123	1412	2891	1871	1196	958	1074	1556	1197	1402	1164	1176	925	1201	1641	1773	715	745	919	233	686	431	352	726	990	1187	1269	1004	1440	1402	1126	1974	1236	702	1065	2087	346	405	1724	1290	998
	COMT	2346	5290	4128	3418	6886	9505	5442	6580	6558	7433	4985	6922	8293	7996	5231	9030	7003	4385	4358	9097	4386	5526	7440	2437	2449	3155	1690	2189	2617	1693	2514	2005	5072	4668	6042	4729	4472	5755	5041	5703	2201	3595	4095	1497	1938	2233	4371	4478
	COMTD1	220	402	174	321	292	388	275	372	418	760	341	278	258	337	312	251	255	337	304	339	322	511	407	110	100	204	36	169	111	98	236	132	303	270	158	352	237	494	185	281	137	172	419	59	64	208	211	380
	COPA	857	1460	2702	1931	2442	4223	472	1790	2673	3611	757	3073	318	4328	4474	3068	2004	3211	3662	1707	3447	4494	1397	2048	1461	776	1082	324	836	741	132	900	3162	2416	1511	1391	1318	3816	2119	2801	437	1520	1568	1120	1186	747	972	2059
	COPB1	822	2423	1846	2066	2342	3892	2413	1960	2209	3240	1178	3258	1801	2772	2619	2130	1436	2679	2289	3192	2468	2468	2015	1365	1384	609	815	648	894	818	905	1776	2139	2092	2046	1225	876	3311	2091	2325	640	1076	1769	736	1364	1079	2742	2061
	COPB2	1603	3797	4123	3860	3976	4811	2907	3274	3421	4950	5077	4827	1594	4392	8060	4030	2016	5515	4939	4116	4092	7198	3101	3183	1926	1674	859	639	1050	1109	1161	1803	3389	3734	2724	1974	3224	4606	2979	3019	1251	1837	1916	1677	1587	2076	3614	2888
	COPE	2209	4195	3180	2837	2324	2176	2586	2529	2092	3841	5290	3873	4327	2682	5608	2913	3995	3130	4041	3760	3501	6261	3458	3107	1489	2229	1317	1398	935	1195	1739	2067	3148	2392	2394	2136	4977	2755	2640	1975	1377	1988	2853	2425	943	2600	3186	2012
	COPG1	949	2677	4827	3171	4516	7279	1980	3245	2799	4645	2409	3684	1535	6219	8513	5299	2386	5245	5782	6532	5443	8510	1652	1952	2155	2220	828	461	1262	1234	951	1570	5625	3254	3516	1796	3495	5005	3084	3600	1382	1758	1357	3063	1783	1897	2247	3589
	COPG2	13	197	34	105	143	164	3	97	57	254	275	149	210	96	44	107	0	136	113	173	99	223	32	114	374	0	0	36	66	26	0	67	36	90	59	171	58	201	196	74	0	151	60	58	48	41	35	172
	COPRS	2604	2538	2758	3666	1718	922	1637	2364	1312	2878	4352	2768	2071	2118	7107	2147	2990	2993	4069	1983	3926	6805	2686	2949	1263	2153	1005	1124	643	562	1862	1553	2529	2028	1598	2326	5646	1818	1513	1218	1457	1524	2314	2717	620	2287	2425	1849
	COPS2	282	801	637	570	751	910	1020	838	999	1253	549	1025	453	1027	904	796	715	964	711	1111	690	1253	673	481	272	590	67	200	353	157	359	462	853	731	597	377	275	993	569	692	284	379	533	402	297	455	425	755
	COPS3	900	1188	1017	1131	1124	1718	1979	1419	1293	2177	2350	1579	865	1397	1469	1352	1451	1249	1508	1373	1105	1688	1447	926	617	1284	619	502	494	387	899	674	1125	1217	1070	674	1268	1376	1237	1299	500	927	1394	441	736	699	1824	1228
	COPS4	797	1196	1175	1003	969	1354	1662	1233	1393	1750	2034	1119	1318	1271	2017	1174	1239	1203	1299	1240	1062	1357	1946	986	700	872	388	379	471	376	662	619	969	1202	923	803	1218	1197	1174	1026	993	998	1057	317	399	817	1095	1346
	COPS5	935	1207	1193	984	1196	1411	1077	1579	1363	2074	1765	1554	1081	1456	2370	1540	2049	1408	1402	1561	1279	1643	2060	967	615	795	424	532	456	321	852	805	1058	1154	1034	403	1295	1374	1597	1128	483	755	1300	635	506	1017	1303	1048
	COPS6	2612	2818	2861	2670	2245	2325	2849	2365	2188	4072	4491	2968	2250	2218	5054	2385	2940	2112	3634	3574	2457	4333	3987	2410	1276	2366	1123	1242	917	1078	1889	1851	2198	2383	2131	1859	3436	2793	2684	1872	1454	1917	3236	1526	1029	2392	2236	1736
	COPS7A	1014	2707	2475	2297	2741	3260	2692	2817	2110	3363	3825	3216	2179	2968	4711	3170	2628	2800	3123	4596	2688	4324	2924	2325	1838	1799	1238	819	1293	1090	1095	1228	2699	2580	2027	2467	2964	3163	2411	2098	1089	1664	1908	1682	976	1879	2685	2352
	COPS7B	54	331	328	317	301	703	162	260	347	621	305	526	484	419	526	364	164	461	477	491	409	428	561	315	276	147	193	53	66	180	124	332	491	361	215	336	613	460	314	328	105	446	387	154	114	245	285	398
	COPS8	1575	2174	1586	1136	1372	1159	1282	1904	1369	2478	2580	1407	985	1226	2565	1411	2671	1358	1857	2104	1460	2391	2737	1561	1050	1435	622	730	776	533	1363	904	1164	1485	1321	1347	1072	1719	1908	1122	774	1286	2158	948	685	1172	1485	1220
	COPZ1	2919	3804	5379	3800	3466	3811	3050	4169	3308	6047	5626	4587	2408	4652	8644	5119	4417	4417	5867	3659	4731	8879	5173	2859	2314	3085	869	1323	903	1047	2699	2357	5262	3665	2681	2587	4627	3863	3330	3372	1963	2665	3286	2418	1551	2610	2765	3086
	COPZ2	319	319	515	291	243	130	291	323	234	554	515	250	134	243	780	169	247	439	335	348	371	868	243	292	144	396	59	190	93	48	261	289	262	392	125	213	621	253	251	137	164	208	202	186	60	344	282	243
	COQ10A	604	376	174	236	139	68	260	297	263	454	517	143	0	60	364	62	115	101	213	222	144	496	264	50	83	238	4	194	53	47	247	189	217	262	73	56	365	187	402	204	203	232	410	62	84	530	136	267
	COQ10B	934	741	917	446	935	1048	1911	1084	812	1731	1266	777	1171	676	1306	872	847	771	855	890	656	1036	1986	641	607	992	426	347	612	309	877	597	570	869	592	624	1001	1289	788	714	412	840	1425	369	416	515	1164	780
	COQ2	16	133	203	109	105	227	76	170	126	123	250	142	244	61	174	83	72	53	92	68	177	192	370	48	56	153	130	65	60	13	192	33	180	183	54	47	3	142	37	160	18	276	68	67	27	100	82	192
	COQ3	268	263	278	271	206	204	328	446	220	621	697	341	0	163	231	140	125	178	169	171	237	281	519	183	21	421	144	190	129	47	178	209	73	171	204	343	388	231	279	222	245	166	504	141	77	385	285	159
	COQ4	923	1561	1592	1278	1122	1264	1234	1419	1282	2517	2489	1771	1506	1661	2353	1221	1851	1458	1855	1669	1499	2491	1822	974	870	1154	424	721	397	485	859	736	1514	1209	1275	845	1530	1493	1606	1027	716	1131	1153	1101	599	767	1337	1416
	COQ5	695	868	800	986	899	927	510	968	1008	1453	1231	1037	595	1006	1489	953	492	824	1131	936	1086	1777	1125	590	418	594	200	377	285	495	946	372	1089	1071	966	1008	1249	1166	1151	806	558	752	1728	649	356	674	878	783
	COQ6	155	245	226	214	191	224	138	201	232	367	337	218	79	148	231	276	214	197	257	176	153	301	388	168	117	204	127	106	56	83	132	88	264	157	159	172	129	222	260	231	140	167	285	71	33	175	153	215
	COQ7	225	256	374	456	315	501	337	497	479	769	612	678	487	619	855	303	355	438	596	368	502	868	597	352	254	399	192	212	265	180	252	250	483	506	218	224	611	347	228	332	123	318	336	238	123	415	417	405
	COQ9	3130	2539	2332	2406	1910	2600	1807	3220	3316	5731	5103	2321	2841	1395	3116	1971	2347	2080	2623	2501	2127	3101	3169	1047	1435	2099	520	1435	1250	646	1647	1472	1884	2637	1559	1563	2850	2855	4058	2691	1908	1970	5159	805	778	3135	1715	2587
	CORO1B	1006	2209	2279	2561	2009	3055	1646	1893	1446	2389	1368	2525	2074	2064	3811	2703	1657	2519	2770	3018	2675	4598	1654	1837	1267	1333	769	647	836	746	790	1244	2904	1366	2008	1443	2244	2338	1368	1871	580	1330	1064	1481	845	1241	2015	1390
	CORO1C	141	522	773	145	777	967	1167	722	501	356	411	747	65	1102	663	1053	44	730	583	385	386	600	583	115	249	313	405	89	375	137	154	411	696	478	776	88	188	981	356	417	162	225	387	67	209	384	801	453
	CORO2A	742	1422	1430	1244	2642	3947	2644	2368	1723	2222	1275	3285	1618	3195	3183	2830	914	2583	2991	2269	2150	3296	944	1342	835	618	318	449	1147	986	489	1054	2412	1262	1800	1130	1303	2343	839	2107	384	851	1048	1166	866	930	1537	2300
	COTL1	1027	1122	3103	2156	2013	1119	1084	1385	2559	2039	4929	3683	2059	1470	2980	3843	1427	3448	4811	1771	2586	3999	2453	2187	587	1193	1385	663	613	283	1897	1057	3556	2597	1315	1580	3234	1741	1686	1030	1073	1728	1259	810	512	1114	1978	2054
	COX10	412	545	515	443	463	624	730	744	562	1313	864	722	453	407	280	583	411	487	552	665	496	580	682	293	323	366	70	101	372	172	245	296	464	658	432	419	530	627	709	573	230	364	820	344	201	559	533	411
	COX11	693	748	716	878	645	468	462	876	864	1875	1125	643	293	566	1000	554	564	637	925	525	602	820	1092	547	687	829	119	379	362	207	679	548	509	710	421	414	933	1064	738	542	403	854	1637	262	315	562	875	844
	COX14	2496	2480	2381	2395	2066	2064	2959	2353	2554	3808	4096	2466	3503	2366	3991	2508	2757	2254	2799	2539	2431	4426	3167	1483	980	2701	823	1114	583	623	2594	1603	2243	2220	1724	2209	3384	1819	1641	1981	1565	1635	2350	1144	898	1825	1990	2288
	COX15	277	819	768	590	1182	1344	519	1120	850	1220	1132	1562	852	1116	1009	1233	799	1240	1079	1433	921	1002	1109	720	640	342	338	220	413	465	708	296	1122	1004	861	399	921	923	909	1054	222	723	580	289	417	311	1391	1031
	COX16	169	304	250	297	232	221	104	315	164	416	499	301	219	428	496	313	382	286	297	300	297	506	322	292	224	183	57	75	119	110	265	145	213	257	138	332	378	219	267	208	139	269	263	210	93	248	496	219
	COX17	1496	1140	1345	1565	822	651	1028	1465	858	2097	2490	1599	1383	1153	3705	1442	1197	1509	1899	1918	1454	2886	1840	850	538	1497	309	571	265	321	1359	722	1386	1758	691	1602	2353	972	723	858	752	1080	1285	700	519	941	1033	1205
	COX18	6	131	199	170	97	137	0	185	34	335	47	63	98	180	178	42	23	120	93	207	124	140	71	36	28	31	0	60	46	11	77	42	94	135	79	2	129	79	57	97	1	19	194	40	43	64	134	87
	COX19	165	149	236	245	317	517	315	385	416	667	179	297	132	259	356	250	500	386	452	220	254	428	717	178	217	115	52	134	109	113	162	168	343	206	190	268	186	393	205	305	54	266	329	61	128	142	280	375
	COX20	233	5	7	25	2	0	6	17	16	41	20	23	4	17	36	7	7	10	35	18	12	25	14	10	7	185	3	7	1	7	233	10	20	17	1	26	32	28	13	13	6	40	22	6	12	18	18	8
	COX4I1	6481	7529	8590	8255	6170	6947	7316	8998	8540	14810	12168	9589	8173	8351	12617	8383	8664	7691	9045	8206	8245	12608	9969	4266	3829	6333	1874	3496	2182	1806	6186	4264	7403	7871	4952	6541	10401	7348	7114	7288	5225	5920	9444	3101	2763	6075	5693	7554
	COX5A	3574	3086	2984	3227	2874	2928	3193	4957	3442	7999	6065	3737	3367	3623	6165	3278	3323	3379	3858	3923	3305	6840	4812	1831	1480	3551	1171	1485	1261	769	3443	1882	3375	3519	2077	2743	3692	3226	3155	3491	2308	2888	4863	1428	1201	2750	2644	3295
	COX5B	6227	3764	4358	4284	2778	3056	3493	5088	3805	11459	6806	4715	4347	3746	7912	3273	3640	3866	4618	5364	4203	8043	6087	2014	1888	5924	1442	2181	1260	1087	4940	2088	3393	4099	2309	3528	4678	3861	3613	4140	3006	5831	5852	1692	1951	3265	3050	3838
	COX6A1	2352	2746	2218	2044	1691	1735	2769	2385	2484	3980	4254	2339	3486	1887	4185	1950	3155	1927	2737	3391	2033	3670	3894	1677	1145	2308	973	1382	926	655	2270	1468	1862	2363	1690	2175	3894	1911	2539	1587	1461	2171	3449	1236	904	2487	2100	1955
	COX6B1	5161	3126	4162	4719	3259	3482	3208	4757	3444	9713	5581	4573	4242	4008	8572	4265	3584	3937	4724	4362	3972	9068	5154	1974	1614	4763	1093	1371	1050	843	4169	1920	3752	4182	2026	3546	4732	3602	2675	4273	2333	4524	4375	1587	1646	2489	2574	4053
	COX6C	4112	3616	3802	4066	2540	2822	3105	4857	3439	8549	6417	4549	3576	3714	7644	3402	3593	3190	3885	4630	3417	7098	5281	1968	1307	4145	1440	1957	952	871	4098	1751	3284	4085	2343	3718	4978	3855	2808	3791	2339	3602	5248	1455	1465	2694	2672	3862
	COX7A1	443	90	95	122	26	26	70	197	196	503	322	146	124	21	217	26	102	132	58	82	144	162	366	13	32	319	64	81	56	38	293	100	21	70	43	109	130	164	215	209	126	338	575	37	56	284	102	114
[truncated: 8,624 more rows]
[truncated: 24 more columns]
