# Supplementary material for: Genome-wide mRNA profiling in urinary extracellular vesicles reveals stress gene signature for diabetic kidney disease
Source: iScience. 2023 Apr 18;26(5):106686. doi: 10.1016/j.isci.2023.106686 (PMC10193229; doi:10.1016/j.isci.2023.106686)
Supplement: Table S10. Raw gene count data of technical comparison samples, related to Figure 2 [file mmc4.xlsx]

## Sheet: Table S10
	Table S10: Raw gene count data of technical comparison samples (Related to Figure 2).
	Data for 9 samples -from T1D cohorts (Table S9) that have been used as reference in pair comparison analysis as described in Figure S3- overlap between Table S9 and Table S10 table
	Gene	Sam_1_24h_R1	Sam_1_ON	Sam_3_24h	Sam_3_ON	Sam_4_24h	Sam_4_ON	Sam_5_24h_R1	Sam_5_ON	Sam_6_24h_R1	Sam_6_ON	Sam_7_24h	Sam_7_ON	Sam_8_24h	Sam_8_ON	Sam_9_24h	Sam_9_ON	Sam_10_24h_R2	Sam_10_ON	Sam_11_24h_R1	Sam_11_ON	Sam_12_24h_R1	Sam_12_ON	Sam_13_24h_R1	Sam_13_ON	Sam_2_24h_R1	Sam_2_24h_C	Sam_6_24h_C	Sam_8_24h_C	Sam_9_24h_C	Sam_5_24h_R2	Sam_1_24h_R2	Sam_10_24h_R1	Sam_11_24h_R2	Sam_12_24h_R2	Sam_13_24h_R2	Sam_2_24h_R2	Sam_6_24h_R2	Sam_12_24h_R3	Sam_13_24h_R3
	CCL8	34	115	58	32	861	5	232	339	31	91	423	74	37	15	4	3	147	221	3489	154	25	24	197	1498	212	91	153	0	16	127	14	112	222	37	211	364	76	64	218
	HSF1	144	256	81	163	268	25	434	529	194	238	168	177	277	36	236	175	476	245	266	558	1242	591	391	5	36	33	254	333	239	286	31	12	157	4	163	243	156	718	21
	PLCD1	497	64	64	15	95	151	712	745	166	1276	476	242	853	819	548	221	1663	114	967	69	374	343	138	818	2355	298	89	493	393	331	614	742	233	1211	66	2716	519	298	726
	SNURF	13	13	7	6	3	8	34	32	6	9	39	13	26	9	1	0	43	5	15	11	6	13	31	29	8	2	26	18	38	19	3	25	18	29	11	11	26	32	19
	PMP2	382	256	191	223	214	89	493	483	542	713	282	245	645	484	258	25	565	246	656	566	432	1	528	556	485	343	376	593	349	228	748	24	127	161	199	169	272	48	217
	MLIP	8	164	25	19	18	44	149	4	111	335	11	57	77	231	98	12	362	18	6	159	642	383	59	265	317	229	83	136	11	17	17	84	4	121	151	235	9	47	14
	CCL17	59	32	31	17	44	36	329	63	37	213	58	8	128	42	122	21	94	139	445	275	164	215	38	54	192	137	253	35	149	14	141	6	16	51	87	156	341	5	156
	ST18	638	489	23	176	151	314	1635	1922	653	182	657	335	554	516	548	475	794	773	1181	1127	113	83	1345	1189	124	748	517	68	495	872	733	49	265	463	443	683	172	553	59
	OSM	73	118	31	73	164	132	334	557	162	352	159	219	236	225	193	139	417	325	188	294	598	368	289	375	412	45	315	198	169	366	334	173	15	36	271	145	87	425	411
	ARMC4	6	28	3	34	47	17	55	93	18	29	65	32	32	19	24	6	77	8	1	19	53	79	54	77	76	2	4	156	47	38	26	65	14	66	15	86	3	39	21
	AR	155	159	179	144	511	218	473	328	266	32	219	295	538	162	27	38	1176	169	91	11	639	26	53	365	422	346	324	427	125	229	27	41	16	264	278	379	156	215	378
	AGT	39	297	193	52	57	26	46	33	43	1296	73	55	591	225	298	17	72	766	1244	1733	399	48	157	159	35	177	33	186	129	473	885	26	645	145	7	68	356	143	1
	ENO2	235	429	125	89	88	191	352	335	198	587	266	262	94	647	152	133	556	711	424	332	145	1217	468	631	153	979	257	463	139	187	573	589	18	548	417	114	42	526	393
	MT3	126	12	69	11	99	67	55	241	124	241	39	3	51	44	95	58	234	17	1	197	184	263	78	235	388	24	89	26	4	173	216	375	14	71	191	93	154	51	341
	ARMC2	46	15	55	36	91	16	242	228	191	22	16	112	9	198	97	69	175	161	8	131	243	143	247	134	244	74	257	528	299	274	127	138	112	117	125	197	0	26	75
	CCL2	63	38	86	118	152	43	64	19	54	11	86	12	23	17	11	15	25	0	4	18	8	9	33	12	48	35	66	31	13	33	16	32	7	17	22	71	26	66	42
	A2ML1	25	89	23	8	246	138	49	0	406	587	146	40	0	45	1	51	278	184	420	64	711	1980	443	131	105	298	376	0	144	95	175	300	164	190	220	285	165	231	260
	AARD	8	13	7	24	19	12	9	4	58	27	22	26	62	3	28	9	2	0	5	11	16	5	7	30	17	11	3	5	0	19	11	18	13	0	8	8	25	26	23
	ABCB1	110	50	43	49	175	264	427	556	8	191	101	367	225	329	153	311	182	373	760	1602	130	59	452	536	1126	943	0	0	111	293	192	196	117	102	61	652	0	14	56
	ABCB8	49	87	30	35	19	82	87	105	178	76	19	217	87	75	64	54	106	118	5	136	149	130	76	95	30	132	0	153	0	94	83	52	1	37	48	39	0	102	8
	ACAP3	1	94	29	7	1	18	38	156	34	337	0	15	1	114	45	91	291	229	0	205	356	342	95	292	117	263	56	43	0	35	84	27	28	133	80	308	265	232	191
	ACTL10	54	136	22	0	137	87	3	58	35	44	41	19	26	44	24	7	128	84	159	51	106	91	111	40	36	58	93	55	28	32	418	6	0	55	112	25	0	73	143
	ACVR1	96	119	57	43	2	102	557	187	403	278	74	65	69	313	78	281	165	155	1	400	81	44	249	370	102	55	54	0	227	177	116	279	2	126	84	241	0	0	96
	ADAM15	7	79	13	2	11	67	30	115	5	49	0	1	0	31	5	30	9	82	240	78	55	78	72	105	12	3	5	16	0	54	8	46	4	97	57	112	9	6	209
	ADAMTSL5	61	23	4	1	0	9	3	0	1	143	15	0	248	80	1	8	298	103	395	80	319	204	292	41	174	60	111	35	65	17	30	4	58	112	36	93	96	151	57
	ADAT3	18	8	10	4	0	18	50	66	0	33	5	53	18	15	33	21	110	53	112	80	12	12	27	48	47	20	10	0	128	27	57	76	30	26	30	13	109	101	4
	ADCK1	88	92	27	75	71	37	0	80	130	261	128	146	112	115	65	62	67	233	10	151	161	265	159	136	158	378	166	105	0	219	348	30	43	146	98	170	0	43	196
	ADPRH	3	123	0	18	8	90	5	171	17	417	70	57	0	134	0	93	561	552	441	151	247	660	135	128	418	752	244	275	3	73	193	154	141	148	69	352	148	342	325
	ADRB1	6	3	12	6	18	28	13	50	16	97	22	73	8	29	0	0	40	11	50	11	76	38	30	62	9	15	27	4	0	14	19	15	39	33	30	13	46	61	119
	AFAP1	0	4	10	9	49	17	280	42	63	8	31	7	0	79	3	50	98	72	16	111	47	81	54	80	84	87	19	0	37	42	186	20	33	4	71	63	1	26	54
	AGBL4	10	0	21	36	20	14	72	177	21	63	33	118	12	99	4	53	1	47	9	115	0	7	52	22	77	28	17	78	4	31	140	0	25	5	8	48	29	7	52
	AIN2	49	92	19	6	3	57	19	34	48	17	46	52	0	28	32	11	42	71	78	131	67	33	46	60	89	13	0	28	23	26	77	26	54	18	62	25	0	3	25
	ALDH16A1	0	42	26	2	49	48	39	160	73	55	56	61	0	48	39	18	123	198	109	119	371	232	118	177	176	210	84	0	152	36	28	79	45	154	54	139	5	262	94
	ALO12	15	6	0	5	17	3	11	25	57	84	20	11	25	9	140	117	15	8	2887	2240	28	53	103	41	107	12	313	0	195	18	14	14	430	6	19	62	117	0	42
	ALO15	5	63	0	10	1	29	0	11	34	151	73	15	1	63	30	18	56	156	45	49	279	286	91	35	256	289	141	98	2	36	4	71	13	131	44	117	0	64	62
	ANKRD29	196	358	43	36	164	105	297	162	59	6	24	128	145	74	0	0	300	24	48	31	92	15	180	187	59	28	63	594	39	122	2	268	9	31	57	42	0	57	126
	ANTR2	72	59	55	193	43	170	224	96	6	89	127	68	320	38	0	0	351	105	121	28	223	90	239	236	115	21	119	459	0	33	47	54	25	52	214	115	172	70	230
	ARHGAP19	26	45	19	7	6	27	98	94	113	59	40	66	204	11	24	78	67	82	98	53	123	99	95	138	165	1	114	0	2	79	151	63	2	39	35	51	0	0	98
	ARMC9	0	196	80	29	20	31	353	164	0	122	86	185	202	80	92	132	270	95	260	316	343	100	217	283	129	318	0	129	188	79	64	2	92	5	162	64	4	125	9
	ARSG	22	0	7	33	0	4	4	20	12	29	51	51	0	25	50	40	42	38	101	21	9	24	107	62	29	48	8	39	7	26	47	5	13	35	12	69	17	8	15
	ASB9	119	73	36	100	64	17	207	129	97	143	108	162	0	122	36	41	233	38	194	154	67	32	77	52	0	19	0	87	37	110	102	36	92	44	9	33	90	78	35
	ASNS	0	57	5	46	159	70	166	254	132	211	220	208	0	42	53	131	16	144	232	217	173	290	78	251	478	273	8	91	88	103	2	172	48	93	45	223	0	271	30
	ATAD3A	7	109	12	57	263	28	193	309	123	161	0	92	0	154	90	67	283	166	181	243	235	334	187	136	232	106	67	0	114	103	138	72	62	155	110	252	98	291	245
	ATP10B	4	19	8	60	1	1	133	0	95	184	40	0	0	153	57	16	14	255	305	45	171	430	100	216	185	308	160	20	48	85	74	24	6	20	42	686	92	30	297
	ATP11C	0	22	23	10	65	46	31	35	66	13	0	73	101	100	99	76	8	33	64	44	44	16	32	97	66	81	25	137	16	25	0	97	9	4	69	206	1	41	91
	ATP13A1	47	196	24	5	0	66	35	477	0	177	86	88	0	432	13	237	215	539	411	359	247	186	182	260	526	247	96	62	100	51	327	50	83	96	44	477	6	48	246
	ATP13A2	156	119	34	80	37	87	0	120	40	178	3	98	39	117	2	126	293	229	65	304	234	297	137	201	76	110	27	9	0	30	288	1	73	103	42	295	0	162	158
	ATP6AP1L	57	23	3	22	4	22	127	127	25	44	1	0	3	9	23	15	72	89	67	92	86	53	65	51	72	107	25	0	31	55	77	50	50	21	41	39	0	38	39
	ATP8B4	21	31	43	38	26	138	352	67	25	39	186	95	199	90	1	10	697	115	6	0	373	40	130	207	201	71	10	121	0	143	79	557	24	149	105	108	0	136	110
	BACE1	140	95	7	67	1	9	2	92	63	66	7	3	0	29	0	66	287	0	68	1	8	102	69	96	164	13	39	261	85	89	89	17	24	16	108	2	2	92	96
	BCORL1	9	11	3	0	15	4	10	31	1	44	0	5	5	12	34	14	37	22	1	59	2	39	10	19	77	37	32	0	53	11	17	5	1	3	2	49	26	3	23
	BMF	36	15	1	27	0	11	16	53	94	30	4	21	2	25	11	14	63	15	1	78	12	41	24	23	128	22	9	26	0	4	16	103	13	9	25	38	0	19	84
	BORA	27	72	25	18	6	18	0	104	47	122	32	99	0	79	26	50	57	113	1	68	101	155	138	107	225	129	66	112	70	29	0	105	13	47	86	147	125	96	83
	BPI	7	13	9	91	0	3	64	2	71	40	6	8	94	73	11	21	104	30	349	266	123	17	23	12	0	0	43	115	88	25	117	50	125	33	4	17	21	40	19
	BRI3BP	0	93	42	16	0	12	31	87	25	9	24	23	53	26	2	37	35	42	115	12	3	45	19	49	46	37	53	0	75	19	29	53	33	2	29	18	1	67	23
	BTN3A3	58	29	11	25	80	147	1	29	4	134	81	83	86	78	2	44	184	43	4	64	54	165	29	78	2	0	147	13	0	2	135	57	29	76	0	2	66	92	24
	C12orf56	70	55	39	47	60	0	64	65	106	35	49	44	2	23	12	59	102	36	81	101	26	30	58	65	0	29	34	0	13	80	19	18	8	14	62	2	238	214	52
	C14orf79	89	197	24	26	112	148	350	303	76	227	162	106	89	297	0	329	388	317	0	385	432	190	241	449	527	155	4	5	254	146	152	25	171	154	42	178	0	98	211
	C16orf89	271	100	148	103	4	30	655	1210	66	361	104	139	0	40	41	145	138	197	127	238	274	66	215	613	77	48	206	140	94	517	311	0	131	117	47	54	140	124	0
	C1orf216	249	27	65	38	36	212	0	272	155	171	74	110	1	242	0	61	107	18	412	214	215	256	4	259	660	273	318	353	52	87	100	1	40	338	136	223	0	189	218
	C1orf64	10	7	5	16	9	4	29	21	57	1	49	31	34	9	9	8	64	32	16	9	9	0	9	11	12	2	31	0	4	20	7	33	5	10	11	20	19	16	0
	C2orf15	2	11	15	39	37	10	49	37	15	34	53	38	40	27	6	1	4	38	24	44	27	4	5	29	41	9	29	0	0	34	55	0	15	8	22	17	52	7	13
	C2orf82	4	3	5	20	0	2	0	0	9	3	13	6	64	13	22	3	24	14	19	32	15	14	1	8	10	12	36	20	9	16	29	1	4	9	27	5	4	27	15
	C7orf43	16	4	7	4	3	16	4	31	7	37	5	27	2	46	20	13	0	21	20	13	31	38	23	19	20	32	32	0	2	16	30	13	9	28	24	46	0	4	34
	CACFD1	26	18	0	11	0	22	55	66	30	26	12	22	20	44	0	17	68	52	49	57	39	71	16	32	35	58	21	18	46	22	45	16	14	25	21	35	31	75	29
	CACNA2D1	12	0	26	14	0	37	21	96	4	2	7	21	118	31	59	64	9	32	84	34	22	16	138	43	35	67	5	70	0	19	49	3	7	4	8	79	21	15	72
	CASR	199	320	93	78	117	95	510	871	0	296	171	157	317	98	109	182	263	371	0	191	372	66	275	268	5	52	3	310	0	231	149	115	62	109	35	30	66	100	225
	CATIP	14	2	12	0	36	13	42	38	40	24	14	14	64	32	14	32	97	43	126	27	17	10	47	109	11	36	32	0	30	5	33	21	18	12	30	3	15	0	54
	CCDC102B	39	12	1	20	27	0	32	0	8	43	19	50	0	3	6	40	78	15	7	9	68	23	7	15	42	27	10	6	24	37	8	128	1	11	6	16	28	10	58
	CCDC142	0	100	3	21	46	31	22	13	0	109	8	89	62	141	6	39	101	72	277	204	203	58	30	77	19	133	41	4	18	64	45	78	54	46	27	78	0	105	75
	CCDC183	11	4	4	5	12	7	34	5	9	6	13	4	39	7	0	0	22	5	0	12	14	2	27	10	11	9	34	27	23	7	13	37	1	2	14	3	10	4	21
	CCDC28B	51	42	18	8	43	26	269	190	0	23	37	64	13	49	30	25	70	148	391	104	68	20	36	122	0	58	0	15	17	131	65	102	62	33	48	22	153	47	79
	CCDC85C	35	120	0	11	20	51	78	110	37	131	54	65	103	136	0	23	133	250	100	99	208	255	181	175	210	169	10	170	53	79	115	22	67	87	92	255	0	138	104
	CCL15-CCL14	7	14	2	1	1	1	12	11	16	7	0	2	16	20	3	8	34	16	24	19	26	74	43	6	22	15	9	16	0	0	7	1	4	11	5	22	4	17	3
	CCNE1	0	79	37	44	0	46	173	164	101	271	262	85	419	635	63	33	228	331	485	582	758	587	212	397	597	645	390	576	177	106	118	0	126	259	58	378	150	320	237
	CCNJ	1	97	23	12	19	60	193	194	0	70	75	1	4	73	3	20	22	57	226	118	48	59	68	200	278	158	2	0	8	6	1	4	126	82	67	11	4	0	129
	CD58	24	35	15	11	46	71	124	70	86	70	210	76	35	51	0	14	81	37	35	60	62	15	62	128	161	41	59	0	23	100	111	0	14	55	53	111	54	66	76
	CDH23	4	41	40	16	51	3	73	3	26	259	0	0	7	68	22	9	169	198	126	48	194	87	91	37	99	140	92	210	0	3	31	92	8	12	105	82	221	69	60
	CDKN2D	0	25	33	70	92	39	116	163	60	34	138	54	261	46	21	27	125	51	7	43	71	6	101	146	46	52	41	71	0	62	116	55	30	67	83	33	0	29	167
	CDS2	123	52	65	100	109	125	68	288	48	154	84	116	0	73	1	78	37	140	68	219	170	59	39	125	122	107	177	224	0	121	58	4	63	46	91	176	0	168	77
	CELF2	1	23	62	22	238	107	1	61	14	45	62	33	25	24	1	0	103	10	17	32	30	1	179	52	211	53	3	10	0	75	0	55	20	46	65	12	1	32	69
	CENPM	2	16	25	6	81	1	53	80	49	35	58	10	26	8	0	11	19	44	53	33	8	14	5	94	40	9	32	47	0	44	66	13	18	67	16	26	0	43	45
	CENPU	49	32	15	8	4	0	44	0	64	25	69	60	149	20	75	13	65	47	73	106	128	76	109	41	99	53	0	143	96	14	81	60	29	52	28	53	25	47	36
	CERS6	84	21	12	5	8	1	87	127	0	63	51	126	0	59	75	29	27	121	414	142	160	104	128	140	75	185	4	0	10	39	40	3	44	28	92	228	4	1	68
	CFAP57	30	3	5	11	7	22	5	190	52	12	4	2	6	58	0	1	50	1	33	149	10	6	11	36	36	134	49	10	0	15	24	52	28	12	14	68	54	0	4
	CH507-9B2.9	6	6	1	5	23	2	25	11	18	12	0	3	3	0	12	8	19	6	5	9	17	7	0	25	38	4	66	27	4	8	17	8	5	7	12	18	8	14	42
	CHIC1	56	14	8	1	0	0	95	106	4	58	1	41	5	6	65	1	34	31	0	26	24	20	7	20	21	69	27	29	12	78	13	155	29	74	32	30	15	44	17
	CIC	0	10	3	3	20	14	17	7	10	47	20	44	0	11	16	23	11	26	0	3	47	11	3	20	35	14	22	14	12	32	7	8	17	17	5	95	3	12	18
	CITED1	32	35	39	10	47	18	83	50	19	4	137	65	131	20	0	0	125	18	24	4	98	8	197	164	30	29	23	65	0	32	114	123	3	52	193	9	18	89	114
	CKLF	3	6	0	1	4	3	27	7	7	8	6	7	18	10	7	6	11	2	8	2	9	10	12	12	9	3	14	6	2	0	5	2	1	3	0	5	13	19	3
	CLCC1	181	124	37	11	5	96	129	265	25	137	139	188	36	131	0	191	167	123	234	238	70	105	248	230	222	230	3	160	55	159	264	0	69	49	58	298	32	0	3
	CLEC2D	18	10	0	15	19	33	4	70	85	20	39	8	73	8	32	25	181	39	170	20	77	31	91	47	79	48	187	1	17	16	37	1	4	5	19	33	0	0	23
	CLRN3	84	45	29	76	64	9	88	42	25	114	38	148	135	73	35	90	34	26	0	131	106	24	0	10	183	63	76	90	0	49	137	5	53	17	26	68	10	143	12
	CMPK2	56	47	3	0	72	0	7	78	163	185	2	17	1	121	0	100	274	170	1	183	253	287	80	163	70	114	254	110	42	80	96	69	49	202	54	75	136	352	54
	CMTM3	25	68	0	0	12	58	161	15	48	81	73	31	1	14	0	7	90	66	64	19	227	149	63	97	181	196	131	95	12	37	49	2	27	32	92	70	95	140	6
	CPNE2	3	70	41	2	82	11	160	122	111	58	80	45	95	134	0	5	100	69	136	125	86	29	52	270	178	70	0	0	72	210	116	86	38	110	43	66	6	53	145
	CSDC2	136	68	32	156	1	23	40	58	16	97	40	87	0	196	49	66	5	122	60	340	101	22	68	82	48	28	6	0	37	124	167	13	46	14	35	36	0	13	2
	CSGALNACT2	12	97	47	89	75	15	221	324	0	152	229	19	71	147	7	156	375	215	591	344	208	207	266	147	617	297	2	0	113	123	124	130	103	59	92	333	0	1	241
	CTC-534A2.2	23	17	8	1	7	14	66	113	21	16	141	12	76	39	51	7	55	28	97	24	78	14	0	64	27	19	41	63	0	33	1	8	13	26	62	68	0	64	48
	CTN1	0	1	9	4	12	4	13	6	9	7	2	6	0	4	7	4	3	2	6	14	14	7	4	8	19	5	6	18	0	10	4	4	19	4	11	5	5	1	16
	CTSO	0	27	0	10	0	26	220	132	80	138	82	38	64	107	59	41	187	89	576	164	55	163	150	141	236	116	137	134	76	44	111	19	40	95	50	95	138	93	19
	CUBN	20	43	44	55	1	43	5	34	16	98	70	114	123	125	30	21	0	36	11	124	20	1	126	10	84	9	55	134	34	36	67	31	60	8	0	0	3	3	49
	CYP4A11	162	53	66	265	0	19	95	113	47	714	195	103	389	463	75	171	439	336	720	672	112	31	2	126	168	236	207	0	48	115	384	57	155	8	0	213	42	131	2
	CYP4F11	2	10	3	30	10	5	43	10	28	19	56	3	41	58	68	42	63	63	127	16	11	14	47	29	83	103	14	205	0	29	13	20	7	1	12	33	0	0	14
	CYP51A1	2	10	0	7	0	2	15	34	13	13	10	23	8	19	27	30	20	30	8	35	41	26	8	33	25	38	11	26	32	22	36	19	6	15	9	29	0	7	16
	DCBLD1	59	43	25	25	102	119	190	348	110	112	263	146	150	114	262	204	422	90	595	334	141	223	165	322	352	127	171	0	41	31	2	0	43	43	94	240	0	82	73
	DCBLD2	50	91	5	15	74	35	22	185	1	44	71	114	6	22	78	84	225	11	222	167	30	67	180	109	62	6	0	24	16	50	181	0	95	39	58	134	0	4	62
	DCLK3	20	39	0	1	47	57	38	1	43	296	69	20	203	80	50	12	382	71	9	8	362	252	1	92	476	193	219	0	227	40	0	139	17	24	85	364	235	2	165
	DD11	3	0	12	6	1	1	194	188	26	140	39	172	0	47	91	91	147	286	218	427	348	226	85	329	367	187	7	8	141	91	9	32	93	11	116	306	227	0	117
	DDIT4L	73	116	73	171	51	98	499	499	0	121	186	128	351	365	21	155	308	185	506	359	356	76	164	208	370	171	1	0	52	189	83	44	74	124	113	85	0	116	187
	DGCR2	29	101	1	83	1	67	5	316	11	199	11	242	0	446	41	219	9	232	694	532	208	89	159	112	261	146	90	14	0	89	69	70	119	82	130	287	0	198	234
	DGKQ	69	57	20	20	1	56	124	228	11	410	9	109	0	66	4	44	203	311	0	241	83	203	32	201	325	237	164	14	65	104	90	66	77	208	33	162	0	131	187
	DIO2	39	1	7	44	0	14	7	1	58	47	19	12	107	4	4	18	170	124	373	442	119	1	80	25	84	6	53	66	4	0	43	57	112	88	25	0	132	55	17
	DMD	0	72	58	12	46	21	114	64	105	62	5	65	40	94	16	63	197	71	268	100	190	49	108	99	372	226	53	10	0	51	202	0	48	76	105	226	1	30	12
	DNAH7	38	28	31	59	0	157	92	32	82	15	90	59	12	67	25	81	0	135	9	247	7	11	2	84	260	174	14	4	62	89	51	0	65	26	125	50	1	40	117
	DNASE2	48	104	8	30	40	29	80	36	0	71	73	46	86	29	0	75	198	49	214	62	169	95	89	100	51	95	12	75	0	73	117	47	17	37	75	60	98	106	25
	DUSP18	49	25	37	14	4	19	80	125	11	66	0	17	0	30	58	78	81	129	244	76	105	154	109	82	24	81	117	0	94	1	2	1	4	57	17	68	2	133	9
	EFCAB6	10	39	49	24	180	61	6	211	0	130	26	230	48	151	2	167	227	293	54	428	32	40	15	193	379	344	53	0	8	62	26	137	140	20	71	69	0	13	17
	EFNA3	2	4	0	2	16	5	0	3	1	4	15	10	16	4	13	5	17	1	8	1	25	7	8	8	12	4	24	3	10	11	21	7	5	7	3	9	0	4	2
	ENDOD1	50	49	37	9	156	22	223	167	143	141	74	15	0	16	20	0	156	16	7	52	208	22	106	118	37	47	23	134	0	78	111	134	39	55	70	2	4	1	61
	ENTPD3	97	101	11	0	80	23	615	0	213	238	48	50	0	219	61	105	262	140	380	144	512	622	252	427	200	279	387	331	330	91	125	96	43	160	240	256	1	93	194
	EPB41L2	22	1	30	10	122	0	12	135	0	46	135	151	27	6	79	54	109	46	99	94	8	32	18	170	231	40	9	50	63	59	55	34	4	0	19	51	4	20	24
	ESPN	26	58	12	48	8	25	36	59	6	50	28	14	70	50	30	20	54	35	96	82	74	0	2	59	45	33	15	124	21	23	30	20	49	27	15	27	0	7	0
	ET1	69	173	32	52	3	118	400	335	0	318	7	102	3	102	1	142	64	90	0	423	123	187	337	255	219	1	67	7	104	152	138	122	69	34	85	137	0	258	95
	FADS1	0	67	13	35	52	154	10	259	3	94	146	20	203	43	3	31	233	62	1	7	115	13	47	245	92	143	11	164	0	120	36	127	38	29	223	48	15	0	154
	FAM124A	47	22	46	116	31	27	9	75	1	18	0	35	576	265	59	71	9	32	89	183	60	32	91	134	175	22	0	34	2	107	9	6	101	23	118	135	0	122	51
	FAM151B	7	53	10	9	0	41	0	0	7	48	12	2	2	12	1	16	4	38	56	63	73	32	86	43	50	17	97	31	6	42	9	32	20	36	22	18	148	122	30
	FAM19A2	8	3	9	14	4	10	3	0	5	7	26	24	9	30	0	4	27	4	18	30	37	1	1	26	22	2	78	16	13	7	7	4	24	2	4	1	1	0	4
	FAM20A	0	56	13	89	193	197	44	189	12	35	105	239	0	89	105	371	151	89	314	430	25	10	133	207	420	191	28	88	350	144	128	19	140	31	69	203	0	63	212
	FAM222A	7	78	10	62	4	22	167	453	28	110	7	92	0	139	1	77	120	161	206	451	106	59	160	243	75	69	114	0	89	177	242	228	54	33	61	36	0	159	118
	FAM24B	7	25	6	1	0	8	43	27	17	12	15	18	54	3	7	6	43	27	0	24	37	15	81	19	17	6	0	19	9	9	22	46	1	26	10	5	25	33	11
	FAM73B	58	206	19	91	40	145	294	219	28	260	186	187	7	287	255	104	225	297	46	245	109	447	310	162	280	114	116	0	192	92	26	0	106	166	217	668	0	238	481
	FAM86B1	36	27	7	8	15	17	45	80	96	36	1	6	0	72	0	29	63	77	105	35	73	61	119	117	52	77	50	150	0	39	7	5	31	8	37	53	11	82	31
	FANCI	17	18	19	33	35	5	8	6	187	74	16	17	8	81	28	61	119	81	2	57	340	229	22	144	137	185	19	0	73	5	83	0	108	40	108	202	0	67	128
	FBL14	67	153	19	23	0	86	63	433	102	171	87	74	0	191	48	190	130	298	290	277	282	125	185	324	392	159	13	169	89	99	25	31	83	136	158	102	0	176	73
	FBL6	29	106	1	10	38	36	72	92	55	164	0	11	88	28	0	19	37	55	130	97	116	81	46	54	150	44	47	182	6	27	47	69	11	16	26	135	0	28	106
	FBLN1	24	27	21	57	26	64	375	87	492	714	94	194	521	609	0	0	469	465	542	510	833	493	228	320	1218	516	234	272	0	137	1	278	203	175	232	755	627	381	503
	FCHSD1	58	87	1	13	79	64	21	69	17	82	63	2	0	112	0	65	30	73	148	87	77	141	52	152	143	155	92	0	3	24	50	59	9	90	37	124	143	49	31
	FES	17	91	0	3	32	45	374	149	10	48	27	61	51	54	44	87	175	22	331	128	359	117	8	136	204	104	1	232	0	7	18	170	1	1	156	78	0	224	69
	FHAD1	84	32	14	30	21	18	81	0	5	45	53	6	41	98	91	32	29	3	17	75	96	60	0	43	138	21	26	0	14	28	5	6	31	8	29	66	54	55	29
	FKBP9	70	81	0	48	30	37	105	96	4	159	66	73	0	100	92	156	337	141	369	404	11	76	16	170	337	76	23	3	115	21	117	1	74	90	57	38	0	30	102
	FSTL3	4	0	16	56	1	7	71	144	1	86	42	6	0	111	2	43	49	60	91	75	76	67	21	51	48	13	40	1	2	24	164	26	13	5	22	24	0	17	1
	FUT6	94	113	14	106	6	39	98	364	1	149	2	105	0	197	65	205	65	75	559	350	0	3	94	17	83	28	105	17	13	18	202	3	152	92	7	44	4	0	2
	GALC	0	205	81	22	37	39	88	199	18	84	9	197	0	153	1	81	129	94	110	302	115	193	6	156	274	80	26	187	37	115	29	38	11	38	36	102	0	74	123
	GAS1	87	61	6	17	61	16	27	170	1	1	0	33	5	11	10	33	127	38	49	119	73	16	69	183	178	6	7	59	30	76	27	37	64	21	38	26	0	0	39
	GCOM1	30	25	4	8	12	24	0	8	27	82	1	6	0	104	6	42	32	50	57	90	47	145	44	35	149	151	29	0	17	11	7	4	17	38	23	133	22	4	64
	GHDC	25	21	24	39	23	6	94	17	12	41	41	52	22	7	36	21	0	70	110	100	54	33	16	112	7	25	23	10	53	45	61	68	36	61	40	41	0	81	0
	GLIS2	8	27	0	12	21	10	16	93	27	24	1	13	27	48	34	49	0	12	14	129	33	0	121	63	34	8	15	13	96	33	37	5	5	1	17	16	26	8	15
	GM2A	0	55	88	34	28	41	89	252	129	98	0	33	15	56	0	39	157	123	284	201	98	226	227	133	210	110	62	186	70	78	178	6	89	87	31	167	11	55	161
	GPATCH3	172	292	101	2	0	66	193	467	139	284	2	100	363	160	191	232	282	240	261	338	609	189	272	339	722	483	170	0	93	184	235	202	98	159	165	341	0	188	128
	GPR125	55	2	32	53	18	33	0	408	23	153	108	55	21	110	101	257	177	440	318	426	58	36	9	270	382	99	143	328	112	202	56	0	146	69	70	264	0	74	108
	GPR126	39	85	9	17	81	14	1	44	2	166	12	47	378	94	51	63	0	45	15	30	66	246	19	21	160	30	14	0	0	51	28	47	23	18	125	196	39	182	28
	GPR180	40	86	37	37	12	96	30	305	0	80	0	27	102	107	59	69	78	64	201	473	65	233	51	223	239	199	5	142	201	66	89	92	66	48	94	234	0	58	243
	GPR98	25	7	24	38	4	34	157	83	4	38	67	162	1	32	0	48	7	36	118	66	71	13	83	27	73	31	53	0	90	14	78	2	45	24	44	32	0	37	60
	GPT	94	47	18	30	1	24	158	221	36	213	0	105	22	115	153	106	230	269	213	348	84	10	88	34	79	20	14	116	0	67	194	20	169	20	26	73	0	64	39
	GUCY2C	31	36	11	12	0	4	28	32	73	54	10	28	36	24	7	7	49	44	7	8	109	27	35	38	99	96	9	0	25	5	68	36	12	32	25	33	0	17	138
	H6PD	7	33	6	8	5	32	68	1	3	0	3	43	291	7	80	1	20	135	17	134	165	76	0	81	15	142	16	6	1	61	32	0	13	34	1	132	98	49	51
	HIRA	62	71	35	22	3	17	52	114	29	28	25	32	68	57	66	46	40	76	51	27	49	0	0	74	34	51	4	6	27	42	26	13	41	30	32	72	85	0	86
	HIST1H1A	21	2	2	13	40	5	64	121	44	15	30	80	14	10	13	23	11	9	0	15	36	3	16	50	18	9	3	0	0	84	19	31	12	10	5	21	2	17	23
	HIST1H2AE	41	46	22	25	81	38	34	34	105	20	38	9	110	23	0	5	168	30	0	8	79	15	88	74	28	13	105	181	9	37	46	42	0	38	36	31	126	36	58
	HIST1H2BG	19	42	7	7	73	13	55	15	57	0	27	9	109	12	25	0	26	26	32	15	62	18	87	118	27	4	34	107	44	15	69	62	0	47	72	9	91	42	25
	HIST2H4A	32	44	15	20	22	19	53	29	29	33	43	40	29	25	6	0	127	35	0	6	58	19	179	84	29	18	38	186	0	21	42	105	6	31	47	29	57	100	58
	HLA-DPA1	11	11	9	0	28	11	62	49	0	8	84	48	116	151	0	8	190	56	198	150	84	13	118	80	118	29	90	87	16	25	28	51	93	16	123	97	56	74	147
	HOA4	14	7	6	3	0	5	16	23	13	11	8	10	0	12	1	15	19	16	12	25	12	12	17	19	25	1	10	22	12	9	0	10	14	2	7	8	5	20	10
	HOD1	26	8	2	22	0	14	78	187	18	29	20	25	0	39	26	24	56	41	45	64	70	12	120	88	55	16	4	32	0	36	16	13	21	18	31	9	16	38	39
	HOD3	1	40	20	14	30	29	83	38	22	22	39	42	0	53	52	45	110	31	135	42	40	16	72	142	56	0	0	112	14	53	5	28	19	27	24	16	35	23	33
	HS2ST1	0	43	4	41	59	16	186	20	101	54	120	80	162	41	9	45	10	57	11	21	13	3	49	68	102	54	25	0	31	110	149	45	26	41	23	43	0	35	71
	HSD17B11	57	64	45	88	30	11	0	60	46	126	37	145	0	98	44	72	122	102	235	137	231	154	211	246	75	123	0	47	195	32	106	97	106	80	96	63	91	156	108
	HSD3B7	37	31	0	59	0	10	195	151	168	82	64	106	73	39	27	55	90	111	194	145	53	9	240	134	87	31	49	68	107	72	131	24	43	11	94	68	0	169	47
	HSPA12A	129	114	34	20	52	171	28	200	0	238	31	6	100	177	0	221	126	43	85	284	153	0	36	107	195	78	4	121	299	178	252	11	133	8	35	132	8	43	134
	IFFO2	4	0	7	12	31	6	10	1	7	2	15	6	41	8	2	1	6	5	14	5	25	18	29	25	53	4	20	4	16	16	10	15	0	21	42	3	0	2	3
	IFI27	32	0	148	107	299	144	773	74	158	69	141	82	96	55	73	37	0	9	213	200	61	41	21	15	127	64	147	126	49	259	0	16	142	15	13	161	317	11	15
	IGF1	19	71	22	8	143	41	29	85	19	0	28	48	45	10	1	3	297	43	1	5	31	8	4	9	49	14	3	0	0	16	12	51	14	13	5	34	52	34	39
	IL1A	32	64	5	16	0	0	12	27	180	175	89	80	90	92	8	10	78	216	0	54	156	252	54	118	224	308	228	127	196	30	15	52	29	45	75	260	462	144	121
	INTS2	1	42	9	42	34	30	0	223	6	121	34	103	0	175	0	203	202	157	14	455	90	125	98	186	402	330	21	57	176	43	120	86	46	58	23	283	181	25	138
	INTS3	65	231	0	0	76	102	92	284	144	177	36	88	194	169	104	102	93	355	49	286	423	382	221	289	321	420	111	235	130	141	220	54	61	106	113	403	0	200	279
	INVS	52	191	35	5	61	256	0	560	47	354	322	126	310	299	0	239	301	215	383	762	301	453	211	253	200	319	133	345	319	123	152	101	105	134	107	292	0	355	154
	IPO4	2	6	4	3	3	0	0	3	14	9	8	3	8	7	3	5	10	8	0	1	12	9	4	10	12	2	5	4	6	3	8	5	3	3	3	16	2	7	3
	ISPD	12	13	21	32	6	30	40	42	1	15	69	35	0	56	42	50	66	37	82	84	72	17	49	52	59	7	102	205	72	10	150	0	24	2	48	40	0	2	4
	ITGA2	114	62	1	4	10	23	292	394	0	76	84	159	0	183	33	181	202	88	262	303	91	61	83	176	190	159	35	1	230	132	94	0	91	28	25	74	11	38	30
	JAZF1	0	34	3	34	9	18	1	44	18	24	12	21	3	32	11	19	85	27	11	76	26	4	3	61	18	0	19	1	0	46	10	20	5	19	14	60	100	5	36
	KAZALD1	64	51	32	0	104	30	27	21	26	0	41	10	234	4	21	18	153	36	30	0	86	16	68	84	29	80	53	379	12	23	94	172	7	34	55	24	109	3	125
	KCNIP4	9	19	108	153	70	260	330	635	0	193	147	169	95	114	81	32	126	73	57	184	62	19	8	143	202	52	105	0	22	237	114	0	142	16	41	110	44	83	16
	KCTD14	100	29	48	24	0	0	117	93	0	45	35	47	122	171	138	22	118	69	269	127	79	26	161	291	84	94	41	93	109	44	44	28	56	22	80	74	46	38	66
	KDELR3	151	19	0	29	18	92	122	133	0	10	1	75	234	89	0	31	267	43	165	29	57	52	120	272	98	81	108	349	33	79	123	48	127	42	106	48	207	85	39
	KIAA0101	0	35	30	21	15	34	52	32	0	14	30	21	65	5	26	3	26	14	24	21	51	51	48	52	48	0	31	24	24	8	26	17	22	18	54	31	41	16	44
	KIAA0895L	3	32	6	19	31	33	147	120	0	25	41	88	204	9	25	9	17	55	2	119	55	89	48	79	64	171	5	0	35	113	79	28	8	76	77	39	67	0	111
	KIAA1958	56	105	38	109	83	86	199	355	45	143	96	36	238	227	75	64	98	142	0	211	556	218	201	94	64	119	99	0	46	121	80	32	84	123	47	198	0	114	121
	KIF23	63	80	21	7	47	44	154	39	4	122	99	5	152	43	14	44	53	65	0	92	157	243	0	61	153	128	77	157	3	45	39	50	52	0	48	127	270	50	16
	KIFC2	27	53	7	22	45	0	104	90	102	89	49	10	0	129	0	66	219	71	324	198	109	91	109	108	181	112	11	17	19	52	5	72	17	70	67	131	166	113	92
	KLF12	103	53	44	12	0	38	140	171	13	30	125	54	0	138	6	13	17	108	8	200	116	0	14	177	73	96	5	107	143	168	82	63	15	67	21	7	210	50	13
	KLF4	99	22	51	32	0	11	27	33	16	73	86	11	0	28	18	14	137	38	108	59	68	39	47	30	13	22	38	94	83	34	18	24	34	20	5	28	11	0	51
	KLF8	74	36	29	14	0	45	181	63	70	191	127	172	0	181	65	0	244	147	32	135	262	180	9	199	160	262	156	7	49	55	104	144	52	100	21	257	261	129	214
	KLHDC1	4	46	49	13	27	74	101	107	111	78	0	37	0	84	93	56	87	58	93	73	220	55	13	59	51	79	103	173	58	46	70	2	23	47	31	39	0	68	199
	KLHL14	88	131	60	21	7	41	245	230	2	71	176	45	75	72	26	202	199	208	1	125	88	29	159	209	346	47	48	0	90	124	71	0	76	73	16	99	0	86	141
	KLHL15	69	53	1	7	1	20	81	195	19	13	49	21	0	71	51	60	7	168	0	20	202	73	3	39	83	54	6	87	53	73	10	36	155	30	71	124	0	15	49
	KLRG1	26	26	37	45	5	56	0	26	100	52	88	8	4	15	0	13	49	15	3	3	30	14	3	37	59	14	54	0	42	13	22	3	20	41	42	42	66	68	1
	KRBA2	31	63	10	4	0	1	42	43	47	57	12	9	31	46	38	18	31	25	53	49	103	55	0	33	8	53	56	18	35	43	34	39	15	42	22	45	0	83	10
	KRT86	44	5	2	0	44	19	2	10	61	40	48	15	53	42	7	19	58	22	1	36	128	229	135	40	48	72	7	2	7	42	0	0	34	16	29	22	6	9	12
	KTI12	36	91	37	83	0	48	223	167	95	211	78	101	131	120	0	61	124	133	247	281	258	202	132	96	187	156	45	0	56	101	79	74	19	51	98	134	144	163	89
	L3HYPDH	29	75	69	86	0	21	158	313	80	238	58	87	0	239	82	122	174	170	94	287	118	166	110	143	237	187	196	0	43	69	132	51	82	66	129	78	250	155	35
	LAMC1	42	87	35	56	24	198	219	185	59	139	22	133	1	138	10	226	269	216	74	586	83	10	197	255	427	466	57	27	145	172	272	0	110	19	106	377	0	0	13
	LH1	11	26	7	13	11	29	36	93	0	6	21	33	2	46	55	57	133	74	184	237	67	0	121	82	95	45	2	0	14	43	59	16	77	36	30	37	42	19	55
	LIG1	0	1	5	38	38	57	84	198	295	152	76	150	0	109	57	5	225	319	610	133	167	214	144	252	249	300	22	0	217	82	42	95	52	109	51	140	335	110	256
	LIPC	47	71	45	56	6	9	142	193	125	43	1	36	58	50	54	20	69	163	321	242	189	36	48	65	92	99	92	0	178	47	112	0	88	2	37	23	0	54	6
	LMBR1L	50	38	51	25	51	134	147	203	136	265	117	146	0	157	101	139	303	217	372	240	236	201	0	420	449	283	152	2	286	250	116	82	73	121	119	201	0	125	162
	LMLN	60	91	12	16	2	31	77	340	3	64	48	57	4	141	89	58	72	142	252	199	43	44	0	88	190	21	21	0	91	77	115	7	9	30	24	101	0	73	65
	LRRC29	55	34	17	74	5	52	131	136	35	85	94	140	68	91	0	94	196	157	71	174	125	33	142	187	112	188	0	51	114	150	140	152	19	92	117	68	0	213	121
	LRRC37B	78	24	10	2	19	23	0	130	55	115	55	38	0	67	84	109	202	28	53	203	34	64	57	112	172	103	38	81	0	27	92	52	49	50	34	22	12	39	65
	LRRC45	20	190	72	0	22	41	50	78	0	25	21	118	212	125	141	69	114	110	47	149	47	170	91	348	262	213	47	185	138	13	43	111	33	45	65	147	0	203	74
	LRRK1	8	3	27	17	46	54	8	17	2	19	35	21	0	39	1	4	112	73	14	23	19	92	3	31	54	75	6	37	0	69	144	48	50	37	15	80	0	23	3
	LURAP1	68	25	36	18	19	26	108	162	32	9	6	83	0	53	89	46	10	89	39	133	30	11	87	158	27	26	0	191	102	46	113	42	77	25	33	59	13	0	33
	LY6K	6	2	4	5	13	13	9	11	25	0	22	21	43	6	17	8	23	13	9	13	11	5	5	11	17	10	0	41	7	7	28	14	1	7	8	1	0	16	10
	LYSMD4	15	63	89	18	159	67	273	190	45	102	25	118	75	121	53	141	114	170	290	227	45	44	81	45	140	29	0	0	18	78	0	40	71	86	67	104	1	85	23
	M2	13	2	70	14	71	117	2	0	146	237	38	103	154	9	55	22	350	99	250	233	174	314	127	90	109	259	83	0	23	181	0	37	88	74	63	180	69	170	216
	MAN1C1	36	106	6	25	0	36	56	21	2	24	4	32	0	99	67	90	149	78	115	166	51	14	224	167	47	75	2	20	47	30	58	26	74	18	115	36	0	142	34
	MAN2B2	5	60	9	13	1	20	2	5	31	0	78	75	42	11	236	65	37	112	8	55	53	55	21	46	160	11	17	0	31	51	26	8	49	63	6	198	0	137	223
	MANSC1	0	18	5	12	29	0	28	29	0	19	11	7	38	49	23	23	31	23	39	31	36	41	46	32	39	42	17	39	24	9	39	11	20	28	25	41	38	52	4
	MAPK4	81	89	50	1	81	71	239	459	0	165	60	13	1	70	1	206	331	195	375	511	242	31	165	199	256	10	47	74	9	128	8	0	67	34	88	51	0	256	161
	MAST2	0	97	49	82	118	30	151	105	12	95	31	103	172	170	61	121	54	241	522	422	219	105	138	127	214	194	21	1	0	0	43	164	7	20	16	109	92	125	217
	MCC	0	55	31	29	1	128	167	243	283	37	50	172	0	203	3	172	149	133	278	281	301	184	192	194	371	215	41	68	157	101	0	53	21	57	13	384	10	44	128
	MCM6	32	0	26	44	21	75	226	211	20	64	131	29	233	84	65	106	77	91	449	196	214	132	186	169	168	1	56	0	1	78	142	75	83	18	109	169	1	0	87
	MCOLN1	90	23	16	0	33	0	1	40	38	76	126	2	87	60	112	75	71	83	180	142	85	20	138	99	170	130	28	1	41	67	18	42	22	5	14	43	0	71	38
	METAP1D	95	96	9	37	0	35	220	43	0	107	33	46	72	38	73	58	149	39	144	195	186	131	123	146	135	126	140	56	10	34	85	20	93	88	84	69	0	77	22
	MGP	16	25	11	39	21	50	86	37	0	57	102	144	53	11	16	8	0	22	15	57	0	5	22	55	12	64	9	24	43	58	39	16	16	19	35	29	30	3	21
	MIEF2	62	108	2	97	0	190	437	371	0	170	359	170	15	68	205	147	167	180	1	299	246	58	158	452	194	271	92	0	202	208	232	109	44	96	45	112	1	359	65
	MLKL	100	81	20	51	31	27	13	116	109	156	38	86	0	192	59	36	218	217	0	205	434	387	296	149	503	315	2	188	65	134	347	0	65	115	96	237	170	218	101
	MMS22L	3	82	68	40	17	55	192	83	63	95	32	62	96	15	76	63	78	4	122	118	4	29	74	66	234	17	0	9	118	7	8	3	43	22	43	91	0	0	30
	MRO	222	66	31	85	0	0	115	273	33	143	44	152	56	72	232	45	123	63	69	159	174	23	111	85	60	93	55	7	0	154	135	63	146	70	71	62	98	13	2
	MYLPF	0	5	5	6	0	1	9	7	20	14	21	9	9	10	1	4	1	1	0	1	5	10	9	10	6	5	34	25	9	1	7	4	12	11	8	1	17	5	1
	NACC1	6	16	4	0	15	5	9	5	6	8	0	6	63	27	1	5	14	5	4	5	11	27	29	22	27	15	7	5	18	9	31	7	8	15	14	17	1	0	3
	NAIF1	33	64	1	57	5	2	238	133	82	113	54	25	0	96	148	28	126	120	127	55	98	64	21	79	62	124	15	0	109	32	57	4	5	11	28	61	0	74	98
	NANP	80	66	60	97	0	72	145	344	98	69	130	158	0	213	117	71	68	142	100	298	331	168	145	338	248	181	78	29	165	159	250	111	198	91	160	125	0	134	89
	NAP1L2	63	4	30	23	35	11	51	56	11	39	86	26	45	18	0	54	78	1	74	35	14	24	5	14	22	67	45	75	0	45	19	0	15	30	33	18	2	17	49
	NKRF	3	22	23	4	0	24	92	116	111	67	85	11	4	26	50	11	62	62	0	38	99	80	0	68	73	100	85	15	49	55	25	25	41	30	53	62	17	50	26
	NNL2	59	47	58	52	4	18	124	130	0	86	62	192	28	37	57	74	59	44	3	170	15	41	35	53	32	40	71	63	50	24	47	0	46	43	5	52	140	108	0
	NOMO2	77	75	9	27	2	16	87	129	7	174	12	32	0	147	10	85	16	155	139	256	105	114	1	119	207	105	77	0	29	39	63	18	15	36	15	123	0	17	48
	NOTCH3	58	45	0	19	45	49	13	55	37	57	22	70	3	153	35	208	25	108	234	214	143	96	15	83	62	50	30	75	84	111	47	0	35	19	16	199	0	91	92
	NRARP	7	24	5	6	14	6	9	67	36	9	38	0	4	9	4	8	67	21	0	18	11	6	75	78	17	16	0	36	14	19	21	11	6	8	39	23	47	13	34
	OSR1	26	61	0	1	41	11	51	47	89	156	55	62	154	155	3	13	0	30	137	109	226	147	0	148	123	87	100	213	89	14	73	14	38	76	72	75	97	228	2
	P4HA2	31	31	127	92	55	59	155	400	103	458	149	216	5	493	249	191	0	227	114	365	134	78	214	100	427	250	203	73	24	94	263	0	191	93	76	123	165	86	0
	PAPD7	88	72	4	2	0	66	178	115	68	62	0	60	47	63	34	107	25	134	151	199	188	63	242	109	14	171	205	97	90	62	69	72	11	57	54	74	0	58	107
	PARVB	0	14	44	11	9	36	20	44	13	26	52	48	44	72	30	26	78	23	34	16	16	4	14	41	50	22	0	76	3	24	67	43	66	26	22	10	0	10	20
	PASK	7	24	22	25	176	81	46	7	0	42	76	119	105	107	0	32	118	184	128	24	211	2	31	35	73	4	55	1	0	16	136	153	2	1	55	10	1	1	77
	PDGFC	23	66	18	26	0	20	43	99	74	15	23	33	11	77	16	41	43	31	101	58	60	8	56	94	140	37	0	0	35	75	88	7	36	33	5	9	6	35	35
	PELI2	192	98	38	40	56	67	261	211	21	112	19	237	0	128	122	53	293	46	190	228	36	13	142	213	180	190	35	3	96	124	67	0	94	49	82	241	0	21	247
	PGAP1	0	77	18	57	30	0	6	51	53	25	0	93	1	26	25	19	57	57	33	75	37	49	54	67	80	70	81	1	152	47	49	73	33	1	21	227	1	1	47
	PIGK	62	92	11	52	55	19	49	55	0	83	48	30	69	43	28	73	107	63	262	102	45	60	36	156	57	27	0	155	43	100	58	110	34	41	37	64	0	213	155
	PIH1D2	0	4	25	38	60	23	91	52	0	88	24	19	6	43	106	32	106	35	21	136	86	30	29	48	78	15	14	0	25	22	24	20	52	9	16	40	50	27	54
	PKD1	81	153	48	72	41	61	307	327	1	34	12	93	10	76	59	154	193	85	104	259	223	130	64	146	106	25	0	0	182	220	162	0	16	137	61	36	17	86	199
	PLAUR	48	51	31	35	89	134	72	321	94	45	70	105	39	17	21	0	53	18	455	468	138	21	132	193	54	57	47	83	24	26	74	0	40	19	66	34	0	37	2
	PLCG1	15	31	12	53	94	100	134	102	0	66	4	36	1	23	22	125	84	7	1	179	120	44	6	65	108	64	41	157	0	23	7	29	9	35	25	139	0	8	103
	PLEKHM1	18	39	0	1	26	47	0	144	14	201	0	83	60	87	45	36	132	142	147	138	194	269	95	145	117	172	5	20	24	31	68	90	25	68	22	224	24	77	20
	PLEKHN1	81	112	4	0	3	8	236	58	173	337	26	53	112	166	92	20	36	289	75	186	441	328	147	71	250	177	96	0	141	23	68	0	78	125	29	189	205	87	64
	PLEKHO2	12	15	8	50	163	67	0	151	64	120	213	106	1	155	61	81	336	214	117	135	494	153	106	221	143	64	5	1	0	43	70	160	94	115	75	113	0	22	128
	PLG	297	141	54	157	7	39	319	201	80	156	0	82	0	271	2	79	91	158	1045	565	105	23	186	73	74	230	1	0	98	76	108	33	77	40	6	54	214	30	45
	PMAIP1	190	50	15	20	1	0	100	30	46	53	105	10	60	6	94	54	31	53	170	118	0	9	120	84	107	100	211	10	60	4	40	0	92	53	61	77	7	24	124
	POFUT2	27	82	0	8	2	26	24	57	45	37	7	13	91	76	0	13	13	27	139	103	27	97	99	78	55	76	38	5	5	27	49	0	30	39	29	40	85	47	122
	POMT1	4	60	40	30	35	123	210	117	0	121	68	149	199	149	118	89	200	164	186	185	170	160	86	396	365	528	78	0	0	193	82	24	94	44	43	389	174	11	151
	PPAPDC2	65	74	27	22	12	15	160	165	46	105	0	27	288	155	44	38	158	128	180	86	81	112	146	162	156	43	71	0	17	52	57	0	41	21	31	104	71	135	65
	PPP1R14C	1	46	14	148	147	55	0	74	22	259	150	107	190	53	164	201	175	112	229	379	119	11	177	287	224	150	57	0	168	90	194	0	163	106	81	135	53	41	106
	PPP1R36	93	27	22	5	0	27	0	84	62	117	84	35	0	91	178	70	102	135	227	114	244	255	320	358	348	209	81	197	147	26	253	21	57	101	19	186	177	41	274
	PRC1	1	2	0	6	22	58	85	12	18	14	27	19	87	56	55	20	117	28	47	6	0	64	32	35	39	20	17	0	49	4	1	8	14	2	41	22	45	24	11
	PRDM8	35	40	18	12	37	5	19	14	20	4	12	12	44	16	0	1	72	15	19	0	79	7	72	23	28	37	16	54	0	15	14	64	3	43	52	16	4	8	79
	PRKG2	59	78	53	32	140	57	29	164	97	6	336	364	113	0	0	29	107	51	2	0	101	39	120	117	89	140	200	310	3	141	336	158	41	66	163	47	141	4	212
	PRR3	0	6	4	5	4	4	48	30	6	21	4	5	0	29	0	17	2	9	14	44	29	14	15	35	37	43	54	56	15	21	5	9	15	15	15	19	26	9	48
	PRTG	52	31	1	9	4	2	1	74	30	15	11	3	9	36	11	8	12	63	0	78	25	4	75	13	129	70	36	81	60	11	32	0	9	38	44	56	147	0	7
	PTGFRN	12	12	2	62	27	2	107	19	50	92	19	2	0	10	0	56	51	60	3	47	99	87	18	109	16	33	66	7	39	11	52	4	20	38	49	89	0	1	20
	PVRL3	6	7	8	12	0	11	20	51	9	22	55	15	26	42	0	38	28	44	49	22	32	15	22	49	41	79	38	29	0	10	15	8	11	13	2	31	23	18	9
	RAD52	49	38	11	63	89	18	109	31	69	147	75	126	0	41	48	146	12	101	13	145	32	27	67	117	208	88	141	1	3	58	73	0	4	62	89	190	0	34	105
	RAD54B	0	29	1	12	37	13	7	24	22	4	16	10	55	7	15	14	22	6	87	22	26	29	5	59	17	35	59	0	12	7	3	12	8	26	8	35	0	12	12
	RARB	176	72	58	15	282	32	479	322	0	118	53	191	0	26	77	228	224	208	441	341	151	16	21	288	235	117	174	50	78	223	68	56	64	69	83	179	0	74	81
	RBM12B	43	27	1	0	1	64	30	216	8	104	43	45	0	81	11	37	141	83	240	90	117	103	74	113	15	192	49	146	43	45	20	0	29	33	23	203	117	117	164
	RBM38	42	167	32	62	11	1	153	553	0	213	44	143	0	193	109	100	208	227	272	325	336	75	67	308	36	28	66	0	91	129	144	33	76	108	29	88	10	42	282
	RBM45	199	181	20	50	3	61	145	217	105	269	48	148	104	148	127	59	112	78	203	241	134	285	114	285	259	191	299	0	126	145	68	113	0	157	88	186	0	229	82
	RBPMS2	9	62	23	42	0	18	114	98	22	98	12	29	0	176	51	42	110	80	47	101	66	5	124	108	112	2	1	60	34	37	149	26	51	35	53	8	0	16	22
	REEP4	43	28	22	0	0	13	197	134	57	158	193	94	12	90	0	47	277	168	66	119	250	240	153	130	496	162	68	204	166	90	177	62	117	124	88	257	74	49	33
	RERG	56	25	80	146	33	57	327	471	113	127	220	180	0	286	0	153	53	123	157	219	157	10	101	123	198	24	68	118	140	141	170	42	51	15	54	24	0	140	38
	RFT1	39	59	19	48	16	72	123	88	137	22	44	92	0	72	101	47	90	109	0	132	187	61	79	147	34	194	99	11	57	78	95	0	20	24	23	124	9	57	57
	RGL1	69	137	7	33	172	76	302	16	0	199	65	79	2	59	34	131	14	298	403	212	1	130	0	155	98	293	0	6	11	62	244	5	243	46	54	266	42	18	69
	RHCG	215	237	43	40	0	177	113	295	698	514	2	113	0	174	465	381	929	383	2773	4235	347	122	219	477	317	158	294	0	564	197	491	131	1421	172	306	118	774	134	129
	RIPK3	9	49	2	29	123	22	54	82	10	195	37	48	0	34	109	60	34	140	78	166	508	208	187	102	205	195	68	0	65	121	125	13	16	83	49	42	92	0	68
	RLN1	6	36	10	8	203	117	117	37	4	6	208	34	51	5	0	0	164	14	0	5	83	9	226	137	11	12	33	164	6	62	39	53	1	23	117	8	7	2	84
	RMDN2	59	22	0	34	10	85	99	104	27	71	49	19	16	125	74	41	100	80	85	107	55	45	89	61	78	50	54	229	115	94	58	72	16	0	15	70	9	0	91
	RNF123	16	218	0	46	114	53	258	315	0	496	35	279	143	321	33	67	373	238	196	460	251	327	127	229	328	203	143	1	94	27	67	1	48	100	101	469	0	97	82
	RNF128	40	62	18	53	0	50	69	83	7	119	0	109	0	119	87	72	140	129	220	208	371	113	84	163	272	147	49	237	35	105	137	40	4	58	100	136	234	162	218
	RNF212B	9	89	56	76	0	0	58	128	33	108	86	25	18	261	35	112	37	73	102	238	5	6	25	38	78	7	63	86	104	42	22	0	60	18	27	9	14	62	23
	RP11-35N6.1	25	108	60	49	0	45	344	327	0	178	142	117	91	283	56	79	116	121	50	202	160	0	90	310	108	34	48	65	24	178	224	118	86	29	28	15	99	54	49
	RP2	36	60	0	0	138	154	92	188	0	77	67	98	215	38	79	100	91	246	71	208	177	243	68	243	62	118	137	74	72	75	18	39	107	66	265	116	212	199	178
	RUN2	27	35	10	14	9	20	159	29	130	18	63	18	48	19	3	39	47	88	81	94	67	31	112	50	150	49	38	82	0	7	0	60	15	24	39	59	56	0	241
	SAMHD1	6	72	47	6	9	43	152	40	9	155	189	64	17	25	63	39	388	109	460	270	615	454	91	196	264	439	34	107	133	88	0	0	110	176	6	490	0	424	12
	SATB2	0	20	11	58	1	28	119	71	1	1	13	15	7	8	64	7	23	23	26	80	22	0	192	13	24	16	105	0	6	11	87	52	71	8	9	6	24	2	14
	SBNO2	5	30	0	0	0	4	16	97	8	78	7	20	18	74	6	8	26	86	44	73	55	66	124	24	24	52	10	38	76	3	7	2	1	11	8	81	63	11	22
	SCAMP4	36	57	48	25	33	30	72	103	29	79	37	51	50	86	56	49	38	109	193	220	195	73	42	87	146	63	0	0	47	55	47	41	75	42	72	79	0	109	83
	SCGB1A1	21	10	18	0	20	48	2	4	1	3	25	6	13	6	3	0	40	16	17	8	12	11	12	5	7	6	0	8	6	2	74	19	2	4	1	11	3	5	11
	SEMA4B	32	85	9	60	2	138	74	177	117	85	0	65	0	153	117	245	362	169	432	386	169	175	256	365	330	384	0	75	253	134	220	9	60	80	67	273	148	77	132
	SEMA6A	3	0	12	28	1	38	12	75	9	35	20	35	9	41	0	56	88	23	74	55	18	4	39	110	42	25	8	11	9	32	1	59	17	8	7	1	0	26	55
	SEMA6D	309	287	50	45	209	4	1177	865	1	288	87	279	0	386	9	237	509	583	851	915	228	78	133	723	200	318	0	0	126	350	496	52	219	160	172	201	3	224	314
	SGCE	35	32	92	109	61	47	163	358	85	194	228	162	0	144	46	84	48	90	444	217	77	16	163	253	125	169	38	80	61	166	117	0	125	110	128	84	0	15	50
	SGOL2	0	33	19	1	5	56	78	10	19	2	5	14	2	37	28	31	44	16	0	22	66	42	103	5	67	53	90	21	25	31	10	70	0	19	34	8	198	44	2
	SH3PD2B	44	34	9	9	2	12	0	88	410	68	97	66	67	63	18	11	0	88	13	12	141	142	103	106	70	113	77	100	56	48	0	103	33	52	52	185	14	36	14
	SH3TC1	75	65	0	58	132	386	440	765	1	183	118	284	0	347	153	449	442	483	1166	1036	183	22	195	459	535	762	49	149	283	296	239	109	204	66	146	667	0	148	196
	SHC3	53	35	18	6	16	36	129	66	116	162	27	25	0	98	136	11	137	151	46	181	448	349	0	83	256	198	306	31	47	26	37	25	41	205	116	200	0	90	68
	SHISA3	115	93	48	103	311	366	249	740	0	168	24	68	183	112	39	65	93	249	220	238	97	29	79	226	137	92	39	0	0	250	171	170	191	90	69	143	70	37	105
	SKI	24	0	2	3	65	5	85	20	4	2	6	39	2	13	23	2	40	5	7	9	13	24	107	3	2	1	21	2	0	35	14	19	1	7	8	13	0	7	4
	SLC12A3	965	889	18	141	204	508	628	779	1	127	63	316	0	116	64	297	1153	1592	1570	3095	1166	504	392	794	480	160	0	8	78	389	1186	411	939	644	750	532	0	851	695
	SLC15A4	8	59	2	24	0	50	319	278	203	191	57	185	174	236	47	72	6	276	230	323	197	239	165	134	321	272	42	0	35	139	109	86	64	133	63	206	0	213	130
	SLC22A12	96	26	115	140	4	51	139	320	34	325	77	129	3	278	58	108	87	90	337	524	182	0	46	59	45	0	135	26	13	68	80	66	230	33	8	33	81	0	78
	SLC22A3	0	99	54	24	134	2	108	200	116	94	107	30	75	40	4	12	288	65	0	37	5	7	173	189	56	104	112	0	121	125	77	122	2	6	88	111	166	72	76
	SLC22A6	101	137	217	204	62	0	111	329	95	278	10	296	149	332	178	83	162	87	570	115	170	16	132	64	176	143	25	122	90	88	166	33	62	0	16	64	0	77	47
	SLC30A6	179	49	60	7	120	128	263	136	0	88	152	1	0	43	52	64	258	79	154	470	110	121	0	244	162	23	7	79	51	108	144	30	50	9	15	26	91	174	1
	SLC38A6	77	60	94	49	0	53	101	142	65	217	79	79	0	56	53	69	139	94	0	92	68	66	12	127	189	89	78	101	127	120	58	115	27	41	76	121	108	108	48
	SLC38A9	7	106	83	82	52	28	165	98	74	172	90	32	0	133	0	57	274	174	154	93	47	208	63	179	138	121	16	0	110	84	159	136	86	98	25	117	199	86	78
	SLC47A1	124	118	79	205	15	55	199	174	123	417	77	164	0	279	17	79	284	188	476	524	191	0	82	214	24	31	102	4	141	123	132	179	72	39	75	101	0	1	8
	SLC7A9	76	77	28	95	2	28	131	105	135	160	40	153	0	329	68	73	169	99	466	302	77	16	0	61	114	104	72	284	187	20	148	61	122	45	37	75	0	55	52
	SLC8B1	7	0	37	39	253	91	210	172	189	134	10	220	0	79	82	65	174	232	388	404	117	184	153	329	152	50	67	164	44	98	0	160	105	52	88	157	154	10	220
	SOD3	18	16	19	17	14	26	45	38	7	12	37	28	10	30	19	14	5	16	26	19	31	0	12	14	56	1	11	0	11	13	11	24	6	8	2	8	0	34	30
	SPATA5	45	32	31	32	39	38	56	54	10	60	10	10	0	18	56	18	32	29	288	34	63	52	41	15	8	44	115	0	0	29	60	17	30	23	22	46	1	40	62
	SPINK8	18	8	2	3	96	2	14	0	32	15	59	124	14	7	6	0	94	26	74	2	137	39	17	14	17	35	61	18	7	17	18	43	1	25	3	3	0	24	5
	SPOCK1	167	232	80	51	41	40	102	83	9	50	173	130	349	34	0	10	510	73	130	3	83	27	297	63	99	104	58	132	0	111	341	228	27	89	127	106	0	52	42
	ST6GALNAC4	89	33	60	95	104	78	190	198	18	95	142	142	14	199	197	113	245	116	124	199	0	40	39	123	58	136	88	95	76	67	293	0	79	32	40	11	0	38	58
	STAMBPL1	5	0	30	12	53	41	135	86	179	178	4	138	0	78	104	107	125	50	160	113	326	72	0	197	169	152	49	30	15	52	91	101	17	157	40	91	126	75	58
	STARD8	102	146	71	101	2	91	191	613	0	168	26	83	2	133	0	112	118	398	205	442	127	54	55	251	99	17	3	0	210	268	184	44	122	60	114	7	73	40	27
	STK36	98	266	2	37	0	3	220	864	3	497	136	149	0	414	14	151	94	391	298	406	217	297	132	345	321	523	114	82	65	103	199	78	65	11	196	707	0	217	371
	SULT1A2	0	13	13	6	34	0	76	98	89	68	52	92	143	35	11	17	206	53	77	64	52	55	24	79	116	155	93	20	5	49	113	0	45	44	52	83	4	19	30
	SUN2	45	10	2	12	9	51	2	157	140	127	136	159	0	207	5	82	70	100	134	163	182	179	227	118	305	199	114	0	74	67	95	2	86	11	57	142	167	79	0
	SYNPO	0	14	40	41	114	24	31	72	116	33	176	108	224	61	52	12	6	16	2	14	77	0	4	26	75	30	79	228	39	50	86	27	11	16	18	11	6	0	1
	SYT16	1	23	23	5	12	5	65	0	6	13	158	54	75	8	22	17	100	42	8	8	108	119	57	51	71	161	84	0	106	53	5	50	31	50	56	107	0	2	11
	SYVN1	66	5	0	10	9	2	23	34	15	12	0	10	17	25	12	27	29	21	57	23	45	13	57	29	74	43	33	19	56	12	17	17	31	21	6	74	0	17	31
	TAF1C	114	86	0	28	7	41	218	198	29	139	19	10	59	131	4	41	208	208	142	161	303	152	97	70	144	166	0	23	31	10	92	46	25	110	37	149	0	144	61
	TANGO6	20	65	9	12	183	184	0	152	218	260	62	12	0	77	92	334	199	0	269	224	52	78	135	89	239	170	129	46	25	118	46	137	104	72	44	177	37	239	19
	TBAS1	24	42	17	32	57	25	27	36	79	64	87	40	67	29	58	41	41	25	50	35	46	0	42	87	13	0	25	37	41	29	77	119	10	0	61	18	54	12	53
	TBC1D25	0	79	23	45	0	14	278	407	75	374	102	112	11	50	130	123	62	367	1097	244	326	379	351	246	383	231	4	15	93	90	248	50	0	151	116	390	12	229	222
	TCEANC	144	61	52	24	0	138	1	396	1	77	5	36	0	130	58	84	89	136	65	225	167	90	169	152	207	189	22	1	0	74	63	11	123	22	39	172	77	141	93
	TEAD4	45	12	11	52	28	5	6	19	9	6	7	14	6	39	1	1	43	17	36	24	5	9	1	50	2	18	46	38	21	4	24	33	2	0	1	0	0	6	1
	TELO2	2	127	0	33	26	27	118	171	111	355	83	92	239	141	0	48	342	299	2	209	294	301	355	199	118	350	115	5	0	130	169	1	92	50	127	457	213	58	72
	TEP1	67	12	51	36	70	27	2	112	137	47	49	11	84	11	6	1	22	0	7	19	31	1	48	2	1	4	18	1	5	16	64	17	25	0	65	121	216	0	87
	TFAP4	0	1	11	5	1	14	7	7	12	3	0	8	1	4	1	1	23	1	7	10	9	5	14	4	4	1	5	7	7	5	1	1	7	8	7	6	0	1	3
	TFEC	25	20	54	13	0	5	70	34	24	102	41	82	5	9	1	31	132	76	243	133	51	18	5	32	77	92	83	118	11	51	71	0	9	3	31	0	8	91	3
	TFF3	58	42	289	89	627	206	47	8	21	8	375	97	117	8	0	1	175	14	48	22	48	12	191	163	0	17	51	43	11	40	196	109	16	77	269	7	0	88	190
	TGFBR2	165	171	129	123	0	172	297	1219	43	205	91	155	8	304	161	417	241	427	585	794	342	460	489	670	81	520	134	0	81	361	414	23	145	102	281	415	0	2	731
	TGFBR3	0	161	23	122	30	28	132	74	2	46	27	59	16	279	1	275	120	133	119	302	212	116	141	211	87	24	53	109	97	159	79	0	49	122	135	184	0	108	176
	TGM1	58	56	31	54	0	48	239	287	0	41	33	70	1	64	1	44	202	125	267	175	179	67	48	196	1	8	138	0	44	220	176	60	37	24	30	1	2	46	124
	THSD4	1	36	6	36	33	63	105	144	0	199	37	17	26	69	54	80	1	61	41	75	73	105	165	197	109	92	0	2	17	187	40	79	33	27	38	217	18	0	184
	TIRAP	42	85	2	12	5	11	71	169	29	6	34	19	89	41	44	38	5	18	87	55	16	130	24	105	103	28	28	0	0	25	2	63	22	2	17	39	0	59	5
	TM1	42	60	79	98	0	91	24	198	81	56	253	123	0	63	131	34	66	85	4	203	227	64	83	114	203	62	235	79	0	156	131	66	107	105	90	201	65	132	107
	TMEM143	198	110	23	18	74	8	435	388	0	116	170	90	93	192	156	175	179	300	96	356	216	211	66	185	48	67	30	0	110	76	225	94	56	97	61	85	0	119	119
	TMEM168	175	157	33	39	0	83	644	367	120	100	171	191	0	186	129	279	474	391	180	446	415	353	180	483	259	133	1	5	72	111	147	6	424	293	241	298	0	299	159
	TMEM170B	7	18	53	0	2	4	114	95	0	9	0	42	38	90	28	31	254	58	96	71	1	35	38	21	131	40	26	380	1	62	260	94	87	38	39	133	93	46	126
	TMEM171	92	105	25	51	0	0	355	307	83	73	75	142	10	84	27	110	128	74	119	233	162	10	65	171	85	33	2	229	3	131	138	45	76	57	12	32	0	26	14
	TMEM232	44	59	33	36	69	51	64	28	1	35	0	97	3	123	4	43	1	23	4	129	17	52	100	44	123	74	3	4	26	68	9	0	54	54	5	77	0	80	69
	TMEM27	212	180	133	140	1	18	247	180	220	215	99	293	0	222	247	67	72	103	175	317	93	11	0	92	244	82	269	1	103	167	197	37	47	82	40	40	0	54	80
	TMEM61	7	17	20	7	24	15	78	142	18	43	80	43	90	39	0	26	63	53	39	40	55	5	12	83	57	39	25	32	4	92	27	45	0	51	6	19	0	16	20
	TMEM65	0	19	12	40	5	38	33	37	3	41	2	43	94	15	15	0	32	38	0	2	135	2	29	72	47	5	40	91	22	75	41	17	7	23	9	83	1	68	54
	TNFRSF10B	54	241	116	132	0	114	329	188	0	171	275	188	501	279	38	185	350	321	212	348	106	392	271	283	459	214	46	42	0	58	111	250	140	71	258	390	124	97	117
	TNFRSF10D	85	65	1	46	50	62	15	2	0	119	67	104	27	45	180	308	216	158	673	496	228	66	345	364	159	56	0	188	153	43	74	13	113	134	60	102	0	122	120
	TNFRSF19	83	173	58	132	110	195	177	498	18	153	265	311	0	221	75	150	300	150	369	304	281	40	343	659	226	217	0	105	141	86	281	180	73	114	99	221	0	216	688
	TOE1	177	180	12	18	0	93	488	296	90	278	235	85	321	152	0	132	439	251	532	280	274	236	499	225	181	377	434	298	55	182	269	65	104	199	172	307	0	181	62
	TOP3A	0	208	16	20	0	69	167	282	64	256	60	46	71	181	83	72	394	166	345	143	367	209	245	105	320	430	62	305	0	153	10	10	93	86	54	364	3	162	130
	TPPP3	18	60	64	39	82	22	114	144	124	166	153	113	56	81	87	26	31	25	0	40	37	7	25	116	62	37	82	89	78	40	66	42	0	23	5	6	72	0	13
	TRHDE	8	56	39	40	74	7	8	8	3	21	50	38	0	21	30	36	21	10	10	111	101	28	56	92	131	13	0	0	51	87	11	1	44	5	61	42	17	28	5
	TRIM3	6	108	9	0	136	43	0	118	36	60	6	107	120	39	10	117	24	185	9	51	55	83	77	165	233	177	7	0	13	51	83	7	34	66	80	27	3	9	71
	TRIM52	83	169	0	1	152	79	263	380	209	138	100	50	565	142	99	85	189	233	272	159	166	100	345	243	299	177	55	137	0	147	55	123	45	104	108	178	0	101	83
	TSGA10IP	14	24	11	6	32	8	24	7	90	38	0	0	6	15	35	7	44	3	22	10	126	44	7	16	123	63	104	49	50	2	37	0	12	23	12	58	45	34	6
	TTLL3	9	2	24	20	20	39	28	38	0	10	18	4	1	5	6	13	18	4	19	14	10	19	9	37	17	30	8	0	1	26	0	2	23	13	3	28	3	32	28
	TTYH1	6	29	0	11	0	1	14	37	40	61	40	21	66	17	83	13	31	25	0	45	61	113	33	29	65	46	46	26	34	30	33	25	2	34	42	32	74	101	75
	UBN8	62	46	18	26	104	20	68	86	0	42	35	39	31	71	0	38	44	91	201	87	125	83	75	94	71	22	0	5	31	64	84	37	53	82	41	132	105	105	41
	UGGT1	16	6	24	21	48	45	30	11	75	90	2	12	6	91	17	15	195	6	32	223	20	0	141	63	3	56	11	0	0	10	48	1	26	27	45	100	53	21	85
	UGT3A1	71	25	52	137	121	76	0	347	88	368	192	87	4	205	220	422	103	139	332	515	150	0	380	279	501	327	132	15	551	26	105	0	109	112	138	166	3	150	208
	UPP2	103	144	101	82	134	57	336	287	74	171	306	358	265	182	79	145	0	84	430	287	193	0	12	141	270	51	168	0	32	137	174	22	175	56	14	216	64	10	8
	USP44	6	6	21	10	0	103	343	29	3	1	18	11	28	71	1	175	50	50	23	67	105	27	17	222	75	2	1	20	117	66	47	28	77	42	54	30	0	0	68
	VANGL1	149	21	3	17	0	59	154	108	295	110	47	145	200	293	181	59	72	136	111	145	160	174	259	145	212	167	90	0	196	56	167	0	93	113	126	196	4	173	141
	WDR31	55	37	51	20	8	82	0	138	12	46	19	39	0	27	80	71	12	64	93	236	158	67	289	75	428	128	56	0	113	65	18	57	57	41	92	200	3	5	76
	WDR53	118	90	11	65	0	9	120	174	127	116	0	73	219	127	77	177	150	169	245	95	320	175	152	194	242	282	154	75	79	105	176	60	59	127	161	136	0	192	54
	WDR81	7	58	12	8	37	0	40	120	5	80	13	10	133	138	24	46	3	44	176	82	50	73	12	32	10	116	10	27	2	27	35	0	32	22	28	129	0	92	27
	WDTC1	27	12	8	4	49	24	9	102	3	24	52	28	11	50	0	17	77	35	19	27	123	24	18	47	38	25	0	53	23	28	91	30	4	20	40	83	0	8	110
	WNT5A	1	12	42	35	5	41	9	126	3	40	5	9	108	33	3	22	0	57	13	30	33	78	77	82	69	32	19	0	3	66	11	0	56	33	84	206	94	7	158
	WSCD2	5	193	1	27	3	35	37	21	189	372	43	20	1	162	212	126	538	65	0	117	293	441	18	196	291	285	33	29	173	63	0	0	47	96	69	337	34	216	48
	YIF1B	65	100	25	12	7	27	94	134	64	100	66	28	0	104	42	27	180	66	118	83	133	76	88	162	72	139	89	0	45	52	9	0	30	105	84	29	27	140	65
	ZBTB39	52	73	0	0	4	107	179	325	96	133	0	128	228	376	135	126	606	323	214	241	198	402	226	313	363	219	30	29	286	21	70	105	63	34	70	149	11	112	65
	ZC2HC1C	133	77	30	82	3	44	548	334	14	228	0	136	114	180	86	158	77	239	115	356	114	65	170	254	177	243	251	0	187	142	52	77	74	155	59	186	0	231	193
	ZC3H12C	0	52	3	3	48	19	109	11	22	39	0	43	34	50	42	1	131	83	52	40	1	41	28	55	66	61	102	88	38	28	100	50	22	29	30	56	0	96	61
	ZCCHC14	0	42	27	33	6	0	63	140	19	12	62	34	4	63	10	19	5	69	0	78	61	32	3	55	65	49	2	65	58	45	113	178	29	15	13	91	99	26	115
	ZDBF2	32	39	0	6	35	121	83	159	6	84	67	14	6	107	57	150	188	132	148	111	341	160	66	108	210	116	4	38	158	38	97	0	94	150	88	147	61	0	10
	ZDHHC17	0	5	20	38	10	125	126	182	1	123	114	114	0	119	156	46	209	117	312	520	117	47	200	311	363	77	95	87	88	17	178	92	44	94	50	126	1	0	158
	ZFAND4	0	182	54	79	35	66	339	165	0	162	26	83	60	210	280	156	32	106	151	316	158	241	69	247	247	184	0	74	81	135	113	60	95	126	105	242	221	94	167
	ZMAT1	5	47	58	56	94	89	152	108	98	57	91	82	178	110	7	13	188	0	132	111	0	4	93	59	70	69	156	0	18	11	47	191	41	98	2	50	195	3	1
	ZNF101	70	17	24	41	0	6	16	87	93	28	34	49	5	18	113	49	149	32	0	68	96	64	3	84	96	87	25	114	64	21	55	29	65	47	11	65	52	0	21
	ZNF205	0	72	31	8	38	13	130	243	39	100	44	37	85	55	19	22	96	64	148	213	88	61	85	86	38	87	0	0	125	25	6	1	15	43	35	100	84	31	8
	ZNF211	55	238	54	65	0	140	825	641	50	361	102	68	206	485	0	216	508	467	983	500	295	381	217	454	436	477	108	462	200	303	220	251	279	177	152	318	0	310	247
	ZNF224	0	95	33	39	0	33	136	261	94	153	106	102	0	189	137	128	93	159	263	212	207	202	108	92	295	260	106	29	7	173	27	31	108	143	82	250	19	86	123
	ZNF304	0	145	15	51	0	54	277	386	58	308	0	108	167	454	137	110	244	507	432	213	153	259	110	291	521	324	162	12	47	153	97	2	271	42	93	281	27	1	82
	ZNF337	10	25	8	18	0	22	11	18	35	16	0	18	0	51	22	30	43	17	57	45	37	19	8	73	85	39	15	59	37	23	53	26	3	20	14	56	53	67	38
	ZNF34	152	47	33	109	0	75	223	281	137	113	107	173	273	146	41	165	31	188	142	186	159	87	120	31	311	116	133	0	75	135	121	8	34	99	33	28	0	173	91
	ZNF383	80	28	84	51	40	30	157	142	113	120	39	161	0	46	28	104	181	97	78	221	123	62	63	152	261	95	133	89	76	74	136	0	104	101	67	71	0	43	124
	ZNF442	61	112	16	49	6	95	199	162	26	91	136	107	0	19	0	68	132	83	30	119	162	85	132	116	95	39	61	0	139	134	225	59	8	89	58	87	158	108	229
	ZNF461	85	94	81	67	80	72	77	136	1	129	167	109	0	58	0	98	12	57	4	105	55	104	29	80	166	92	54	0	46	18	7	102	40	80	159	282	1	110	75
	ZNF540	0	132	45	128	0	20	108	416	96	156	116	134	60	122	41	184	159	160	98	139	13	20	26	223	46	112	200	139	11	87	116	55	19	153	122	98	0	83	3
	ZNF565	33	41	2	8	4	72	261	155	93	111	1	104	0	39	57	38	112	133	263	136	234	96	60	62	214	71	29	16	91	83	118	1	116	0	88	27	0	166	84
	ZNF597	4	104	17	54	135	69	53	56	39	56	78	21	0	56	49	0	3	135	31	91	5	48	70	27	194	18	97	0	121	118	129	74	53	45	20	95	99	62	73
	ZNF616	98	227	3	159	55	14	265	337	267	306	0	218	0	369	61	137	234	272	652	286	367	317	326	323	675	427	250	50	265	102	210	163	190	300	190	403	0	159	247
	ZNF669	36	63	15	0	41	0	208	134	37	86	58	26	25	19	84	51	217	55	94	233	147	169	106	65	252	10	110	34	174	52	39	46	17	95	0	157	102	88	33
	ZNF676	17	6	4	14	0	1	25	30	14	8	26	26	16	4	43	17	0	16	8	10	33	19	0	19	20	16	49	25	40	23	25	27	6	21	13	22	27	3	40
	ZNF736	0	1	19	16	4	51	113	77	54	34	78	28	92	48	34	0	116	56	157	24	86	36	22	42	103	7	107	45	0	99	99	1	45	21	12	111	35	16	152
	ZNF786	47	39	40	47	81	0	293	108	2	254	145	74	190	221	17	85	503	300	385	422	196	133	1	365	175	214	71	0	9	55	43	13	55	116	56	146	191	162	0
	ZNF793	0	1	35	43	13	54	190	66	36	38	52	13	12	0	0	18	17	67	38	69	66	37	1	35	65	4	118	3	4	38	34	16	66	72	71	200	42	4	73
	ZNF829	0	30	59	33	25	196	127	112	7	4	43	6	0	18	0	32	2	30	214	59	27	42	1	27	94	10	64	3	23	42	89	77	81	34	37	7	17	4	37
	ZSCAN22	111	17	21	42	33	67	6	82	14	195	93	27	0	35	18	86	117	115	78	141	478	215	112	127	30	85	156	0	91	20	143	13	23	79	45	100	0	78	25
	ABCB7	16	116	26	62	114	57	108	194	0	29	47	67	377	238	29	51	184	133	553	300	63	284	80	141	418	272	168	255	0	102	172	15	38	61	81	34	8	1	307
	ABO	84	70	15	39	71	41	76	46	27	57	2	65	43	61	191	76	176	40	116	178	170	34	183	166	34	22	33	0	158	67	110	64	105	97	53	31	0	71	30
	ABTB2	41	161	41	40	40	97	141	158	18	37	95	104	0	133	174	370	55	193	186	719	162	2	125	240	429	262	23	18	171	87	152	19	71	52	68	274	0	46	154
	AC108938.5	16	8	4	2	10	6	0	11	47	29	14	7	51	29	6	24	78	44	61	16	38	42	67	53	0	36	25	18	30	6	9	23	3	8	9	23	12	41	12
	ACAD10	134	177	64	61	55	71	25	572	231	189	82	201	0	292	92	142	203	334	694	550	311	309	234	302	605	409	129	409	1	79	215	65	42	78	145	550	0	114	382
	ACCS	103	124	0	50	227	60	181	56	511	361	40	78	232	201	136	115	131	234	272	267	405	179	162	408	619	131	265	356	222	113	101	139	47	42	297	308	0	113	291
	ACP2	272	177	82	64	290	108	71	350	101	275	232	168	162	189	211	137	249	197	271	377	147	71	188	328	132	154	98	1	0	239	201	49	43	59	62	150	0	225	151
	ACP5	40	85	19	20	7	21	87	41	14	77	26	28	99	74	14	15	73	39	99	120	70	14	101	32	74	19	42	0	66	34	65	12	28	16	35	27	33	0	58
	ACSM5	130	48	63	104	15	74	154	49	108	98	144	208	237	207	65	80	249	53	225	291	162	0	233	95	94	54	0	119	68	46	309	55	46	58	1	104	17	79	82
	ACVR2B	0	91	4	36	1	10	30	36	88	22	4	71	0	34	25	35	147	77	91	66	102	173	53	76	125	158	137	1	114	37	88	3	23	159	66	176	107	115	143
	ADAM17	32	52	21	22	23	82	120	187	128	109	44	60	15	317	53	139	70	183	0	304	105	131	3	323	373	182	89	294	5	78	151	52	119	25	74	530	0	118	83
	ADAM9	284	236	52	110	74	122	166	395	33	405	122	364	0	230	199	262	410	155	434	458	125	385	97	396	1092	591	94	253	154	153	224	149	206	23	35	258	0	253	123
	ADARB1	126	14	32	29	78	39	117	80	0	92	104	138	77	141	11	5	217	285	210	124	141	131	352	190	285	244	87	87	41	124	127	179	74	72	124	153	145	0	192
	ADAT2	85	12	9	3	2	5	168	137	31	107	17	69	0	82	31	20	78	76	61	37	92	46	134	59	79	66	114	4	79	30	40	70	10	70	33	84	0	47	55
	ADCY1	2	16	8	4	16	32	0	48	63	46	121	57	11	18	38	6	59	28	3	23	107	23	366	396	18	57	52	220	0	23	21	132	10	14	278	95	115	81	99
	ADH6	153	68	7	80	4	24	477	394	77	184	0	308	118	143	402	242	148	207	390	216	88	0	174	67	36	155	151	97	235	142	130	109	189	48	66	88	55	71	36
	ADPGK	142	340	101	76	0	124	687	407	260	186	118	75	412	134	178	87	397	210	0	110	235	216	310	354	513	174	127	11	56	153	140	230	65	86	194	183	156	191	199
	AEN	52	139	58	41	9	114	438	423	117	317	259	293	1	426	0	15	302	322	399	238	469	277	219	470	421	144	321	0	80	241	207	67	135	89	131	392	265	229	412
	AFF3	201	700	82	89	175	277	283	551	47	48	595	337	590	195	0	5	991	176	26	1	251	28	838	641	133	71	18	363	0	184	124	582	29	121	576	46	4	120	906
	AGBL3	14	62	60	58	40	51	27	72	35	79	199	49	92	15	25	40	94	86	40	63	52	37	0	181	66	62	87	136	28	59	22	39	8	52	108	68	0	220	148
	AGPAT1	11	27	0	3	10	1	3	10	42	8	6	26	34	38	9	5	43	32	4	43	24	21	53	63	4	7	2	0	2	3	9	29	12	24	18	5	7	2	11
	AL158801.1	3	2	1	2	1	1	4	2	6	4	5	2	7	1	3	2	1	3	2	1	2	3	1	1	2	2	6	7	5	5	1	4	0	3	1	0	2	5	6
	ALDH8A1	149	285	100	306	3	36	184	340	0	493	72	247	226	366	253	310	56	284	379	441	156	50	0	274	427	221	32	1	333	151	335	196	211	48	40	22	171	75	150
	ALG8	87	285	128	150	12	79	167	147	78	166	157	171	146	164	0	101	212	261	136	218	349	169	265	214	68	159	196	37	37	112	313	38	77	29	110	82	0	434	77
	ALMS1	6	64	11	48	25	29	0	162	236	300	171	32	156	110	60	201	79	2	71	102	230	294	28	76	248	60	118	0	77	160	36	11	19	43	51	308	153	43	28
	ALPL	126	39	37	218	61	25	111	258	0	396	25	116	24	351	141	174	27	172	251	745	76	34	33	153	178	116	66	0	102	79	392	28	102	4	13	109	7	139	36
	ALS2CL	41	63	34	76	131	72	4	134	1	359	131	4	237	83	48	67	220	404	284	527	446	426	137	217	156	172	164	91	45	199	127	57	105	160	117	212	0	0	148
	ANA8L1	9	21	24	6	24	8	150	27	96	5	81	76	181	24	0	0	39	4	44	8	49	24	106	83	39	7	76	231	7	15	29	22	5	22	82	32	15	40	41
	ANG	33	28	13	8	4	1	22	13	9	38	18	27	29	33	0	7	70	5	28	10	7	0	22	18	6	37	22	60	12	31	49	8	1	22	20	19	14	26	11
	ANKAR	15	33	10	13	56	9	53	15	30	48	18	24	22	47	11	59	101	4	0	137	138	62	138	59	81	42	52	26	22	44	68	45	23	34	75	64	0	51	10
	ANKRD36C	51	5	6	16	9	23	23	11	66	13	65	96	6	51	96	91	58	14	1	127	5	7	60	57	53	86	0	99	40	18	33	8	37	8	35	80	5	0	23
	ANKRD44	65	53	38	12	64	20	36	94	59	83	19	159	0	3	12	41	0	154	230	229	324	29	1	58	135	89	112	9	28	38	6	43	76	17	6	122	41	73	79
	AOC1	78	184	6	25	0	128	220	150	6	133	133	66	2	142	15	113	72	326	385	191	152	52	65	149	18	68	67	6	284	87	166	119	16	66	70	82	74	0	30
	AP4S1	78	34	13	26	45	27	82	154	40	37	23	100	48	18	42	25	84	39	61	43	52	38	71	97	22	5	62	84	44	44	77	0	22	30	35	11	0	22	107
	APBB3	38	16	43	23	26	41	71	84	197	84	105	102	0	41	31	40	128	35	58	206	66	64	93	103	137	58	64	22	1	46	120	31	92	69	108	101	21	172	0
	APELA	66	94	55	18	116	51	42	30	61	1	7	69	145	2	0	2	231	12	3	16	58	6	122	57	60	12	121	148	0	42	1	158	3	70	35	66	36	17	29
	APOC1	2	1	13	4	19	4	3	8	3	4	5	18	0	1	4	0	7	4	14	20	8	4	3	13	3	18	6	9	8	10	9	12	8	1	7	4	9	1	7
	APOL1	0	69	28	12	97	63	121	210	88	142	21	15	265	70	12	64	62	31	270	114	299	150	169	104	8	60	0	1	27	13	1	39	2	87	61	52	112	126	47
	ARHGAP44	0	41	21	14	54	98	270	168	0	31	13	23	15	99	5	94	20	57	163	188	204	70	85	131	118	87	48	1	41	51	29	3	31	57	55	112	7	56	80
	ARHGEF16	0	130	13	37	199	19	113	644	59	280	303	115	5	458	130	77	617	212	144	256	385	117	6	326	161	231	119	0	31	76	230	113	20	104	139	311	18	124	106
	ARHGEF35	39	42	38	33	76	54	346	489	20	58	100	76	293	200	78	83	0	5	293	127	138	102	268	349	443	268	35	31	45	206	110	0	41	50	109	416	75	113	287
	ARHGEF40	39	98	34	47	5	85	80	173	5	64	45	40	258	77	122	85	29	218	73	238	117	80	56	165	160	184	24	0	126	67	106	45	44	58	36	224	0	96	52
	ARRDC2	5	75	28	1	78	129	411	159	0	205	100	40	235	301	27	98	279	518	198	370	205	278	78	143	429	537	91	134	80	136	221	48	62	82	99	430	0	378	247
	ARSB	60	11	15	31	0	1	5	46	63	102	4	50	32	74	1	55	89	92	22	100	80	17	7	41	3	4	12	330	30	29	175	1	22	18	1	9	0	44	35
	ARSK	0	20	8	15	0	49	33	86	10	20	16	66	1	49	48	38	52	19	63	66	100	20	50	70	4	56	33	143	51	21	3	22	53	17	36	8	10	1	1
	ASPA	51	45	36	95	61	31	217	146	82	138	47	100	51	78	186	74	286	81	214	189	202	62	125	212	195	99	79	0	164	97	129	49	76	55	52	130	0	118	99
	ASTN2	40	102	59	33	43	0	152	148	19	83	91	272	49	122	8	36	349	142	151	138	182	298	208	154	354	128	88	109	0	202	250	102	127	84	82	208	151	154	102
	ATAD3B	25	34	30	26	62	67	1	151	55	153	183	142	82	273	0	95	13	233	457	107	11	30	90	179	461	420	32	0	22	58	52	119	48	20	84	369	3	107	84
	ATG16L1	118	392	17	27	63	312	332	357	0	490	132	175	0	490	47	81	524	495	401	600	748	902	220	643	640	782	46	748	48	202	388	148	165	149	191	717	1	266	516
	ATP2C2	45	35	13	21	51	17	0	7	48	89	37	36	88	33	1	0	89	20	167	27	23	64	260	57	94	34	14	143	1	26	114	46	35	69	39	3	27	4	68
	ATP6V0A4	738	667	253	157	216	233	1494	4227	182	538	686	949	441	703	469	1136	889	1388	871	2888	840	196	771	1996	1124	1178	211	0	775	1034	1105	714	628	468	732	787	0	661	490
	ATP6V0D2	487	220	91	98	133	28	1875	1245	61	127	480	330	336	177	0	177	1865	1050	206	765	484	109	129	997	363	382	165	253	62	1248	580	604	218	311	194	140	0	511	170
	ATRN	3	117	38	27	28	31	135	41	81	78	7	60	0	139	82	70	2	97	0	159	64	35	1	131	114	140	48	26	92	65	147	2	28	29	13	85	5	54	39
	B3GALNT2	99	59	37	13	83	94	6	181	70	36	151	89	345	137	0	76	65	196	136	208	194	208	55	238	142	47	162	84	31	152	110	88	35	136	132	109	0	129	175
	BAG2	25	132	76	29	194	85	97	73	77	43	265	77	48	16	45	49	535	68	6	100	80	24	138	224	47	0	57	127	0	115	98	195	52	66	228	20	59	85	177
	BBC3	15	16	9	4	19	3	32	23	22	12	42	4	0	26	14	17	29	18	25	33	54	10	9	27	25	15	35	0	16	21	5	40	10	25	39	49	24	28	17
	BCKDHA	2	3	0	3	3	12	5	6	7	2	7	14	4	2	5	1	12	4	3	8	19	8	7	5	2	2	6	3	6	7	11	5	9	4	9	4	0	4	7
	BCL2	43	8	48	62	39	2	148	150	116	10	58	12	82	60	110	43	90	20	234	143	106	5	26	25	97	23	86	16	0	145	55	42	10	32	31	9	0	8	28
	BCL2L10	38	41	25	21	10	23	180	244	46	71	69	70	63	47	0	38	9	54	91	68	22	10	55	125	12	33	54	111	36	79	124	0	17	57	33	41	124	129	27
	BEND3	16	16	0	78	6	21	18	103	11	54	16	13	20	29	9	22	25	35	1	84	146	68	0	105	54	113	20	76	45	24	53	1	64	2	20	65	28	7	4
	BEND4	86	174	19	22	171	97	14	45	69	3	128	20	208	12	0	2	153	25	59	29	111	15	230	157	34	38	20	300	0	26	27	190	12	9	176	65	3	1	240
	BHLHB9	0	128	33	48	39	120	80	18	8	113	235	25	12	176	1	35	242	77	373	199	206	347	39	208	137	154	57	1	183	32	20	147	111	159	133	251	0	289	256
	BMP2	72	47	7	0	49	25	165	176	196	175	2	18	82	82	107	68	52	54	118	96	119	26	112	61	219	112	6	390	44	70	137	42	85	32	0	432	7	44	1
	BMPR1A	237	125	51	56	239	256	529	374	0	231	144	257	146	177	70	117	288	94	350	469	151	184	490	508	754	411	185	238	19	108	216	195	143	73	96	181	0	184	219
	BRCA1	0	56	71	19	8	57	28	106	13	69	21	90	13	30	50	37	21	18	51	112	82	96	68	18	124	58	17	16	18	61	8	3	88	18	57	101	19	0	76
	BRF2	47	122	31	20	56	33	126	252	60	134	60	59	69	52	88	26	73	104	86	147	96	79	91	231	37	58	76	22	0	106	122	27	64	50	61	83	0	21	109
	BST1	44	65	13	10	0	26	58	59	176	74	66	115	0	65	45	65	55	106	135	115	170	116	102	6	47	117	84	38	106	26	31	70	20	52	51	61	18	30	3
	BTBD11	202	48	5	28	41	105	179	135	296	125	45	154	88	283	0	1	144	155	0	481	296	275	82	214	157	409	352	7	23	233	146	126	53	76	139	214	125	39	148
	BTN3A1	95	113	9	17	28	17	202	224	25	177	74	124	45	95	25	4	797	95	209	255	151	101	56	204	134	81	54	0	97	134	219	0	177	35	23	98	8	97	13
	C10orf107	32	24	20	20	110	45	0	63	0	37	111	36	109	19	4	25	176	30	6	56	108	27	125	190	51	46	104	55	76	38	87	71	11	34	36	50	45	50	103
	C10orf2	65	73	8	51	102	11	3	148	128	46	144	158	179	209	0	87	228	72	230	100	109	71	55	68	234	85	95	28	78	101	102	78	3	99	45	171	0	60	81
	C10orf88	45	53	43	38	153	0	282	268	119	191	5	136	55	129	124	176	176	168	391	221	230	224	148	144	367	118	222	20	64	147	162	0	93	142	72	98	7	85	60
	C11orf95	19	4	14	26	0	4	49	57	12	10	26	29	95	11	34	34	12	7	13	65	25	21	0	49	20	12	14	6	28	63	36	16	18	23	37	6	12	11	8
	C12orf4	180	201	43	74	100	185	295	189	164	290	88	107	0	114	11	134	197	262	303	493	300	452	415	185	632	155	226	85	131	225	319	22	108	311	270	320	0	270	264
	C12orf60	28	108	51	26	49	44	226	308	1	30	159	44	0	40	66	76	254	177	52	93	193	14	170	146	1	54	1	75	0	117	62	220	35	70	34	9	130	87	59
	C12orf66	107	41	22	21	1	7	11	289	25	274	2	146	0	81	179	44	85	94	330	112	120	351	620	118	294	252	108	182	99	36	43	0	51	75	131	213	162	123	65
	C14orf80	44	57	6	6	16	38	56	60	49	51	59	61	39	75	34	15	186	272	0	96	112	74	153	126	154	275	4	178	138	32	115	0	18	38	67	114	75	51	51
	C14orf93	31	49	22	59	29	14	71	233	1	68	78	82	70	34	6	37	125	97	1	115	166	146	158	277	194	63	94	1	52	93	137	0	48	78	41	77	0	73	82
	C16orf70	200	208	86	184	85	129	654	439	284	491	358	239	120	348	0	151	492	222	519	679	439	434	283	461	401	137	0	23	224	164	225	213	178	114	245	251	394	190	366
	C19orf44	33	116	14	25	16	70	62	255	22	62	8	182	26	173	11	76	34	196	16	168	274	62	56	144	111	200	24	0	19	123	10	1	23	60	50	169	0	1	97
	C19orf54	204	163	22	32	52	10	418	97	79	211	136	132	50	192	35	146	167	160	0	201	153	146	237	232	168	170	27	96	84	112	128	0	64	174	165	113	245	352	10
	C19orf68	6	8	3	29	46	5	0	43	63	2	65	10	47	33	1	33	8	62	38	32	4	3	5	9	33	30	6	20	10	53	52	4	24	7	18	82	0	79	10
	C3orf18	141	232	17	127	16	130	55	391	96	115	40	91	103	111	242	92	196	242	520	329	298	49	204	396	128	74	45	0	118	265	74	0	162	146	214	88	54	159	99
	C3orf33	33	25	27	25	76	47	178	125	26	45	168	72	0	31	81	72	0	21	1	78	10	45	3	113	80	101	28	182	20	73	33	47	98	42	24	97	110	33	82
	C7orf31	5	57	21	26	45	26	99	120	38	142	60	37	10	51	0	38	60	74	63	135	116	94	51	179	138	91	40	148	88	32	34	95	50	98	54	74	0	85	99
	C8orf44	44	28	16	13	0	14	120	75	52	37	49	77	87	12	16	17	76	21	45	58	68	34	101	85	79	35	50	74	46	32	35	40	45	43	40	12	0	26	22
	C8orf58	16	60	23	13	0	82	174	126	1	70	32	121	41	122	0	28	81	77	156	143	129	58	172	182	266	201	136	102	37	65	164	23	61	57	39	117	78	104	89
	C9orf91	100	66	7	36	184	105	422	98	26	20	149	22	508	33	0	75	279	179	0	146	194	262	436	308	70	124	3	93	8	68	173	108	89	87	109	21	10	87	63
	CA11	0	22	18	40	14	42	37	163	21	230	158	68	35	134	9	30	121	31	55	86	21	25	28	88	176	37	67	73	0	29	88	19	17	50	57	24	80	99	13
	CABLES2	4	75	12	18	47	27	208	107	227	151	94	87	76	34	0	14	96	94	161	188	147	57	182	157	117	206	1	33	1	18	155	66	79	15	35	199	0	50	49
	CAMK1D	1	18	22	15	2	23	74	28	0	56	72	36	234	87	18	24	168	58	249	99	149	195	95	65	180	128	68	145	36	13	38	0	41	19	43	214	57	184	52
	CAPS2	31	19	45	6	31	31	75	306	108	94	56	49	47	46	91	84	189	81	497	148	142	129	166	180	199	129	0	29	16	23	78	0	17	50	65	148	255	45	37
	CARD10	102	100	30	84	1	72	248	379	2	173	31	163	12	232	2	78	68	230	31	113	72	20	18	104	116	75	8	0	127	188	50	211	104	17	45	117	2	0	153
	CARD6	96	156	25	30	0	0	409	29	354	546	184	10	287	81	73	101	115	235	163	407	448	796	495	200	664	371	169	22	271	44	89	23	93	118	115	252	114	321	164
	CCDC120	0	90	5	1	2	18	53	35	122	129	46	13	74	70	120	9	74	69	90	83	267	110	81	80	105	75	186	0	32	43	3	1	20	55	89	109	3	12	63
	CCDC148	105	98	13	24	34	54	792	681	213	104	199	134	107	95	16	125	193	167	8	258	206	50	83	256	93	143	6	1	75	319	205	0	105	56	74	109	0	61	53
	CCDC61	27	79	32	0	157	20	38	125	95	169	53	54	0	46	34	47	102	143	198	68	192	282	41	119	90	222	190	1	70	98	196	112	27	121	93	160	196	234	74
	CCHCR1	48	172	0	22	55	60	11	221	16	35	42	39	173	213	86	73	232	304	20	188	157	90	121	252	301	180	35	46	38	136	72	67	1	13	68	200	0	93	51
	CCK	160	35	50	11	34	61	115	24	66	1	84	58	240	7	1	0	407	40	26	0	63	5	62	48	85	58	54	180	27	97	125	257	12	45	111	95	33	44	60
	CCL28	4	43	8	10	17	1	34	46	80	50	26	0	35	6	1	49	85	36	38	72	100	13	81	60	32	27	90	52	14	48	27	63	3	73	29	0	25	22	30
	CCPG1	2	3	10	9	18	16	18	10	0	13	19	27	4	20	22	7	0	3	2	12	12	9	17	5	26	17	11	19	11	8	2	3	54	16	7	18	2	29	15
	CD276	58	157	3	17	0	40	143	103	94	81	46	177	16	45	1	1	22	64	199	86	49	190	0	40	223	26	6	39	1	40	85	40	11	33	37	206	62	1	101
	CD44	19	47	55	26	213	59	128	89	81	13	66	94	7	53	29	3	189	21	46	81	69	0	197	33	75	64	31	336	0	35	115	65	30	37	78	20	131	81	155
	CDA	65	149	36	19	0	56	740	475	44	82	328	213	150	16	0	78	110	64	227	154	139	15	216	312	97	22	69	39	89	465	280	109	129	119	137	68	63	52	36
	CDAN1	31	112	9	8	95	64	0	86	60	21	88	106	168	149	0	52	155	144	349	270	84	198	38	387	128	201	10	199	15	69	75	91	39	72	43	308	25	101	108
	CDIP1	10	22	7	14	32	3	58	94	4	13	5	26	56	33	39	14	31	21	43	53	24	10	13	47	23	17	0	0	34	23	30	20	35	20	6	9	1	4	20
	CDK11A	14	14	0	10	26	4	0	8	31	7	26	11	1	9	15	42	5	17	37	24	24	10	26	36	49	40	36	35	14	14	19	11	4	3	4	20	21	9	7
	CENPJ	0	5	19	7	6	65	12	63	157	82	17	91	254	61	45	55	6	98	52	211	292	75	87	76	237	332	39	1	109	39	106	0	36	19	75	98	15	80	11
	CENPQ	11	36	31	2	49	24	4	0	62	96	12	65	8	0	26	26	44	22	8	52	49	48	43	16	22	76	48	2	13	65	17	110	5	50	16	107	72	26	114
	CEP76	46	41	22	80	14	56	163	118	97	147	50	66	234	95	89	44	149	101	113	170	134	205	108	118	89	131	0	101	30	59	97	0	30	38	60	113	220	142	50
	CEP85	100	39	18	0	91	13	234	461	232	417	69	234	0	231	27	104	160	405	796	220	382	285	241	261	264	278	166	223	27	218	298	103	86	94	40	235	214	149	220
	CEP97	14	127	33	23	48	56	1	184	149	193	18	94	299	133	27	58	86	65	15	246	183	151	102	220	170	303	174	0	61	68	120	85	95	101	105	189	0	376	37
	CFAP70	126	9	20	20	3	36	1	137	4	88	7	90	0	116	2	113	101	74	21	336	32	88	20	53	129	67	2	71	62	17	76	0	8	14	50	93	243	77	12
	CFC1	72	103	25	4	66	54	27	53	13	5	28	55	111	24	0	1	108	33	8	1	71	11	108	171	55	6	33	111	7	22	93	24	6	26	41	0	20	64	41
	CH507-9B2.5	27	54	14	14	54	4	5	47	3	62	15	6	2	56	30	70	136	195	32	148	144	138	35	138	186	106	2	0	38	23	89	14	55	44	33	151	0	84	78
	CHADL	61	69	3	9	72	81	181	93	31	52	78	42	94	56	28	83	203	70	179	98	81	5	93	173	10	69	32	0	0	57	50	55	49	33	96	69	17	61	45
	CHPF	109	54	7	29	31	27	228	155	0	136	8	30	187	168	50	87	112	173	86	12	164	156	128	101	55	35	13	236	142	80	54	11	0	46	121	75	15	39	133
	CKMT1A	14	6	8	4	5	6	114	31	15	22	48	38	0	12	4	9	37	28	14	13	71	67	46	50	27	20	14	0	26	25	18	76	6	50	33	20	1	51	35
	CLDN23	110	130	0	35	0	72	199	86	184	229	164	59	357	299	56	104	171	184	269	270	397	251	207	184	173	148	177	278	237	47	147	23	20	157	120	405	310	91	113
	CLHC1	72	66	37	21	24	64	57	93	117	98	125	282	15	0	67	117	410	3	225	226	171	171	175	190	367	243	206	199	47	45	58	15	48	139	45	143	118	0	30
	CNGB1	11	20	9	5	43	18	29	0	49	26	1	11	36	10	77	21	23	19	22	24	56	43	55	16	18	28	87	0	30	20	128	40	22	55	6	55	44	17	2
	CNTN3	43	71	32	4	55	43	85	149	0	132	82	67	37	142	5	62	68	154	163	209	150	112	39	233	283	128	13	29	85	29	152	187	101	61	19	164	0	25	65
	CNTNAP2	24	43	62	33	33	32	98	31	105	7	39	13	191	10	0	11	467	81	2	9	36	50	304	129	26	12	50	330	13	1	56	110	12	11	79	2	128	0	195
	CNTNAP5	140	116	18	11	0	16	53	91	420	271	49	51	92	156	198	105	386	206	548	171	546	722	328	155	294	543	108	0	14	198	3	64	97	156	239	291	239	733	33
	COL9A3	9	44	6	38	44	0	100	80	60	21	118	119	33	98	21	21	69	55	50	152	42	35	79	61	26	55	60	221	35	78	65	35	68	26	33	12	0	45	40
	COLEC11	126	178	48	164	12	16	353	144	56	266	94	119	112	225	102	147	25	58	394	273	77	4	0	97	123	121	32	126	154	158	280	81	134	20	53	88	75	130	0
	CPO	49	82	23	6	15	46	87	37	104	36	62	62	22	75	59	101	20	78	243	147	181	100	2	103	163	160	165	0	21	42	51	0	24	68	22	157	60	42	71
	CPVL	123	98	74	131	166	115	341	378	3	154	107	208	291	74	218	131	53	61	267	219	123	15	83	379	286	262	178	0	162	160	237	0	198	68	175	55	65	145	183
	CRNN	50	52	63	28	91	85	74	41	2645	1825	17	5	0	33	2905	4334	120	196	21275	30316	140	66	515	137	2450	1034	1871	127	3913	0	2	56	7889	56	272	1165	2179	58	392
	CST6	42	24	0	5	37	9	57	0	173	68	26	32	84	21	205	8	64	38	92	83	101	119	90	90	88	44	121	1	138	35	120	72	19	85	101	93	160	74	59
	CSTF2T	5	155	23	1	61	109	21	135	164	22	51	9	30	44	0	29	7	0	226	150	85	99	46	108	139	4	86	151	19	89	261	264	54	102	67	561	1	3	574
	CTH	175	212	19	38	1	67	143	244	1	47	66	72	7	40	213	45	379	108	92	107	37	120	243	125	135	57	3	0	6	112	200	26	29	74	73	99	0	63	216
	CTNND2	3	16	6	3	97	3	147	2	15	174	55	34	8	65	1	0	55	53	0	48	528	312	36	39	231	244	46	25	92	12	110	92	30	19	58	121	9	24	114
	CTSS	26	73	19	40	62	182	156	51	52	59	10	21	0	99	39	35	73	65	21	33	201	161	80	83	109	30	103	31	46	27	0	33	74	156	18	121	76	87	102
	CU2	29	34	60	30	40	26	195	34	55	6	176	110	107	6	50	12	285	58	0	9	85	3	201	96	57	9	150	223	0	51	61	239	12	62	52	39	1	122	56
	CUL9	110	133	36	12	23	21	16	121	122	38	20	147	29	21	68	18	63	52	215	175	134	260	146	95	195	82	135	52	17	6	51	29	25	11	82	240	0	0	66
	CYP2R1	54	123	7	16	47	46	105	94	80	120	87	116	195	128	0	78	72	101	451	170	152	111	272	164	230	227	18	381	0	87	120	145	86	75	99	58	106	264	92
	CYP4F22	51	115	41	16	28	8	33	169	291	268	26	146	215	192	42	6	117	282	0	69	343	339	171	138	526	408	78	254	30	71	236	11	43	154	72	341	0	148	126
	CYP4V2	14	187	25	70	15	105	129	143	164	135	53	231	0	236	18	190	365	137	427	364	220	4	90	403	227	169	25	35	48	154	329	183	77	22	24	269	0	34	284
	CYTH3	183	69	25	51	12	95	108	16	0	135	118	10	1	92	1	71	59	120	182	236	245	31	99	110	100	1	0	12	39	28	161	1	82	47	38	84	11	2	64
	DCUN1D2	96	68	0	38	24	84	140	196	0	63	2	89	155	212	80	203	316	205	500	215	79	195	143	270	122	106	2	1	25	49	196	100	37	81	65	234	14	36	165
	DCUN1D3	31	49	25	82	0	30	42	43	7	91	16	8	126	133	59	27	45	75	121	82	68	30	89	200	55	53	33	5	1	14	46	0	99	22	80	153	114	36	141
	DDR1	35	27	4	10	0	64	89	217	20	146	34	138	54	111	77	141	138	220	293	369	115	82	122	189	279	276	37	22	63	84	111	88	74	56	63	265	0	50	67
	DEF6	103	78	0	62	21	86	73	147	132	139	197	62	166	70	0	38	273	83	82	30	278	229	119	125	215	99	71	17	64	63	31	106	47	88	98	47	137	148	261
	DEGS2	18	109	9	48	3	1	274	34	56	36	68	24	19	119	199	24	108	38	313	100	65	139	62	64	201	113	19	7	21	44	0	30	15	74	82	104	90	50	0
	DH34	0	86	5	27	45	1	124	51	4	173	70	104	1	110	1	116	113	332	265	223	474	161	99	122	131	204	37	46	39	69	248	66	216	20	76	483	0	145	157
	DH58	183	222	20	83	82	229	428	280	45	130	188	60	432	189	0	81	339	176	345	290	576	310	316	268	289	180	251	38	0	156	157	206	33	141	82	284	136	528	170
	DIRC2	14	91	18	47	36	33	67	66	77	22	101	19	171	54	62	28	216	39	0	140	272	126	135	138	61	156	50	0	1	60	37	39	106	34	108	91	148	298	17
	DLC1	90	151	12	68	0	39	132	99	11	179	86	111	43	163	67	38	0	144	1	299	585	609	71	132	229	52	72	44	17	83	18	38	29	107	64	119	69	170	150
	DLG2	14	33	11	19	0	83	24	11	2	70	70	23	22	54	37	4	173	56	125	98	46	99	145	47	4	38	36	68	10	46	74	47	58	28	82	40	0	9	100
	DNAH5	54	185	101	73	60	55	94	225	1	116	97	10	0	53	106	98	144	52	44	261	192	199	132	198	164	45	12	0	130	95	69	39	65	61	117	5	128	58	138
	DNAJC27	58	57	30	44	103	64	212	354	103	112	33	193	0	213	156	202	118	102	264	239	271	14	90	237	350	240	3	14	71	115	206	99	183	86	64	167	0	36	167
	DNAJC6	0	9	46	24	2	18	10	56	18	62	14	64	0	46	25	7	1	104	185	88	199	123	139	72	34	20	22	30	1	104	31	3	56	44	62	325	48	103	118
	DPAGT1	273	108	11	127	68	0	38	288	207	216	163	60	306	93	99	115	148	238	475	159	342	306	201	208	257	90	198	212	163	161	75	89	64	185	159	68	0	253	58
	DPP10	75	4	19	15	2	8	30	14	13	90	2	30	0	7	4	22	1	3	2	41	11	96	3	35	143	20	2	11	1	19	15	37	59	12	16	142	0	7	7
	DPY19L3	11	0	20	5	1	23	24	17	61	38	13	77	0	106	24	91	84	70	5	160	86	76	29	128	38	37	2	8	1	2	7	4	6	9	31	175	3	2	122
	DTWD2	2	5	18	30	0	25	97	124	8	59	60	62	83	109	8	24	146	83	61	101	134	127	109	90	232	68	112	65	122	69	0	4	73	97	64	182	72	73	90
	DUS2	258	205	41	95	0	71	209	261	168	375	27	312	134	478	448	135	501	538	514	242	523	698	554	599	650	947	156	103	138	290	521	94	71	375	282	486	0	803	122
	DYRK1B	0	174	12	33	64	57	277	399	189	225	0	43	26	385	93	90	246	305	396	335	514	232	126	235	369	186	65	88	58	105	40	31	39	107	68	290	220	73	139
	DZIP1L	78	115	0	43	3	11	369	428	189	138	102	23	63	410	96	144	168	465	251	574	135	226	86	464	592	410	203	36	181	132	101	209	270	70	35	655	0	126	172
	ECE1	6	55	21	24	125	42	15	9	52	78	116	67	79	54	8	27	259	37	241	50	47	10	8	136	8	39	1	24	0	47	187	12	15	12	24	42	11	0	9
	EDC4	61	214	1	2	0	179	267	407	218	393	28	153	0	366	136	104	362	729	182	665	524	716	209	218	561	531	17	50	10	148	320	170	195	134	214	455	16	167	112
	EFCAB7	163	161	53	106	178	55	201	311	61	149	183	120	300	123	142	136	163	203	136	275	223	105	227	146	223	194	284	0	90	64	264	110	40	153	83	149	0	42	100
	EGF	287	652	64	10	101	71	359	779	141	311	40	105	66	152	146	325	390	314	10	781	500	311	165	554	136	10	15	0	126	270	339	38	375	186	312	99	0	9	431
	EGR1	50	27	5	41	24	56	70	67	2	78	26	23	0	7	6	47	5	67	1	77	114	36	112	16	152	178	42	2	3	40	101	0	26	16	55	126	10	43	87
	EIF5A2	2	47	40	54	10	34	104	59	12	25	12	50	0	60	14	13	35	64	97	60	124	45	25	99	90	1	14	0	15	42	108	11	41	114	38	87	70	48	152
	EMC10	8	8	14	26	10	13	6	8	35	10	23	5	0	24	8	15	21	8	32	39	8	9	15	55	56	15	28	9	11	9	15	48	14	8	14	15	0	17	24
	ENPP4	46	8	58	28	29	86	157	161	150	133	1	242	0	72	2	58	77	39	88	148	298	157	170	119	46	57	3	1	48	73	123	95	37	32	161	99	110	0	59
	ENTHD2	10	12	8	2	12	1	29	38	7	18	12	10	6	13	4	22	12	29	10	28	0	45	20	21	44	23	21	8	13	14	0	16	2	3	12	47	66	11	4
	EOGT	84	18	13	11	1	149	115	49	0	146	110	129	10	215	108	43	168	108	21	244	60	159	104	168	64	87	26	53	8	67	23	18	59	103	84	153	0	64	159
	EPH1	10	20	19	21	14	9	43	40	10	26	7	0	38	52	37	16	14	28	47	33	46	28	45	50	59	36	16	30	26	13	63	25	21	36	11	24	0	51	9
	EPHB6	16	24	15	5	0	19	42	59	85	54	2	12	51	110	9	49	6	138	43	145	47	91	39	92	36	85	0	164	103	50	75	41	4	18	45	77	158	106	16
	EPOR	0	14	43	23	0	40	37	168	6	64	42	54	57	45	13	81	36	92	116	261	129	20	126	140	124	98	12	37	150	81	42	13	41	24	65	62	3	53	24
	ERAP1	13	75	7	28	2	82	3	103	8	109	142	70	0	189	48	70	51	133	354	103	47	67	126	210	207	102	105	248	90	67	109	0	30	36	88	69	2	77	194
	ERN1	117	74	26	5	2	84	34	166	13	55	63	16	146	165	40	74	116	48	156	141	118	34	40	100	110	118	1	32	0	35	124	242	41	57	41	108	0	87	71
	ETV5	139	49	52	17	93	68	178	255	14	50	12	67	103	68	15	16	0	2	300	48	126	35	0	113	54	66	13	161	2	70	123	72	78	38	2	1	20	128	6
	FAAH	151	228	71	64	87	102	43	154	91	196	121	100	391	182	33	0	513	193	97	303	226	161	225	290	123	82	127	217	204	36	123	265	102	148	127	129	0	109	73
	FAIM3	18	27	24	9	119	14	55	21	77	60	137	78	35	1	48	6	30	34	23	23	200	153	18	83	101	114	108	72	0	28	55	23	27	38	28	65	0	194	53
	FAM129A	177	723	467	151	953	351	228	211	301	23	472	326	301	156	0	8	1749	326	228	23	224	0	1499	813	273	252	329	455	6	137	157	772	59	147	750	85	248	71	778
	FAM154B	7	25	4	16	0	0	41	80	7	3	66	69	11	55	10	2	102	23	10	11	37	23	64	102	17	10	20	17	6	17	20	4	8	6	28	96	19	6	15
	FAM161B	178	167	24	85	0	82	305	96	10	95	69	179	198	190	185	203	86	208	4	365	272	185	218	205	220	224	151	352	8	178	74	66	55	142	194	195	0	241	207
	FAM171A1	223	278	60	53	136	242	439	496	67	314	156	335	0	577	162	400	218	471	1657	1115	374	100	412	862	475	323	266	0	145	381	409	6	215	113	269	56	1	249	224
	FAM219A	17	10	11	14	2	24	0	40	14	31	0	7	152	35	27	12	36	16	26	15	75	26	67	20	21	28	20	4	43	29	57	48	3	24	44	11	16	17	22
	FAM229A	6	6	4	7	11	25	33	34	27	16	62	21	13	5	39	16	27	7	34	31	45	2	30	31	12	12	21	52	22	22	70	0	9	40	30	18	0	47	24
	FAM43A	18	38	31	18	0	29	43	58	40	16	28	29	25	43	34	19	156	42	76	129	26	1	331	116	32	9	0	5	2	39	103	44	38	20	109	25	4	10	150
	FAM83B	55	224	23	46	6	43	83	214	178	563	0	139	240	187	133	134	550	236	500	358	608	594	266	339	554	246	78	64	60	91	117	57	205	166	161	441	0	293	200
	FAM83G	0	47	7	7	4	63	82	91	56	47	22	3	29	117	89	38	94	110	0	118	326	253	151	189	166	207	62	25	194	80	55	1	43	44	67	352	90	5	125
	FAM86C1	7	51	27	53	15	57	76	20	156	119	32	41	0	97	0	44	81	189	287	258	110	182	123	244	115	128	143	133	15	70	128	23	24	74	76	90	197	81	152
	FASTKD5	126	268	117	106	0	174	388	480	327	535	259	174	71	724	236	261	259	516	293	443	575	754	389	591	379	255	398	405	307	209	232	394	128	170	303	547	0	330	299
	FBL18	1	17	7	9	15	32	9	22	18	86	12	3	0	27	57	2	9	100	147	12	63	73	3	19	10	53	44	33	9	3	4	6	28	46	14	37	0	9	32
	FBLN2	114	63	2	5	1	70	80	94	196	140	29	6	0	20	0	25	362	137	205	123	284	358	115	125	453	187	39	69	141	59	107	84	45	66	36	90	309	201	61
	FBO31	38	237	17	92	118	36	191	295	96	338	61	149	0	119	230	159	303	401	0	395	485	199	120	140	362	329	18	25	44	74	36	133	62	109	87	260	2	72	170
	FCHO1	0	38	3	11	4	5	36	94	85	62	12	49	136	85	81	20	84	98	118	74	151	280	132	93	122	211	60	40	0	21	22	30	49	127	63	163	95	104	94
	FCRLB	29	70	13	50	0	14	107	121	277	217	41	51	0	65	109	76	25	99	45	110	341	316	110	101	245	310	213	117	126	90	25	33	23	194	83	148	161	226	203
	FGD6	13	67	18	37	3	96	172	236	1	41	227	45	229	16	102	43	33	115	116	251	51	126	3	68	283	278	7	93	33	98	159	0	55	9	54	70	76	0	134
	FGF12	1	0	22	32	87	49	153	34	66	26	63	73	43	15	0	4	171	13	12	44	159	18	21	146	150	134	37	286	110	21	100	25	67	25	104	37	11	99	42
	FGF13	339	158	114	109	269	251	436	511	188	79	204	91	186	93	0	41	570	197	3	65	238	62	186	439	281	131	98	820	0	176	314	412	112	135	131	30	102	227	237
	FHOD3	42	48	8	20	16	49	225	179	1	10	41	149	0	170	116	126	46	69	225	473	25	37	69	183	352	183	146	65	24	95	8	61	31	9	37	131	0	11	92
	FKRP	28	17	12	27	5	27	6	5	1	7	15	19	86	2	99	26	42	7	183	79	108	0	2	54	67	45	28	125	6	50	74	121	27	12	28	0	12	69	19
	FLVCR1	1	16	42	71	6	76	0	18	96	30	56	15	53	58	4	81	204	70	3	54	4	8	42	55	97	37	139	9	74	5	0	35	116	58	65	124	2	11	97
	FOO4	37	42	1	37	7	12	6	38	4	15	6	48	3	38	0	13	1	39	1	49	42	28	0	22	84	34	38	3	8	47	36	3	8	5	7	137	23	47	101
	FRAT1	60	73	1	32	56	82	37	49	30	38	46	3	79	47	4	36	87	84	0	76	66	60	62	114	79	27	19	82	1	65	22	9	0	67	43	77	8	80	107
	FREM1	82	120	20	3	90	11	3	87	39	29	91	184	8	53	42	381	0	65	234	397	148	14	203	194	335	157	206	169	0	18	114	3	175	29	111	375	9	12	38
	FSTL1	57	153	55	24	69	71	64	72	210	52	261	52	392	242	0	31	520	66	71	136	337	187	11	195	315	270	129	518	0	86	128	76	11	98	161	191	118	39	184
	FTCD	149	145	75	122	0	17	150	557	12	108	78	410	181	248	134	119	148	219	364	369	7	0	82	95	150	84	19	74	101	174	503	162	161	21	42	41	19	77	11
	FUCA1	111	169	49	107	71	149	244	287	177	128	181	92	652	359	20	120	313	291	398	347	310	181	588	358	264	338	413	196	133	210	513	0	154	158	148	161	0	245	258
	FUT2	7	26	27	4	0	5	4	8	73	26	8	46	0	36	54	5	15	15	28	35	66	40	59	18	4	31	36	8	69	22	50	29	69	16	30	18	9	125	93
	GAA	30	49	27	36	0	32	38	90	153	38	72	81	84	79	32	80	21	117	18	186	120	70	43	134	87	23	60	113	60	52	211	63	7	46	18	135	0	3	51
	GAB2	93	0	42	5	32	13	106	38	86	81	27	50	15	37	101	0	140	31	171	24	221	101	118	109	266	98	53	71	46	32	29	25	36	27	12	233	155	7	77
	GAL3ST1	79	189	27	146	7	98	386	457	61	213	5	170	220	178	75	206	89	256	439	520	145	39	128	347	150	95	145	0	193	156	244	77	76	47	27	79	0	53	34
	GALNT7	117	228	50	13	159	125	64	402	136	227	332	240	112	156	92	210	188	152	607	389	385	261	372	418	570	328	126	0	78	246	318	59	193	80	240	260	0	43	266
	GEMIN4	274	144	9	54	19	132	217	380	68	369	106	270	0	386	350	61	179	566	578	642	457	549	224	442	506	467	93	1	192	109	125	74	92	98	267	412	0	68	382
	GIN1	167	185	23	74	11	42	196	305	44	197	216	81	0	231	90	101	321	103	299	317	404	329	154	190	429	256	194	62	69	183	214	171	70	192	136	121	0	220	135
	GJB6	86	72	10	0	74	60	48	110	154	194	0	63	129	111	204	30	68	180	164	67	484	395	112	288	203	204	181	150	211	26	79	13	75	191	57	322	361	229	254
	GLCE	84	52	19	20	1	67	112	246	92	101	28	96	8	118	87	161	0	52	90	248	168	317	143	193	71	60	84	112	42	46	43	71	0	83	85	148	238	70	254
	GLOD5	13	19	59	63	0	40	51	72	37	100	68	77	72	43	35	51	127	5	162	70	47	8	17	74	55	26	44	30	0	109	165	6	59	13	7	31	25	29	19
	GNB4	41	35	23	1	46	42	22	159	11	7	8	4	2	0	9	47	127	95	7	26	53	16	79	49	30	42	1	18	11	26	107	131	23	18	20	45	14	13	0
	GPR27	86	133	28	32	0	16	75	179	40	68	173	51	5	76	39	64	49	100	64	177	126	66	79	80	92	256	38	119	10	219	139	93	10	25	53	133	0	45	45
	GPR89B	63	55	9	23	11	1	30	28	8	89	19	18	0	44	34	34	77	65	95	137	90	28	36	95	63	44	32	5	25	26	62	0	36	41	24	83	29	50	39
	GPRASP2	151	159	60	178	236	118	232	407	241	208	211	0	321	530	3	137	409	344	152	640	407	228	390	709	493	396	275	31	138	240	418	46	123	150	268	260	0	507	677
	GPRC5A	44	75	15	19	18	11	69	48	110	70	77	67	99	58	83	89	60	67	242	521	259	90	189	167	30	43	141	125	79	0	0	21	110	32	127	111	42	155	51
	GTPBP3	50	52	30	26	19	9	58	129	35	125	68	9	22	65	65	30	31	71	1	140	55	135	38	160	95	104	68	30	0	38	30	60	40	83	160	58	0	160	18
	GYLTL1B	45	79	7	48	0	69	246	164	141	162	129	47	0	42	103	158	240	379	267	444	410	191	61	108	339	163	59	169	15	62	59	4	67	144	18	198	8	172	199
	HARBI1	0	33	18	21	78	22	269	160	179	176	89	94	212	96	0	88	242	121	14	152	229	338	93	120	396	147	251	141	295	54	75	121	25	105	69	117	336	150	21
	HES6	43	57	56	38	33	17	92	65	28	75	74	61	0	29	0	27	74	51	67	126	62	30	82	164	43	48	76	160	9	67	121	23	6	59	80	9	101	33	85
	HIST1H4J	1	11	13	8	22	12	23	7	6	1	47	14	29	3	5	2	15	0	5	3	7	6	49	31	13	3	10	36	4	13	7	19	0	3	26	8	2	18	22
	HIVEP3	78	43	26	21	6	93	191	18	11	45	53	23	6	38	45	14	110	105	3	41	120	81	167	78	66	0	0	54	80	87	45	18	35	60	50	74	305	87	1
	HNF4G	0	25	9	92	29	6	100	89	68	165	13	64	182	80	88	55	109	103	54	134	34	18	72	16	204	34	23	48	0	109	12	14	67	49	65	47	46	5	9
	HNRNPA1L2	28	45	14	10	40	41	94	226	2	60	63	29	4	53	2	76	32	152	5	161	50	53	42	119	59	40	73	151	122	37	0	7	49	27	24	68	0	102	47
	HOA11	9	12	7	4	52	44	108	23	33	49	78	56	71	36	53	0	112	35	3	0	35	61	32	57	32	13	13	13	36	46	6	34	30	39	65	28	9	1	83
	HOA3	12	12	14	8	0	2	60	44	20	8	1	1	20	11	6	7	10	18	19	36	20	9	13	12	42	9	32	3	0	30	45	21	9	24	3	25	20	15	4
	HOA5	82	26	82	49	38	86	323	329	67	96	198	141	42	90	2	37	52	69	62	135	73	34	57	80	88	31	79	0	93	325	129	36	38	47	69	23	0	53	43
	HOB4	2	10	0	5	14	0	5	13	82	11	22	18	2	11	12	4	18	2	12	2	19	6	16	15	57	27	71	5	15	13	16	2	4	20	15	31	3	23	25
	HOB9	46	183	94	111	19	35	100	372	0	42	44	31	0	50	270	158	181	196	924	271	146	69	154	259	308	54	55	45	162	124	134	97	23	66	64	349	141	120	183
	HOC9	42	66	18	9	31	9	202	238	18	48	90	115	88	36	26	37	1	45	63	56	35	3	24	40	104	23	10	48	62	100	46	0	10	36	5	18	0	68	29
	HS3ST6	12	18	3	2	14	0	21	7	49	30	17	7	10	27	22	8	48	35	16	32	91	45	27	21	55	48	46	0	17	4	6	3	10	19	8	40	30	35	6
	HS6ST1	0	89	40	77	35	193	336	198	74	78	61	150	4	360	594	324	64	359	877	885	211	84	491	372	297	224	63	1	317	150	195	97	242	123	157	343	0	124	217
	IFI44	211	18	69	25	216	242	191	122	116	90	86	36	0	75	37	24	54	156	313	144	145	193	62	67	65	111	47	89	119	124	58	0	80	81	82	86	210	104	46
	IFNAR2	0	52	27	20	41	24	114	61	82	60	58	143	9	107	11	28	16	49	2	90	81	79	66	152	51	89	58	50	0	71	52	23	45	30	44	97	91	54	150
	IGIP	6	2	17	41	114	11	127	38	17	4	69	8	70	4	2	25	82	2	0	33	84	5	42	42	135	20	163	18	0	41	69	57	2	38	23	21	4	80	65
	IKZF3	60	30	32	24	25	38	2	56	168	60	37	84	60	27	11	0	140	231	248	0	228	305	72	202	195	167	160	128	65	43	231	42	36	157	17	638	275	214	138
	IL13RA1	87	100	19	36	0	62	103	461	44	148	202	136	0	170	5	145	225	135	347	386	127	238	246	282	398	114	61	191	73	133	113	167	119	199	154	126	24	236	151
	ILDR1	127	211	35	8	15	75	491	532	114	357	151	137	28	363	220	99	334	195	486	322	202	187	135	318	274	126	72	21	230	129	81	0	49	75	145	117	0	318	190
	INO80E	13	4	5	2	5	1	12	9	0	0	6	11	4	6	9	4	10	9	5	10	22	13	31	13	9	11	17	5	9	17	8	11	4	20	16	12	5	18	3
	INPP1	146	134	105	92	10	96	434	467	381	251	85	101	89	227	85	185	433	284	276	385	411	288	272	388	485	454	122	0	107	161	213	166	149	156	169	276	0	363	203
	IPCEF1	25	44	41	12	7	39	226	244	0	63	3	65	1	63	88	33	34	68	1	192	44	62	77	210	243	71	28	0	26	27	2	30	41	32	49	42	67	92	41
	IPPK	72	90	40	2	12	51	47	61	85	130	62	70	185	111	62	76	173	265	522	55	117	292	184	276	375	261	49	0	81	59	121	0	66	45	59	219	77	41	130
	IRAK2	55	183	35	22	1	1	176	87	117	354	115	71	3	145	91	188	65	595	11	176	247	507	199	160	745	360	148	480	12	96	0	0	93	159	16	165	98	32	97
	ITFG1	219	179	25	106	0	84	383	270	310	276	290	285	254	360	115	194	525	268	313	257	452	401	122	385	251	253	3	256	74	170	165	154	88	259	215	287	0	357	158
	ITGA6	135	238	56	92	238	133	82	681	66	194	221	517	255	524	77	382	208	402	372	625	160	20	366	523	793	172	54	23	123	103	266	96	108	95	109	313	0	0	239
	ITPK1	144	155	8	34	17	112	359	535	2	130	149	43	97	118	88	161	254	330	246	340	149	183	164	282	215	156	0	226	191	126	75	77	24	97	94	140	0	218	312
	IYD	167	15	124	35	4	28	226	89	247	70	26	135	24	27	7	39	60	61	98	122	156	72	143	49	119	87	134	0	56	21	139	0	8	8	45	65	38	5	89
	KCNMA1	11	47	63	64	49	36	129	80	51	24	162	94	146	30	34	3	139	83	78	44	0	6	3	91	72	97	27	189	17	133	46	30	26	23	17	46	40	0	80
	KCNMB4	56	20	48	43	35	45	100	134	46	54	101	75	27	58	23	64	69	50	0	131	46	13	129	60	15	19	13	6	43	58	91	45	13	36	103	23	0	83	35
	KIAA1377	1	16	1	86	6	54	136	69	16	48	70	7	4	40	41	112	73	5	58	137	178	23	60	54	231	94	20	0	31	69	91	142	67	21	127	53	0	18	75
	KIAA1462	43	105	12	10	118	0	8	103	155	175	6	2	197	208	84	11	173	76	67	22	408	329	90	74	264	134	98	154	81	35	0	28	69	65	84	241	11	119	53
	KLF7	0	136	1	18	57	0	179	59	24	168	19	66	2	63	2	43	160	98	1	240	169	296	323	186	607	194	13	23	4	51	124	30	21	304	79	60	133	25	191
	KMT2D	4	44	11	31	17	3	36	61	62	18	32	0	4	58	26	20	51	78	6	80	103	109	15	40	43	54	10	5	9	35	31	4	8	13	22	88	0	83	69
	LBH	84	29	58	35	121	125	12	74	147	148	99	170	15	141	0	28	134	190	117	119	117	0	372	190	58	31	66	78	1	92	67	72	110	21	112	59	8	57	298
	LMBRD2	36	23	11	36	12	1	20	117	22	57	23	68	14	57	10	41	43	47	37	78	92	61	34	23	120	171	28	10	88	38	57	0	30	10	11	166	0	147	119
	LMTK2	48	51	23	12	0	45	8	50	61	61	66	119	154	37	147	88	328	175	0	108	172	111	3	70	93	127	142	25	141	80	106	130	36	52	132	235	101	25	267
	LPAR5	154	111	1	1	73	1	106	1	103	117	73	39	187	166	72	25	0	100	156	263	277	365	173	90	197	386	300	0	20	8	80	70	32	164	116	313	157	147	55
	LRIG2	97	66	79	9	14	68	297	466	3	95	46	224	1	76	54	46	329	202	471	267	61	37	67	286	253	142	1	0	91	21	0	119	64	43	43	152	75	208	183
	LRRC19	1	24	20	73	58	13	114	62	74	93	66	89	0	63	171	46	34	49	225	139	25	5	0	108	47	15	2	3	114	72	52	4	70	42	77	50	150	32	11
	LRRC43	35	20	29	45	44	0	101	101	18	81	118	68	6	60	48	30	0	124	110	264	85	3	132	93	30	47	53	28	35	65	120	40	60	45	35	51	20	105	7
	LRRC61	179	142	18	40	4	57	462	420	0	190	172	68	368	170	82	112	328	211	1	206	180	141	93	249	196	233	115	125	133	276	508	119	73	109	168	209	0	147	110
	LRRC8D	136	78	67	51	1	108	244	422	221	334	82	196	222	307	116	227	223	445	313	254	149	163	245	323	237	138	1	0	0	193	456	106	239	71	72	164	37	163	62
	LRRIQ3	6	22	9	38	26	54	89	8	0	88	98	46	49	32	0	10	64	26	37	48	46	9	5	69	52	25	127	32	37	107	65	86	29	44	44	16	146	27	95
	LY6G5C	42	36	7	7	0	4	76	26	43	31	22	23	72	22	9	4	120	14	0	24	38	25	15	34	19	33	21	1	43	10	28	36	5	20	22	48	64	33	35
	LY75	51	62	33	65	35	10	0	16	104	93	0	120	109	97	34	43	82	60	164	189	107	188	36	174	185	78	113	21	153	39	66	23	65	74	51	127	91	100	102
	MAB21L3	48	114	31	28	4	73	38	48	247	2	175	71	48	55	0	1	125	160	232	74	20	46	115	213	60	3	32	12	49	48	34	0	64	14	18	33	5	10	67
	MAGEH1	56	137	45	18	60	26	159	147	0	44	106	70	208	74	22	12	90	79	6	67	49	8	152	86	46	50	72	107	56	88	122	71	0	27	66	55	90	35	162
	MAGI2	29	98	33	15	57	57	71	146	18	25	139	105	11	98	35	65	373	111	127	181	43	35	50	307	47	29	28	205	86	60	81	125	67	21	62	56	0	0	93
	MAN2B1	97	82	20	24	31	65	101	41	92	101	3	26	192	100	17	19	169	115	106	61	139	111	135	200	75	91	51	53	3	33	0	0	65	82	33	159	346	125	202
	MAN2C1	137	262	41	92	29	239	415	300	371	370	138	100	181	277	184	77	280	819	515	387	886	911	192	356	255	482	170	0	0	260	234	237	124	313	182	467	189	372	341
	MANBA	118	5	39	30	73	12	238	84	25	10	124	123	402	88	101	103	212	56	1	280	147	128	136	123	145	209	36	153	45	52	0	155	58	38	100	146	0	74	123
	MAPK12	25	35	136	136	184	3	113	113	80	71	234	74	183	201	114	70	338	83	205	137	137	0	95	229	87	75	8	241	1	37	199	73	0	45	104	10	14	187	210
	MAPK7	74	69	16	10	0	32	140	197	22	125	70	18	74	126	40	57	35	164	238	202	169	215	40	93	82	215	44	158	42	87	96	34	31	94	64	126	0	12	112
	MAST3	63	29	5	11	1	2	40	4	47	79	35	69	115	42	4	52	3	40	303	144	139	54	32	109	192	23	0	29	92	7	0	1	12	20	46	152	101	47	28
	MBLAC1	1	0	24	21	48	9	95	67	11	11	37	22	121	53	15	25	77	30	27	64	33	4	31	47	84	35	12	2	17	0	143	32	25	42	24	20	31	17	13
	MCM5	101	156	46	59	1	18	101	231	41	213	0	82	0	141	84	89	142	210	562	318	299	341	94	210	111	437	104	71	121	65	121	53	55	47	58	192	4	255	132
	MCM8	4	17	29	36	6	9	1	2	42	9	1	12	18	9	5	28	54	46	5	46	12	0	95	81	147	157	22	18	33	18	0	15	10	10	42	30	1	35	42
	ME1	34	19	44	18	245	59	28	271	4	45	99	111	164	19	0	48	56	31	1	248	227	181	0	87	9	134	172	144	55	76	71	137	14	68	122	70	58	80	108
	MEIS3	5	92	29	26	47	54	161	97	13	0	148	52	90	33	1	1	459	101	3	17	131	13	324	320	51	41	34	301	9	143	79	179	12	65	212	60	0	100	238
	MEST	355	333	217	221	64	154	1023	1612	83	662	213	280	51	306	156	498	318	202	106	534	437	73	204	451	327	300	281	0	337	308	388	0	117	372	56	62	173	349	32
	METTL20	64	89	52	39	36	89	91	75	55	198	319	53	67	139	2	60	206	159	99	153	246	68	55	144	142	63	79	0	199	84	131	172	86	42	65	304	0	79	196
	MFSD8	79	45	60	1	0	4	4	127	0	111	44	78	144	155	18	79	94	234	121	218	278	119	27	102	169	134	61	140	184	42	88	46	31	49	16	127	154	52	10
	MICU3	2	17	22	17	22	134	37	81	13	17	22	175	5	50	47	40	19	40	42	97	6	6	56	69	104	48	34	28	5	36	140	101	41	18	68	102	0	0	49
	MID2	325	343	34	62	46	70	315	251	123	246	84	83	4	187	138	53	42	132	16	152	394	791	134	182	354	93	118	136	0	125	51	145	101	101	202	462	0	59	227
	MKS1	159	158	163	98	2	49	232	410	581	352	135	220	1	231	231	246	550	514	0	486	681	534	302	501	388	233	242	0	198	241	148	46	127	147	170	371	366	289	184
	MMACHC	38	56	17	15	19	27	103	91	1	18	0	5	52	35	0	11	16	15	43	33	126	35	11	75	63	55	45	11	81	24	80	27	45	21	61	29	1	5	31
	MRI1	17	46	20	6	0	19	33	125	49	54	30	70	73	86	98	76	95	127	212	86	63	128	71	77	99	21	48	151	145	45	25	28	52	17	29	87	0	49	67
	MSANTD2	7	7	23	57	1	57	138	97	102	25	33	7	87	70	2	49	93	51	1	52	141	77	48	75	69	87	46	0	39	46	3	0	47	43	49	52	3	55	30
	MTA2	17	41	11	23	19	62	113	107	59	171	8	52	183	152	0	13	133	64	249	74	137	180	200	176	197	294	27	0	67	37	136	4	5	55	187	708	148	38	309
	MTL5	43	54	38	48	52	19	155	113	5	15	79	88	37	38	35	35	165	66	1	46	33	28	32	126	71	11	6	115	92	72	113	0	57	11	46	29	0	40	56
	MUC15	102	124	3	32	0	23	349	267	118	321	104	57	0	127	97	128	225	156	49	236	304	295	249	209	248	299	189	32	143	108	397	36	140	165	83	154	184	463	72
	MUC20	9	5	0	3	10	5	18	12	16	9	5	3	27	22	20	6	47	29	36	23	12	24	19	33	33	12	5	14	32	7	7	3	4	8	16	18	0	7	26
	MYO18A	85	106	10	4	17	7	24	132	22	100	37	26	0	277	24	99	21	174	2	201	72	213	9	136	297	81	3	1	73	160	21	53	95	53	30	492	0	2	114
	NAGLU	9	89	25	87	5	44	147	318	0	103	15	7	80	38	15	18	117	282	171	112	110	44	59	155	127	69	2	127	62	88	352	23	34	67	26	142	0	5	84
	NAGPA	80	88	22	52	1	16	220	231	106	187	68	95	22	121	147	129	75	177	110	102	204	125	74	221	238	218	54	165	0	50	167	97	75	58	103	170	1	0	83
	NAGS	35	48	12	58	2	15	84	127	2	67	117	108	0	62	77	71	36	109	494	170	26	6	94	133	140	33	63	0	78	85	54	72	73	6	62	72	188	28	6
	NAPB	19	101	21	93	62	32	5	310	73	115	12	136	203	319	48	198	478	106	173	298	208	194	178	169	670	146	26	0	0	183	349	59	164	150	50	177	31	175	7
	NBPF3	86	197	15	105	32	219	140	193	84	338	134	230	354	256	156	192	256	586	137	403	208	207	294	399	313	725	224	368	0	100	109	54	125	35	33	263	32	0	182
	NCAPD2	16	49	26	62	0	354	28	328	35	286	26	66	552	247	59	159	192	405	2	441	501	874	87	512	429	164	162	328	197	133	191	64	44	89	206	436	0	178	155
	NCKAP5L	2	71	3	43	7	4	213	51	0	63	40	99	0	124	44	48	51	79	173	51	122	143	83	56	157	102	26	18	120	63	148	122	42	89	45	406	4	22	46
	NCMAP	9	52	18	15	26	13	1	69	9	3	66	2	67	18	2	0	118	37	30	8	24	3	85	41	2	7	3	143	64	35	13	101	16	12	85	13	0	10	103
	NDUFV2	9	0	4	5	1	9	11	6	11	4	16	14	3	0	4	3	3	3	6	6	13	2	10	9	7	2	7	2	11	13	15	4	5	2	12	4	27	4	6
	NEB	6	26	65	32	32	82	3	34	41	8	46	9	7	8	0	6	97	7	1	1	45	8	13	0	88	62	44	79	3	30	25	32	53	23	40	94	54	39	12
	NECAB1	0	7	41	1	1	32	220	60	2	57	109	18	9	13	22	29	69	31	56	17	40	0	51	72	20	19	110	36	19	107	24	9	32	25	22	24	3	13	123
	NEURL3	283	71	36	52	19	59	244	378	101	75	84	43	240	233	198	97	54	265	729	412	230	31	38	364	392	91	64	0	245	154	244	72	117	34	201	72	0	142	151
	NFATC1	92	25	29	11	2	44	6	143	37	42	55	54	55	142	64	93	161	103	36	236	508	243	73	212	31	72	2	5	59	69	0	27	83	75	96	67	0	152	86
	NFKBIL1	34	48	19	31	13	20	95	67	17	97	18	20	0	53	15	25	54	44	131	68	52	49	44	97	24	90	33	91	15	26	34	19	21	25	26	42	0	31	33
	NIPAL2	3	163	47	15	8	88	16	174	78	29	19	58	129	74	0	28	544	85	169	129	106	222	143	229	75	86	22	310	98	70	282	193	103	29	134	69	35	0	136
	NLRP2	147	44	0	14	14	17	42	35	345	181	15	266	140	289	159	105	0	122	106	127	404	490	201	170	65	110	224	56	301	3	80	32	40	116	117	90	118	84	342
	NOL12	16	16	3	4	7	13	4	8	79	29	22	20	1	13	59	6	0	47	13	6	38	58	48	23	10	13	20	0	1	8	10	26	22	26	38	7	26	9	49
	NOL9	0	148	29	45	26	67	22	335	62	164	179	84	114	139	0	32	42	103	27	144	191	268	8	124	58	204	143	71	84	52	141	20	96	66	122	141	5	89	251
	NOMO1	190	196	23	33	0	84	104	194	72	77	93	61	0	346	175	252	186	204	461	500	148	376	265	497	256	290	4	232	312	39	70	25	27	39	91	317	1	262	192
	NOTCH2	105	37	4	15	13	9	90	190	0	115	149	27	3	86	4	185	17	134	31	279	23	36	33	168	179	260	62	20	17	5	71	92	6	15	83	271	0	6	112
	NPE3	0	56	29	37	33	163	4	213	14	281	44	77	24	63	279	149	128	43	54	198	176	104	179	213	79	249	5	9	101	135	24	111	37	109	55	82	0	211	34
	NPHS2	5	117	31	138	69	66	106	239	391	656	358	437	359	409	185	72	42	39	289	114	113	28	29	128	111	106	311	532	129	80	85	0	45	76	19	50	196	31	0
	NR2C1	227	49	144	61	33	70	144	256	21	265	36	202	107	148	130	186	142	312	249	551	416	227	264	207	337	399	27	0	67	155	61	68	122	64	170	319	25	0	85
	NR4A1	157	64	28	3	86	118	128	522	107	37	149	121	400	100	0	190	186	169	605	337	222	58	287	247	174	264	110	117	7	56	188	157	207	40	201	63	0	76	279
	NR6A1	2	6	11	18	14	40	10	59	25	53	89	0	59	27	12	13	5	6	126	67	47	7	17	6	32	6	59	2	61	69	6	2	14	18	4	21	0	1	15
	NRP1	8	19	37	35	1	111	385	180	165	48	43	31	0	141	17	29	28	60	213	50	15	62	54	136	62	179	117	8	0	33	208	2	20	9	3	89	12	5	119
	NRSN2	0	74	80	35	141	100	213	324	0	107	135	54	6	207	55	129	206	136	102	228	395	55	213	200	79	99	31	215	39	90	254	99	83	173	57	146	1	61	141
	NT5M	22	35	24	53	98	0	182	178	29	30	6	39	147	33	28	35	140	73	64	122	47	0	125	96	53	54	24	31	272	111	55	54	61	2	105	37	100	32	89
	NTRK2	57	79	121	49	83	53	607	276	169	139	17	3	1	138	0	23	72	69	12	203	163	21	1	166	55	100	84	3	50	113	106	53	107	51	6	30	0	155	26
	OSGIN1	105	60	1	27	28	98	29	278	63	291	21	0	184	98	102	110	313	136	35	65	269	116	177	167	1	56	93	51	120	92	188	58	85	131	91	22	0	119	56
	P3H4	72	55	3	12	5	48	51	124	176	70	56	55	20	79	195	19	21	124	1	133	5	0	93	139	112	2	20	165	0	65	43	66	74	32	94	44	85	13	80
	PA2	5	11	6	3	12	5	121	100	8	13	71	16	87	42	18	45	16	23	106	61	54	4	64	72	21	7	11	0	16	72	40	12	17	31	20	18	0	10	17
	PADI3	121	259	0	85	78	107	406	168	115	1515	75	364	0	683	346	127	740	820	779	794	4708	8450	530	554	1188	1162	150	126	385	262	43	25	148	773	138	2405	163	1064	553
	PAG1	6	151	17	26	80	66	52	260	10	240	46	0	34	106	38	93	2	191	0	71	219	247	116	19	272	361	188	34	26	63	207	49	59	108	36	256	1	135	239
	PAM	0	119	132	202	4	287	235	740	31	522	242	312	3	539	186	239	830	575	353	737	549	618	110	341	311	584	22	0	107	263	271	93	116	200	204	467	279	222	106
	PAN2	24	11	7	5	8	3	20	15	11	12	7	24	7	18	8	25	4	1	48	17	28	28	19	7	7	13	24	39	0	11	105	1	10	19	17	18	0	3	20
	PANK4	46	247	70	20	105	161	444	517	404	324	0	251	170	436	116	460	388	537	494	867	351	373	331	651	337	630	90	19	136	266	92	47	115	253	115	509	0	153	509
	PAPPA	1	124	14	41	8	56	119	234	28	131	40	472	37	306	474	634	0	150	336	648	0	7	2	447	19	18	66	2	489	15	67	2	86	21	102	54	1	2	140
	PAQR3	44	69	29	2	50	45	11	198	22	145	117	98	11	100	76	131	322	128	134	88	254	156	119	96	69	24	46	198	0	24	31	74	32	96	96	93	0	84	309
	PCED1B	23	80	0	18	4	1	69	71	57	80	7	20	118	41	31	4	46	75	0	124	207	164	148	97	227	184	26	7	33	2	55	73	38	79	71	143	97	161	93
	PCN	22	38	24	41	37	60	35	142	5	129	8	149	12	58	19	81	58	22	70	236	154	60	18	178	131	136	92	0	46	104	4	38	31	35	48	104	0	145	163
	PDE4B	87	134	33	19	152	266	214	51	19	54	259	68	26	27	65	144	323	88	414	45	51	35	12	210	87	20	39	38	0	57	155	49	30	7	98	48	15	0	148
	PDIA5	42	48	25	76	0	19	189	142	41	105	34	90	29	93	12	35	139	97	275	94	190	108	51	105	91	46	124	0	30	44	261	38	39	61	83	64	2	161	55
	PDLIM7	43	7	18	25	91	20	43	132	64	33	49	94	87	51	23	22	100	19	77	38	94	37	186	108	72	20	18	65	0	42	32	86	7	79	56	32	23	0	116
	PDZD3	24	100	45	69	0	17	47	84	32	180	0	75	111	177	135	63	243	151	1	152	337	324	51	90	195	242	39	123	77	17	55	40	2	123	86	156	108	166	100
	PER1	91	75	4	34	36	59	31	166	40	128	2	140	0	252	11	112	85	101	50	259	103	75	50	73	132	112	0	79	67	89	43	84	35	41	59	217	64	20	98
	PHF13	75	114	15	5	1	123	53	304	158	113	24	67	30	160	12	109	100	108	318	89	146	240	100	248	60	226	47	0	4	43	91	16	110	46	19	289	0	37	254
	PHLDB1	6	91	47	62	62	99	253	288	7	56	132	133	17	215	82	196	48	165	90	386	119	20	204	116	264	74	0	2	11	191	190	118	76	79	44	55	0	96	116
	PIDD1	49	42	2	0	5	127	127	164	23	3	26	0	14	67	83	98	102	78	306	126	174	112	2	51	210	218	14	33	30	57	38	21	86	49	27	195	396	114	9
	PIGB	2	141	28	71	39	20	251	77	0	180	131	180	0	236	178	95	153	216	258	291	159	67	100	86	198	203	100	149	73	45	143	101	36	57	117	220	95	257	138
	PIGT	0	197	45	85	81	65	155	281	72	170	91	133	2	158	116	87	323	305	250	224	182	188	93	278	316	77	220	178	0	122	297	148	56	63	91	163	164	183	108
	PIM1	223	377	51	35	0	46	253	427	114	402	64	180	492	476	249	150	526	294	646	682	586	453	311	608	847	655	187	511	235	166	365	0	184	231	152	450	88	217	250
	PIM2	71	46	24	37	76	55	135	308	67	91	90	25	86	34	85	35	194	163	0	134	194	45	100	195	123	79	143	45	80	96	53	21	26	60	44	63	0	41	27
	PKP1	16	139	70	41	275	196	126	186	53	4	96	43	215	26	89	64	268	3	0	121	143	9	140	196	11	70	46	265	0	97	102	78	6	59	135	49	46	2	192
	PLD2	77	121	3	40	0	80	137	221	6	34	44	83	44	76	89	62	102	53	217	125	350	327	522	259	522	147	35	28	122	137	103	0	107	119	94	496	107	425	142
	PLOD1	16	14	9	52	8	65	267	206	216	122	139	55	0	286	87	77	230	70	281	201	201	58	82	61	77	335	19	0	120	43	123	49	68	36	26	158	25	90	1
	PLSCR4	102	67	67	115	7	18	223	191	4	64	58	27	5	69	52	80	154	47	249	280	18	8	40	170	74	10	3	32	3	98	51	2	47	32	15	52	0	0	70
	POLG2	128	77	59	35	64	29	2	209	137	88	14	79	63	52	102	58	143	184	4	152	175	176	25	229	182	202	148	100	86	60	0	0	89	31	37	169	125	40	83
	POLR1E	37	126	9	34	9	41	208	180	187	224	5	78	372	150	51	117	76	129	95	210	309	177	99	158	411	219	76	294	100	122	218	0	60	110	101	134	0	176	123
	POMGNT2	114	104	73	66	70	1	142	258	0	284	65	99	76	129	44	145	99	66	358	174	164	150	0	149	69	58	64	71	75	171	104	4	93	23	59	74	180	68	209
	POU6F1	69	91	19	2	0	41	86	109	9	13	61	52	28	48	6	27	10	83	182	35	8	57	30	144	8	8	4	75	99	39	0	44	4	56	24	48	25	12	169
	PPP1R14D	63	41	12	1	27	8	39	0	151	38	4	76	0	2	110	7	26	47	1	6	27	94	33	32	75	31	71	88	139	43	78	35	38	16	51	89	23	49	53
	PPP1R26	113	109	4	62	49	57	176	557	103	313	172	77	173	445	130	247	226	388	295	515	179	396	14	466	208	221	245	1	24	76	0	227	162	128	73	380	0	192	223
	PPP1R32	31	17	5	17	42	3	39	37	10	31	13	20	11	32	45	4	5	15	40	36	37	7	56	38	17	0	37	0	13	41	95	36	34	6	22	8	18	29	16
	PQLC2	78	20	10	29	52	85	155	254	0	64	17	94	3	65	89	62	118	38	426	142	264	123	17	100	188	34	5	212	69	191	99	0	66	58	50	123	7	87	1
	PRAF2	25	28	4	15	2	4	8	37	18	21	35	27	20	33	10	21	10	25	68	19	61	16	26	37	27	20	19	0	0	20	41	13	13	33	1	16	53	15	13
	PRDM16	68	50	12	11	0	34	174	206	11	71	43	25	3	122	32	65	143	56	16	178	10	51	104	68	135	103	53	86	20	74	39	0	60	6	33	190	60	19	56
	PRNP	72	69	59	73	3	99	10	240	3	140	23	118	235	203	56	82	24	60	311	134	134	90	265	136	46	72	117	138	59	108	293	0	66	41	44	78	0	129	143
	PRODH2	70	108	157	260	10	22	223	218	71	297	162	352	155	374	250	193	50	123	412	458	117	0	42	114	266	248	191	51	315	152	259	47	115	65	94	54	216	126	0
	PRPF40B	22	34	7	23	0	53	212	171	33	99	68	111	0	203	112	163	96	196	229	395	118	180	116	157	303	182	32	9	80	156	225	48	52	83	92	233	60	77	52
	PRR35	16	8	23	16	25	42	113	153	5	34	10	35	30	128	158	136	60	92	357	446	113	8	122	226	71	48	3	0	292	117	95	40	135	102	144	29	0	168	146
	PRRT3	24	32	24	6	59	19	64	86	25	28	56	53	1	72	0	11	123	13	44	20	53	25	23	85	40	1	20	27	29	18	43	0	15	1	65	61	244	68	70
	PRSS27	46	23	15	26	31	28	32	59	72	82	33	13	62	26	198	55	0	80	630	737	113	165	130	116	178	77	80	140	126	18	0	49	143	46	60	103	364	47	42
	PRSS8	104	181	56	121	116	72	579	311	9	238	135	182	0	260	214	159	348	269	420	345	105	85	223	355	154	28	42	199	183	204	297	0	171	185	155	232	274	202	62
	PSEN2	30	302	58	60	82	119	244	78	0	154	116	146	33	168	18	103	251	251	0	385	271	144	407	285	157	256	104	183	5	178	98	399	68	97	148	280	184	4	111
	PSMC3IP	24	36	9	1	19	12	33	58	4	31	85	52	107	37	5	38	48	55	85	49	30	7	76	121	54	49	0	4	41	8	8	27	6	24	16	54	0	24	2
	PTCD1	0	15	10	10	31	27	13	16	13	56	9	0	15	45	19	23	15	14	71	42	78	12	11	25	37	20	17	32	10	23	7	13	9	13	15	13	5	2	16
	PTH2R	94	128	94	153	125	17	254	514	94	357	33	219	0	193	72	113	166	179	394	268	101	29	89	277	213	40	66	0	82	260	144	27	72	72	66	123	143	38	127
	PTN	55	27	8	4	147	51	96	13	31	63	27	44	0	9	131	16	85	21	0	19	162	225	64	65	82	38	174	55	227	41	87	56	17	128	105	33	37	120	108
	PTP4A3	0	48	13	28	0	33	97	79	3	53	41	32	97	40	26	13	129	72	52	85	132	37	231	107	57	35	24	172	86	28	76	50	16	39	81	50	15	19	124
	PTPRS	26	8	27	30	40	30	2	3	38	2	65	17	5	26	34	6	132	41	10	68	11	13	8	41	50	7	0	115	34	34	118	38	17	8	40	61	0	17	79
	PYCR1	163	372	82	94	197	294	382	187	232	114	500	243	761	161	0	83	1632	334	0	115	860	409	1438	1265	350	332	304	298	186	224	325	660	52	288	630	258	321	559	844
	RAB12	30	12	5	7	5	0	72	61	16	51	32	27	69	55	2	24	41	43	4	23	101	46	18	42	26	64	37	50	13	5	49	20	0	39	29	95	1	31	41
	RAB3A	57	36	11	5	0	9	108	153	27	40	28	20	54	23	3	35	67	66	183	52	35	15	36	119	58	16	20	0	36	41	26	23	10	18	14	11	22	24	30
	RAC3	3	13	1	2	0	5	3	17	6	2	11	3	4	4	7	0	6	4	23	6	12	5	16	8	2	1	7	9	3	4	10	16	5	7	10	7	12	3	8
	RAPGEF6	2	6	11	38	3	8	0	11	59	36	44	17	49	46	1	33	17	23	20	35	15	20	95	32	33	40	3	29	8	22	25	1	8	28	43	83	0	30	6
	RASGRP1	119	81	11	109	216	164	577	224	77	10	118	123	0	266	160	449	535	192	327	731	40	39	73	372	147	136	1	1	83	300	170	47	78	17	53	330	66	0	8
	RBBP8NL	17	37	8	2	0	8	79	40	32	182	24	15	37	138	66	24	60	111	193	63	187	166	93	91	143	99	82	0	54	46	105	98	28	105	50	248	39	71	119
	RBM14-RBM4	8	12	3	3	0	0	11	42	14	25	4	2	44	19	13	12	46	63	21	20	12	18	27	26	20	32	2	17	5	6	6	2	3	18	1	12	10	25	9
	RBM15	31	22	8	0	25	23	127	99	24	29	16	70	0	115	26	22	83	98	198	93	120	197	121	72	30	66	37	240	16	29	66	4	54	16	58	33	54	51	56
	RBP1	90	40	47	24	31	24	79	70	0	11	99	72	64	14	158	54	71	15	145	204	192	0	158	92	52	9	51	188	68	34	161	35	37	33	77	33	5	15	80
	RELB	49	58	22	17	53	85	91	47	83	93	2	24	9	137	115	50	65	97	98	152	116	130	156	112	423	226	56	0	0	48	182	32	8	34	80	353	49	72	147
	RFC3	5	0	22	1	8	33	74	91	78	49	55	63	46	61	106	85	110	46	78	67	12	80	81	78	96	53	62	0	98	123	113	76	1	63	25	89	256	1	92
	RFC4	62	59	42	65	35	13	36	61	127	149	88	67	97	60	64	101	143	40	64	51	128	124	158	214	139	38	36	0	32	21	5	56	25	60	53	20	0	170	129
	RGPD8	3	45	0	24	18	12	10	27	0	43	8	22	67	37	11	57	81	33	9	9	10	22	81	42	100	143	15	2	17	22	25	10	7	5	23	135	2	9	13
	RHBG	77	52	36	24	31	31	189	180	83	52	88	132	52	59	192	159	166	83	172	243	256	20	81	139	195	111	30	0	93	228	52	48	53	69	61	63	130	64	0
	RMI1	56	177	30	44	0	34	309	114	0	107	13	135	139	155	104	19	173	93	95	169	332	246	192	172	233	109	147	169	73	39	178	84	142	167	91	220	239	153	157
	RND2	23	42	26	38	65	17	24	32	44	36	48	10	151	21	27	36	32	27	45	20	24	7	58	43	85	24	17	21	18	13	0	49	23	26	32	18	0	33	42
	RNF139	73	141	78	81	16	68	483	218	377	151	301	165	0	256	141	266	351	330	800	293	455	392	157	512	687	172	191	0	292	118	315	21	243	289	188	332	336	279	229
	RNF207	16	99	4	66	9	52	0	209	5	192	12	171	3	207	73	116	12	162	14	281	282	204	1	115	314	301	1	0	132	110	49	83	41	9	39	179	50	18	69
	RNF208	12	5	0	1	1	4	14	20	18	3	1	4	0	1	19	10	19	14	21	16	32	5	37	18	22	4	21	40	4	8	2	42	6	2	15	15	13	13	9
	RP11-345J4.5	6	9	4	7	1	1	43	64	18	22	6	0	30	23	7	6	22	16	20	22	31	7	46	47	15	9	14	48	9	5	7	0	5	7	6	9	24	25	9
	RP11-864I4.1	45	37	20	14	13	26	19	36	68	32	63	60	86	10	10	25	74	24	3	54	45	20	26	25	72	12	30	125	0	13	104	81	11	38	47	41	0	18	44
	RRAD	164	69	15	79	118	177	123	328	190	106	149	90	70	77	45	73	119	134	657	239	184	0	56	230	65	173	2	0	82	74	352	23	98	106	159	74	18	95	112
	RTN4IP1	207	119	34	75	83	47	438	385	216	246	24	230	0	294	45	186	129	285	644	316	343	161	149	440	254	319	105	240	0	175	217	138	42	141	152	115	205	294	204
	S100A5	24	23	1	8	26	0	54	16	25	14	48	28	0	25	5	3	61	42	49	29	126	52	25	28	35	39	103	22	6	21	72	15	6	69	27	52	32	46	17
	SALL1	145	44	79	70	8	76	337	346	2	9	29	29	69	129	3	31	22	112	44	148	16	0	8	218	27	124	23	20	0	97	33	17	38	38	24	23	1	79	10
	SAMD4A	43	31	48	33	10	36	45	52	13	44	16	88	24	35	46	15	58	34	126	67	97	0	16	61	0	16	34	6	14	53	45	11	28	25	9	32	7	8	111
	SCAI	26	14	46	38	48	8	14	6	1	25	28	52	14	13	8	14	48	13	51	19	69	41	37	50	82	60	47	0	26	38	120	71	20	59	36	47	0	41	59
	SCPEP1	213	61	46	106	15	60	699	282	69	124	102	86	74	128	295	148	294	204	269	403	160	200	387	442	259	171	58	151	95	348	0	75	134	130	90	105	0	151	75
	SEL1L3	90	270	9	40	6	49	0	206	284	96	172	64	12	211	66	97	316	136	3	174	315	222	127	335	342	320	207	463	136	103	205	18	17	318	160	288	0	215	354
	SEMA4A	109	265	99	73	231	107	1018	815	24	208	218	300	230	263	249	295	544	584	0	496	629	190	688	996	257	509	183	131	114	421	466	217	189	204	272	269	0	115	427
	SFN5	0	28	80	46	21	269	65	328	68	71	111	103	89	83	45	80	276	166	232	326	240	54	103	169	86	89	83	10	199	69	174	68	88	63	76	176	0	16	174
	SGPP1	108	46	25	78	13	127	166	221	3	106	111	206	0	101	100	173	90	146	333	240	76	13	33	321	209	102	123	320	348	128	263	167	99	49	153	200	0	51	104
	SHC2	71	176	26	32	71	108	102	133	14	26	172	91	192	51	0	11	473	58	0	35	167	17	154	199	35	15	31	114	6	61	165	118	13	87	222	25	54	71	177
	SHF	5	4	10	8	17	26	18	51	14	16	16	38	1	10	34	14	68	28	73	18	62	5	67	52	24	31	17	22	47	25	11	4	12	27	33	0	0	6	24
	SHPK	9	43	0	5	16	19	57	45	53	21	0	25	25	50	58	20	77	89	8	44	50	94	31	53	159	35	35	19	20	27	35	3	42	19	35	67	30	73	22
	SI4	0	27	28	8	8	108	28	123	30	76	49	59	7	40	0	24	67	56	2	74	185	61	19	91	51	99	44	110	226	60	132	42	84	42	32	94	119	39	9
	SIDT1	45	170	5	25	0	1	30	132	85	171	9	10	222	147	8	62	108	214	5	75	157	197	23	151	230	185	0	1	72	13	174	78	37	15	39	218	337	237	6
	SIDT2	0	132	41	60	135	13	49	21	5	42	62	44	174	75	12	29	46	4	44	49	31	23	116	102	71	12	16	90	20	37	47	62	53	32	122	26	38	0	91
	SIM2	41	164	58	94	37	70	855	814	21	258	125	155	215	260	69	165	315	209	262	546	204	36	0	236	262	26	112	90	122	570	312	149	106	131	104	25	95	0	31
	SIMC1	185	207	21	42	16	47	336	240	4	268	63	135	0	164	17	179	733	345	389	205	569	308	19	332	147	288	147	279	75	200	196	85	129	83	66	425	0	3	345
	SKIV2L	0	14	11	30	39	75	24	136	80	157	0	27	34	248	45	79	256	187	71	130	287	293	164	138	256	274	49	3	65	97	147	108	54	196	96	222	24	91	154
	SLAIN1	74	138	81	112	0	149	386	537	188	257	106	159	0	203	222	133	423	202	507	328	314	287	310	412	272	178	106	49	194	138	196	77	107	140	152	293	140	280	148
	SLC10A3	144	60	60	27	5	19	35	121	107	76	49	63	139	63	0	45	99	129	80	171	142	116	337	145	67	99	56	1	52	78	192	49	10	17	32	40	0	168	47
	SLC12A4	41	1	3	33	77	53	98	216	103	48	34	39	65	54	102	220	40	119	300	268	159	23	42	184	6	240	46	28	18	52	218	0	95	133	72	116	0	16	114
	SLC12A6	63	11	60	48	91	19	137	57	127	219	23	100	21	64	82	35	8	16	23	57	139	61	151	84	84	88	36	0	102	22	166	48	62	47	47	72	0	21	162
	SLC13A3	169	113	142	256	34	4	66	525	137	206	20	99	299	599	23	88	105	135	6	419	6	5	19	190	265	194	51	0	41	71	156	24	103	35	46	169	239	0	37
	SLC16A4	211	290	166	394	91	158	270	551	81	680	382	593	348	634	474	585	334	470	715	1439	433	65	115	549	628	323	326	0	380	313	393	104	484	177	324	253	0	303	135
	SLC17A3	15	35	182	278	163	49	72	368	66	286	239	157	230	214	0	118	44	148	99	112	9	23	64	35	137	247	239	144	78	57	165	56	3	0	3	133	397	4	97
	SLC17A5	100	134	75	84	121	71	141	63	106	184	0	166	213	126	199	303	278	272	436	295	305	262	68	393	162	426	27	300	136	32	369	129	83	138	187	246	0	189	262
	SLC22A8	395	223	133	576	1	104	386	479	28	883	49	436	228	672	84	311	327	302	705	921	332	20	303	43	322	313	60	451	261	266	612	0	273	92	73	86	0	102	77
	SLC25A15	20	54	22	19	19	77	281	479	130	156	42	95	8	96	68	44	143	100	118	147	364	54	84	192	42	170	0	76	31	72	76	3	4	77	51	182	0	38	40
	SLC25A22	36	58	20	15	104	133	0	173	57	85	39	77	97	161	32	19	240	199	218	248	240	174	177	304	206	99	5	5	0	77	110	8	94	60	131	161	3	117	135
	SLC25A48	135	139	84	159	0	1	131	177	304	272	0	40	80	149	125	63	277	166	176	299	128	24	2	142	74	92	113	136	57	68	55	27	92	77	35	80	149	180	39
	SLC33A1	136	53	47	15	41	81	385	228	0	279	22	192	102	217	157	101	376	96	632	147	505	260	106	173	197	1	105	389	211	65	259	119	69	98	121	176	0	32	43
	SLC35B2	57	82	72	54	0	96	132	109	58	326	69	108	121	147	0	63	43	121	254	125	194	94	341	152	125	163	21	272	54	81	209	77	56	100	86	112	111	94	178
	SLC35E2	1	14	8	2	0	9	9	54	2	18	6	31	1	9	23	32	101	57	1	5	52	54	80	30	41	66	13	46	9	0	28	8	16	18	15	91	5	24	21
	SLC37A3	141	53	104	97	0	187	91	685	160	378	82	163	0	584	172	240	391	223	276	447	520	361	315	461	480	723	88	747	137	221	165	272	107	86	134	487	529	245	190
	SLC38A7	128	46	41	8	17	68	100	300	2	51	4	93	68	163	111	59	110	68	403	316	60	116	114	77	96	163	20	91	25	48	0	52	48	48	135	157	0	90	51
	SLC43A2	2	52	3	44	35	11	241	206	43	119	62	65	0	177	47	102	1	153	197	250	4	26	102	214	148	60	5	0	47	30	32	47	55	26	32	102	4	252	64
	SLC7A2	41	24	5	1	71	61	33	0	29	7	110	7	83	51	0	8	77	2	250	98	96	104	66	70	132	111	80	14	5	58	88	17	1	9	9	179	41	4	83
	SLPI	42	44	55	45	36	36	49	64	87	19	69	6	0	31	53	53	99	39	661	949	43	45	92	69	156	74	98	73	31	77	128	0	298	59	33	39	135	25	104
	SMTN	14	125	24	31	0	1	94	138	66	124	95	32	15	144	29	125	41	222	223	254	253	57	318	168	173	258	21	22	0	204	3	64	27	28	48	97	8	2	146
	SN25	72	262	99	37	3	226	286	628	170	371	200	334	289	456	177	249	72	331	395	868	101	294	306	397	740	536	175	0	269	97	535	93	53	101	177	364	0	63	134
	SNAPC4	70	100	13	16	23	56	55	143	0	53	57	129	15	112	4	64	28	18	88	140	100	87	47	57	135	51	46	11	42	29	0	125	113	7	34	226	5	43	59
	SOBP	36	14	7	24	109	45	29	59	8	49	57	63	156	6	1	41	142	14	84	111	50	2	100	61	44	69	29	65	0	27	151	28	4	13	44	11	0	2	114
	SOWAHB	234	299	0	38	29	105	187	294	471	579	339	175	66	497	141	154	509	363	53	422	879	691	357	278	754	386	137	0	244	282	148	174	160	295	157	835	494	518	473
	SP6	2	79	16	2	42	23	20	52	77	82	0	22	186	51	122	84	82	194	69	85	147	107	53	92	177	98	89	0	51	27	300	10	35	146	122	372	58	86	333
	SPAG17	81	38	48	49	119	194	73	188	2	111	0	63	4	84	185	209	231	65	357	547	240	132	195	113	400	358	62	0	172	146	10	22	56	37	80	127	1	113	77
	SPAG6	68	29	7	13	34	43	4	3	117	93	146	22	0	29	60	22	119	16	0	17	65	163	99	57	25	107	34	15	42	1	44	54	15	75	108	49	144	16	131
	SPATA18	53	126	7	54	18	60	1	168	177	301	108	49	0	51	0	82	274	166	357	321	150	323	151	292	176	115	277	98	1	132	98	65	110	70	109	264	15	227	344
	SPIN3	97	60	39	18	21	25	222	46	132	102	157	58	0	45	144	54	318	85	1	133	193	237	109	163	64	93	41	0	90	75	60	103	34	55	90	114	90	116	43
	SPRY2	171	72	50	44	85	65	319	586	0	186	67	93	101	128	0	77	132	117	216	158	150	97	240	219	216	212	40	50	72	181	249	21	53	111	86	75	261	236	171
	SPRY4	94	35	28	11	34	0	2	46	133	23	10	11	34	3	3	29	120	0	106	90	133	19	129	79	83	7	142	68	134	15	9	40	8	19	40	102	14	37	143
	SRGAP3	5	18	26	69	16	236	370	169	21	2	157	119	26	31	83	202	12	71	23	172	39	22	58	170	378	214	81	7	94	201	0	40	142	14	39	101	0	3	163
	ST3GAL3	50	50	59	52	24	84	183	179	24	150	54	2	78	109	59	84	65	101	106	143	61	47	65	285	106	93	11	0	56	56	178	44	71	90	42	106	0	18	19
	ST6GAL1	170	224	11	190	66	589	129	707	119	336	211	1298	115	1123	564	3063	43	545	1918	1294	678	67	696	1697	1104	803	0	40	646	238	245	240	542	242	351	480	0	90	754
	STARD13	126	61	15	18	48	98	86	607	25	155	187	184	232	249	130	446	150	228	766	969	239	33	27	365	642	646	0	35	95	211	300	39	213	66	195	281	0	157	319
	STBP1	123	157	45	48	41	19	342	339	64	159	58	138	12	252	199	193	69	230	701	475	282	112	137	491	58	167	60	1	169	4	89	217	54	16	76	33	0	0	254
	STEAP4	27	75	60	28	54	128	31	48	93	42	116	58	32	33	0	1	278	63	110	83	37	6	170	151	59	1	137	13	40	60	72	167	15	19	84	57	124	0	129
	STIM1	136	33	24	48	75	64	124	77	0	69	73	23	20	38	23	16	144	82	28	25	45	78	68	43	45	97	51	7	1	8	68	4	28	41	64	106	0	121	83
	STK35	74	210	72	30	154	168	171	382	185	254	84	123	200	161	144	61	441	559	0	502	417	413	408	401	324	364	279	147	58	99	245	236	207	147	129	473	0	258	360
	SUSD1	130	151	27	58	126	75	6	448	125	251	246	254	342	153	180	206	127	297	0	404	262	376	743	290	576	359	80	149	112	153	90	67	127	97	219	378	0	87	413
	SUSD3	122	106	157	142	0	7	120	181	117	343	113	103	119	291	83	107	88	103	651	428	218	21	68	145	190	127	52	0	109	198	358	25	148	41	17	60	62	145	77
	SUSD6	28	41	12	54	36	20	65	82	0	74	30	172	0	38	1	68	2	50	282	87	99	10	173	104	1	47	69	45	11	54	94	7	82	17	13	26	147	42	9
	SYCP2	43	1	16	30	33	9	8	38	47	3	38	15	111	40	57	52	54	2	84	53	31	17	63	8	37	13	29	172	34	37	50	1	5	0	13	0	27	11	20
	TAF5L	3	19	8	3	0	52	40	72	8	78	56	1	29	19	37	1	54	13	0	62	53	83	89	38	70	109	61	11	63	18	78	22	2	21	19	60	6	76	164
	TAMM41	141	123	35	22	74	35	187	242	142	186	67	178	0	181	86	67	188	188	272	192	265	194	356	282	316	340	277	60	152	88	92	31	52	202	126	212	0	328	132
	TAPBP	15	100	3	0	0	43	37	43	13	64	28	23	128	60	44	25	98	27	28	148	101	51	53	88	96	31	12	31	93	12	28	27	51	40	33	26	33	92	37
	TB6	11	1	11	6	8	20	4	10	22	33	22	42	0	10	7	0	33	86	2	19	62	52	28	13	39	33	27	54	18	7	57	2	8	64	19	33	12	27	16
	TBC1D2B	23	198	15	7	52	71	10	0	60	169	49	73	93	157	140	104	42	218	197	166	162	285	106	105	418	117	65	263	23	54	62	0	87	82	32	345	83	149	172
	TBL2	78	182	26	115	85	15	277	363	0	457	298	36	377	154	154	113	117	210	486	363	137	188	210	226	476	321	42	252	117	26	122	38	157	57	60	155	0	47	11
	TCP11L2	8	19	0	12	4	1	24	12	185	23	5	6	39	46	38	22	34	72	178	125	115	61	6	103	184	46	31	113	76	42	91	2	37	47	36	269	96	0	105
	TEAD2	11	24	19	4	27	15	25	74	22	22	54	25	0	50	45	23	40	28	96	86	24	2	48	94	1	26	0	24	73	52	65	26	35	27	44	23	3	12	11
	TESK1	5	53	19	23	6	48	113	113	33	20	36	23	4	54	0	12	127	30	46	29	87	38	65	138	107	72	40	40	68	54	42	32	29	35	111	75	0	92	282
	TESK2	409	373	126	98	151	455	361	440	44	306	282	278	565	313	0	13	915	474	232	168	539	226	506	535	62	362	278	379	86	212	568	486	0	144	289	259	152	400	445
	THAP2	16	13	15	19	0	2	329	54	113	55	126	69	43	80	50	79	132	45	97	42	92	19	34	138	130	47	121	0	77	60	120	28	57	19	67	46	3	120	50
	THY1	127	171	165	132	35	3	106	143	53	205	91	131	122	192	0	99	66	58	209	261	190	0	102	153	32	33	58	61	60	179	241	54	143	61	84	34	65	100	68
	TIMELESS	1	47	42	90	23	209	0	285	28	330	140	15	177	151	122	71	106	72	746	458	474	681	147	249	544	286	104	38	266	69	5	39	125	216	99	109	0	71	124
	TK1	99	74	52	9	5	46	101	177	0	90	192	62	184	63	55	42	142	20	138	60	58	22	207	206	82	0	4	66	269	55	156	1	96	46	27	6	5	1	17
	TM9SF1	6	12	5	13	16	9	3	13	24	23	33	9	44	16	0	18	1	20	51	25	7	20	6	30	25	19	0	17	23	18	51	21	25	14	7	12	3	16	13
	TMC7	0	143	63	12	12	10	40	115	2	110	64	110	38	173	27	36	224	93	345	145	162	363	110	220	152	265	8	19	0	73	79	86	21	58	107	234	15	195	62
	TMEM136	82	1	45	27	84	34	53	124	0	21	185	135	65	16	44	27	127	64	245	124	115	22	46	114	25	49	57	70	69	33	173	48	55	41	116	28	0	81	43
	TMEM140	106	161	32	33	83	148	218	114	176	62	0	102	108	168	21	115	11	95	459	233	202	181	102	157	52	30	1	0	124	136	86	19	86	18	18	70	41	65	4
	TMEM161A	11	61	44	24	1	39	3	80	7	23	110	37	18	67	108	85	6	73	93	157	111	92	53	102	152	240	106	0	2	55	12	53	56	50	26	83	0	11	40
	TMEM17	43	3	32	22	56	8	51	66	2	49	5	5	0	19	24	21	54	54	238	58	0	12	54	84	35	17	49	26	42	39	36	168	29	31	37	105	1	28	57
	TMEM174	180	222	180	354	0	0	350	420	137	533	159	316	197	284	181	177	168	268	482	568	206	58	13	304	295	149	395	51	194	354	354	109	319	68	56	105	358	52	1
	TMEM175	63	111	43	32	0	65	67	142	153	71	16	30	425	50	64	0	111	106	391	190	284	169	129	152	104	153	63	244	12	94	81	33	18	38	55	82	95	90	72
	TMEM19	84	61	62	109	31	11	28	136	0	115	127	17	72	59	54	25	47	69	35	237	117	28	28	64	162	94	53	0	90	146	53	115	60	40	71	46	28	88	128
	TMEM209	175	99	52	98	67	108	491	149	249	62	27	146	128	217	0	173	287	132	124	377	404	214	297	174	113	219	29	30	230	254	257	0	71	144	15	118	143	112	127
	TMEM231	82	125	59	53	10	13	103	255	10	56	81	56	62	39	16	71	0	209	146	138	21	82	264	146	183	230	1	30	50	47	96	30	20	10	61	62	0	118	78
	TMEM237	168	41	46	24	168	65	223	321	66	96	134	130	254	154	0	90	331	143	249	164	103	74	166	225	218	196	56	0	52	149	116	77	44	32	104	145	106	273	152
	TMEM241	37	102	77	29	169	90	115	74	38	102	103	90	196	126	0	27	51	177	64	112	199	269	124	107	176	118	20	73	41	132	208	20	124	159	182	206	0	272	53
	TMEM25	102	94	60	98	0	96	172	400	323	159	323	162	708	305	0	184	170	172	453	306	383	147	340	282	244	165	39	235	190	105	44	147	299	215	90	128	2	113	186
	TMEM38A	129	35	27	58	6	5	36	50	0	21	21	77	24	134	28	25	333	97	234	89	80	30	216	241	106	74	105	63	0	16	49	4	68	41	47	10	227	37	74
	TMEM56	6	3	29	9	50	50	2	140	1	8	45	92	28	40	52	35	56	32	131	97	71	5	36	137	0	67	42	147	91	69	15	0	29	7	22	75	29	1	36
	TMEM91	12	24	7	4	11	6	36	38	50	28	10	24	22	5	29	23	10	17	80	23	7	30	99	75	16	11	8	0	67	28	63	29	6	0	29	10	9	31	11
	TMOD2	0	5	5	12	43	33	94	25	123	4	43	42	19	3	7	28	15	6	113	83	29	92	5	95	103	22	23	5	50	53	36	0	17	17	10	76	38	9	19
	TMTC2	32	11	23	6	5	6	41	7	57	41	42	21	26	60	42	16	27	38	23	115	40	32	95	15	228	115	83	0	55	50	68	0	14	26	35	118	5	14	8
	TNDC15	77	65	41	33	0	74	57	185	0	38	114	89	152	84	54	56	125	26	46	120	163	75	60	144	60	66	39	18	18	70	73	61	102	30	92	85	52	73	123
	TNDC5	2	19	3	2	1	1	10	27	6	13	4	8	4	14	8	11	23	15	3	22	21	23	18	13	18	26	2	0	3	1	5	13	6	2	14	7	0	4	22
	TNK1	1	66	81	89	178	16	0	184	71	207	169	0	142	75	1	23	70	230	120	130	429	210	2	422	321	347	63	31	112	52	69	106	88	37	141	321	85	197	240
	TO	94	56	46	68	117	62	147	254	26	125	6	180	0	184	188	212	2	24	79	465	77	15	91	328	149	313	0	31	489	55	127	1	17	41	120	168	36	48	68
	TOMM40L	18	73	0	65	26	100	201	165	146	160	69	130	84	117	131	64	107	225	286	365	78	140	174	249	150	275	76	19	0	48	48	102	69	150	117	90	116	111	145
	TOR3A	101	24	51	92	0	51	215	202	105	195	162	108	65	219	273	61	203	207	205	156	254	149	175	168	471	72	53	228	74	149	232	0	125	87	151	71	172	160	84
	TP53I13	41	10	14	39	0	3	89	67	10	46	21	44	52	65	41	88	14	47	32	63	189	19	36	106	182	90	74	0	67	143	48	38	35	19	37	52	35	182	45
	TRIM47	64	62	116	81	34	105	192	274	47	48	86	97	35	80	49	62	148	67	52	181	80	35	30	154	73	27	45	0	17	136	143	37	68	80	39	53	0	142	43
	TRIM59	5	4	25	16	9	6	9	14	28	6	13	9	0	15	1	4	54	12	20	7	4	12	39	44	16	6	32	0	15	15	12	15	6	2	25	6	2	5	12
	TRIM65	23	63	0	20	16	40	213	220	42	38	9	47	78	95	148	143	416	238	376	253	154	101	227	161	492	121	11	90	28	69	219	148	80	57	114	78	0	174	94
	TRRAP	63	240	56	33	16	8	156	91	158	49	50	45	160	38	122	42	44	270	434	114	211	258	106	64	131	88	213	0	0	52	69	69	107	47	25	194	362	136	111
	TSPAN31	227	110	100	68	104	38	484	378	0	203	282	109	135	141	69	130	200	134	431	232	224	172	222	324	175	180	259	0	142	141	262	42	124	172	151	81	214	197	57
	TSPYL2	15	161	0	59	108	55	184	354	157	129	240	173	44	105	142	183	171	312	155	356	196	230	66	156	301	260	107	0	33	91	81	22	79	47	33	99	13	104	157
	TTC25	43	61	11	50	0	158	112	276	0	54	1	79	61	149	26	157	41	79	303	194	204	15	93	172	342	144	16	1	71	71	44	39	13	11	119	131	59	81	61
	TTLL4	23	76	70	90	11	69	0	355	344	441	49	8	32	142	130	181	43	360	72	365	347	475	133	221	130	227	33	69	140	143	169	245	56	87	142	231	0	116	173
	TYMS	22	15	20	10	2	7	119	116	142	100	30	15	41	36	11	53	85	26	94	75	10	22	1	40	29	8	31	62	47	48	26	0	30	9	23	15	14	0	19
	UBA7	66	22	19	25	123	95	125	288	156	295	181	103	158	107	83	143	218	377	561	166	631	890	13	141	420	424	210	76	124	200	0	162	163	77	60	401	0	448	173
	UBE2V1	3	7	6	17	2	32	68	51	6	37	7	34	15	41	19	0	58	30	62	60	35	23	13	30	3	13	3	0	27	20	29	1	4	31	31	40	6	12	10
	UFSP1	7	3	0	11	24	8	42	42	2	4	18	8	68	13	21	1	39	17	22	17	74	28	10	20	10	2	10	0	39	26	70	41	18	20	13	9	42	36	11
	UGT1A6	2	60	3	10	0	23	43	60	7	80	17	16	69	66	27	21	39	26	58	38	60	87	34	42	111	38	36	1	39	24	1	13	7	28	5	57	0	52	44
	UGT1A9	37	52	76	92	26	34	69	63	34	199	72	139	93	140	54	42	72	51	98	79	96	11	48	49	36	37	66	65	60	42	24	45	30	15	22	112	21	0	0
	UHRF1BP1	127	75	58	31	73	23	131	331	85	217	222	0	64	126	67	86	200	53	42	193	251	249	52	149	327	174	96	0	235	140	161	42	26	64	38	319	88	311	57
	UNC93B1	7	72	28	14	78	20	304	202	167	154	52	143	99	211	71	99	145	123	134	306	624	297	388	199	272	387	61	0	199	70	84	0	74	198	77	458	17	315	116
	UNKL	0	36	20	1	39	27	45	17	41	23	32	11	1	65	12	22	84	40	75	69	62	69	185	55	26	61	3	70	15	14	19	2	6	26	8	43	0	40	32
	UPB1	82	102	119	87	0	24	119	373	0	139	178	172	132	400	5	117	159	78	213	337	45	10	42	76	137	101	29	6	148	124	143	90	326	68	42	166	27	5	51
	USH1C	318	81	111	261	3	18	446	573	259	444	308	550	469	626	368	470	323	422	554	713	451	19	80	212	301	382	90	104	329	296	481	138	314	92	81	145	0	0	163
	USP30	116	352	48	48	118	49	309	363	92	343	114	180	0	250	27	116	190	236	18	434	370	174	160	589	114	364	254	184	49	119	222	7	155	104	96	339	0	317	131
	VPS13B	223	61	101	76	110	71	373	116	585	131	46	108	0	86	0	115	264	84	43	469	171	121	184	316	130	468	158	93	153	25	58	66	34	102	237	388	65	255	151
	WDPCP	18	79	79	44	8	82	166	150	23	116	122	29	0	49	9	74	24	270	407	216	92	153	47	102	311	81	13	160	21	46	3	134	39	65	109	50	0	52	267
	WDR25	368	204	106	117	142	84	221	467	323	392	59	214	342	301	157	162	457	368	175	467	397	406	356	423	344	234	524	0	142	250	264	154	170	193	220	296	0	284	294
	WDR27	76	21	39	26	3	49	44	93	10	84	15	7	120	85	1	29	90	114	2	125	66	36	117	94	123	116	1	0	76	46	0	18	43	17	80	25	88	66	1
	WDR4	57	9	10	0	15	61	1	231	100	305	130	20	3	111	11	52	143	195	97	72	140	249	288	189	85	96	11	0	142	64	26	91	18	61	69	100	1	186	10
	WDR5B	4	51	32	55	50	97	699	356	178	150	29	115	160	255	98	42	100	184	78	201	311	198	231	230	264	285	0	53	93	99	92	88	100	27	178	73	0	54	242
	WDR78	173	43	12	76	56	37	335	114	34	134	81	161	0	57	155	93	147	96	160	242	54	150	408	219	65	112	94	0	43	56	25	1	91	149	87	96	7	44	62
	WTIP	0	3	21	35	7	33	3	20	12	12	15	10	3	21	3	11	3	27	48	38	35	3	45	26	8	6	7	11	5	13	18	13	9	4	13	9	0	16	30
	ZBED4	146	40	1	18	73	2	225	314	40	220	0	33	4	320	37	65	189	225	238	160	552	380	322	108	282	340	196	0	57	59	342	94	86	32	121	524	76	289	1
	ZBED8	101	62	50	0	0	114	183	270	94	139	101	37	107	128	7	63	90	125	118	142	171	155	297	194	142	131	2	201	125	168	119	52	54	4	77	275	154	61	29
	ZBTB16	65	351	35	23	102	92	161	302	25	7	83	59	100	91	6	67	252	329	24	338	105	35	297	506	104	53	10	98	0	61	140	55	39	55	78	0	5	7	102
	ZBTB49	70	76	18	37	70	32	149	82	0	79	74	158	41	287	23	320	1	213	156	412	159	182	340	135	302	293	0	173	34	100	280	57	140	55	70	136	124	167	296
	ZBTB5	78	52	0	5	157	3	168	92	115	148	15	93	270	86	91	2	132	62	173	10	142	162	250	154	97	84	94	120	98	43	16	27	22	75	25	42	0	1	142
	ZBTB8A	33	3	21	5	12	10	6	3	0	8	21	22	14	11	6	3	14	12	0	3	36	12	22	11	34	33	34	9	1	9	23	26	24	4	14	8	19	11	26
	ZC3H12B	22	17	39	21	18	6	9	32	37	59	51	11	60	88	13	30	16	141	290	65	48	130	89	83	121	29	37	0	16	39	0	172	47	19	46	15	24	26	1
	ZC3HAV1L	8	18	4	12	1	1	14	38	0	6	21	49	25	10	19	8	51	31	20	102	14	20	50	33	0	25	10	32	10	3	48	12	14	19	37	11	49	52	65
	ZC4H2	88	164	50	38	114	85	278	423	189	298	100	314	0	107	206	93	230	242	79	265	707	347	391	507	294	212	177	4	3	234	331	142	116	120	173	125	0	387	353
	ZCCHC24	24	93	11	6	0	43	167	36	90	65	31	38	31	28	0	16	101	82	2	17	89	88	9	102	18	34	5	5	3	25	79	119	29	55	28	94	1	40	99
	ZCWPW2	16	18	5	36	83	15	90	208	107	78	54	11	2	51	73	66	175	65	107	82	103	58	16	189	139	72	37	0	39	65	86	62	64	59	47	48	0	82	62
	ZDA	4	48	18	18	27	10	0	11	41	112	28	27	37	58	21	28	202	118	28	72	168	78	53	134	30	44	0	33	6	59	76	103	66	42	27	21	37	47	21
	ZDHHC24	34	19	57	15	0	21	15	0	10	18	64	45	18	55	30	16	88	61	88	82	102	31	32	45	57	17	30	99	18	21	24	8	69	70	47	35	52	22	15
	ZFP1	25	215	58	42	78	34	129	98	117	178	142	0	4	236	103	118	1	150	506	331	297	315	457	330	116	360	153	175	54	142	253	176	205	137	170	183	0	108	275
	ZFP2	84	17	109	6	70	83	172	256	54	81	274	147	13	146	125	61	3	65	286	137	97	74	59	203	225	108	94	55	146	116	137	0	111	21	23	131	0	136	122
	ZFP41	41	36	9	7	26	37	18	54	43	24	11	7	4	16	5	26	36	20	30	16	42	45	25	36	2	24	2	3	6	28	0	9	14	34	44	40	1	0	5
	ZFYVE27	32	135	5	35	185	146	155	454	40	199	105	268	393	87	101	187	104	182	0	293	301	62	111	492	75	62	73	22	117	173	61	172	104	262	71	70	0	98	4
	ZKSCAN3	0	87	4	36	24	114	297	58	107	83	19	62	142	152	197	120	30	247	582	217	276	109	44	203	183	66	11	81	89	182	140	84	170	70	125	143	0	9	129
	ZKSCAN4	143	37	1	99	15	2	301	188	1	140	159	112	0	100	1	103	108	115	368	218	214	196	236	154	226	90	93	0	88	201	90	48	97	222	33	97	27	139	233
	ZKSCAN8	0	37	21	10	23	47	141	191	40	58	87	59	36	78	70	68	248	185	49	69	75	24	83	33	186	70	32	148	23	68	17	167	71	3	57	337	0	56	50
	ZNF112	52	70	0	55	1	89	180	339	10	220	138	179	7	127	21	104	243	283	52	229	18	54	229	128	348	151	1	287	219	13	169	59	140	129	157	221	0	28	74
	ZNF141	71	32	2	11	1	6	87	100	0	102	67	5	8	51	1	19	152	40	92	44	175	94	127	73	146	177	1	0	10	49	113	30	36	16	91	158	1	73	31
	ZNF142	63	55	31	1	13	1	30	21	165	49	80	129	93	132	47	81	79	138	212	15	186	32	6	103	17	63	8	198	0	13	258	24	13	22	69	216	3	0	74
	ZNF20	1	7	7	4	2	9	22	29	13	6	0	1	25	14	9	2	1	10	1	17	22	14	9	8	42	31	6	1	21	5	3	12	8	2	7	31	3	0	2
	ZNF213	17	76	6	8	40	45	2	58	9	125	108	0	108	71	16	44	23	144	117	146	42	97	27	133	60	81	191	21	43	133	104	38	53	15	91	119	0	2	118
	ZNF214	124	185	33	25	0	98	55	144	5	188	24	29	111	171	60	120	151	112	144	230	65	120	149	167	417	183	23	0	12	69	152	113	58	126	69	69	17	81	18
	ZNF223	31	15	8	5	18	7	53	33	31	43	5	14	0	33	10	17	23	39	1	58	76	30	31	45	20	38	61	0	16	17	51	41	18	10	30	48	36	63	35
	ZNF229	92	138	8	79	49	66	117	286	0	244	213	93	25	312	84	71	69	432	202	57	312	281	66	231	245	206	273	49	55	163	115	116	94	68	92	428	0	55	289
	ZNF26	51	86	78	92	39	37	366	474	81	342	286	109	0	103	194	181	372	459	187	389	504	239	153	342	842	337	145	0	64	226	243	2	182	138	139	204	40	195	187
	ZNF284	33	28	39	40	13	23	42	54	23	39	0	22	92	19	5	21	109	9	41	38	104	33	8	44	97	24	17	36	23	23	14	16	45	22	33	83	0	38	115
	ZNF285	0	164	3	60	154	164	76	387	113	266	44	147	222	382	71	80	286	110	0	317	131	189	151	274	454	144	129	195	15	28	84	225	150	178	179	164	93	409	56
	ZNF286B	0	9	15	18	2	9	16	7	6	9	3	7	7	4	8	5	22	9	35	16	31	10	14	9	14	19	18	6	3	10	12	12	35	5	6	24	0	11	6
	ZNF318	84	81	23	46	61	155	73	224	28	138	38	101	118	161	0	215	292	244	162	313	325	387	218	315	363	292	57	51	186	34	369	102	68	37	51	199	0	116	138
	ZNF329	26	26	67	114	157	27	73	232	16	51	146	31	83	42	0	2	0	49	121	65	154	119	22	74	102	8	29	145	11	21	137	114	22	34	106	288	294	63	85
	ZNF354B	83	70	2	29	42	0	221	101	77	37	15	106	60	86	6	29	66	59	195	109	75	51	71	117	131	178	87	17	89	31	219	0	26	23	8	42	12	11	39
	ZNF41	74	159	76	41	63	194	267	257	2	225	180	144	0	339	12	199	233	325	301	217	202	510	233	183	215	219	131	0	157	89	2	192	144	235	114	187	292	103	268
	ZNF416	151	91	24	69	27	0	596	281	105	96	224	138	91	146	136	152	251	235	306	269	224	337	297	191	438	357	136	272	178	199	270	0	69	58	53	204	30	169	12
	ZNF418	66	206	14	9	3	52	249	209	62	294	114	147	209	506	83	149	65	209	525	205	285	150	33	514	243	268	17	6	12	141	33	0	72	139	44	104	0	40	200
	ZNF438	1	45	23	65	41	73	167	283	114	97	78	117	0	133	20	90	36	71	162	253	216	145	568	304	347	211	144	5	264	91	91	0	47	188	91	158	166	420	259
	ZNF445	155	62	17	11	6	30	1	92	11	72	3	34	98	2	47	7	223	71	117	10	53	96	7	57	87	12	39	28	2	0	0	63	30	34	5	77	45	36	97
	ZNF487	0	94	27	40	0	116	5	143	120	139	148	92	110	145	15	69	106	107	149	143	359	89	119	148	51	42	174	175	41	123	82	106	58	105	36	76	48	28	170
	ZNF510	48	108	26	72	87	25	222	71	91	61	238	55	0	148	26	40	178	132	1	96	128	149	43	202	346	51	42	121	40	161	0	62	44	79	80	338	1	112	195
	ZNF513	41	35	22	71	65	28	203	204	114	121	61	56	234	161	29	98	249	186	146	166	90	131	141	225	340	179	81	0	99	78	162	106	122	136	174	237	0	156	155
	ZNF527	49	110	31	33	134	89	374	243	27	129	64	59	0	86	31	109	46	58	75	92	66	51	115	191	172	139	22	42	156	53	0	190	48	24	70	86	113	33	57
	ZNF569	80	13	41	51	155	44	166	253	0	147	204	42	114	120	0	138	119	57	37	196	81	86	91	116	330	164	40	17	19	129	190	102	9	24	65	59	11	41	15
	ZNF57	112	102	87	32	62	99	148	368	0	513	93	203	0	256	146	77	32	298	197	354	411	263	314	244	426	181	237	223	11	184	140	195	24	186	138	161	218	314	124
	ZNF598	14	21	8	18	33	43	19	218	3	88	30	24	0	85	23	28	131	162	7	148	107	114	172	118	137	99	41	33	4	57	44	27	57	66	72	72	0	19	78
	ZNF607	131	156	43	14	0	46	328	311	190	334	97	247	238	526	152	37	450	366	181	483	322	289	191	238	172	135	12	209	72	165	149	61	78	55	84	326	42	49	0
	ZNF653	12	43	12	10	1	5	81	107	11	54	14	20	20	48	3	39	101	64	48	16	35	35	24	96	24	72	44	0	12	16	17	26	26	45	12	24	0	64	14
	ZNF658	8	15	25	48	13	78	300	201	71	101	60	118	25	138	15	40	236	137	421	163	51	77	1	221	52	172	60	79	0	79	106	41	80	54	83	205	0	49	54
	ZNF66	18	74	0	2	1	2	22	5	55	116	43	19	0	46	16	18	74	62	61	37	176	147	25	63	151	149	6	6	10	4	47	10	37	76	12	203	119	37	53
	ZNF674	10	53	6	1	3	12	9	39	40	12	12	53	8	74	7	16	72	6	9	74	2	48	23	29	36	28	22	42	0	28	77	40	11	3	22	141	0	19	83
	ZNF689	0	65	15	39	157	132	343	390	82	194	131	85	7	111	0	175	388	298	816	332	436	184	183	283	413	196	92	3	123	219	151	93	162	102	175	169	78	168	215
	ZNF710	10	26	4	2	36	10	46	70	2	38	0	2	167	178	18	35	120	121	32	100	62	80	0	85	1	44	39	46	5	12	51	64	19	26	15	71	3	59	96
	ZNF711	6	91	54	35	30	254	305	264	30	135	143	98	0	76	164	278	93	121	104	352	93	23	158	417	386	291	1	2	96	88	234	136	22	83	26	172	0	138	50
	ZNF738	9	28	21	20	5	36	98	38	58	25	11	16	40	19	16	32	122	40	3	21	106	99	66	23	59	62	69	0	0	131	84	109	53	78	76	53	92	16	24
	ZNF74	42	0	51	10	33	13	231	173	14	153	104	55	140	86	0	58	85	131	15	93	89	154	285	457	227	330	18	132	6	87	36	109	112	42	125	88	37	193	42
	ZNF75D	52	238	24	102	59	111	166	171	110	238	220	82	0	113	73	74	313	622	160	185	207	357	252	343	50	73	74	0	56	149	300	332	177	48	183	574	1	85	198
	ZNF764	3	5	0	20	12	2	97	30	6	78	0	48	44	15	23	18	17	53	8	31	165	2	30	49	83	17	28	34	59	37	43	17	52	15	34	22	2	57	48
	ZNF77	3	116	0	36	25	37	203	310	67	68	120	81	322	222	35	83	350	107	36	225	188	117	141	208	476	218	266	182	223	136	82	68	241	94	85	132	0	4	96
	ZNF776	20	54	44	22	277	130	224	137	0	183	84	253	145	318	10	139	433	320	313	262	361	189	250	224	165	143	185	85	44	162	28	77	135	45	71	330	0	68	152
	ZNF777	16	117	19	35	0	53	446	182	110	190	50	97	48	179	106	262	194	384	119	326	233	289	283	265	101	114	64	162	35	42	230	100	36	91	118	211	0	110	68
	ZNF785	15	19	23	21	28	7	35	18	42	26	46	11	85	11	20	17	43	42	0	58	79	71	6	67	42	44	36	30	0	28	61	4	36	6	14	80	3	13	25
	ZNF799	32	148	17	124	26	99	126	152	120	171	2	130	0	485	27	113	144	29	372	165	240	203	241	227	562	400	1	326	4	38	236	95	80	74	1	202	150	0	235
	ZNF8	77	5	24	19	42	22	35	10	69	10	21	41	30	19	5	0	31	12	12	6	44	67	0	46	58	27	1	48	113	17	33	21	72	16	22	108	22	5	11
	ZNF839	95	64	21	14	143	37	201	286	54	246	63	92	37	286	73	170	44	254	117	283	129	191	138	275	319	331	73	0	79	70	184	108	17	112	119	149	0	113	6
	ZNF85	12	40	15	15	0	11	58	62	32	8	6	47	28	12	14	25	59	36	30	26	12	16	40	81	6	26	28	0	47	25	64	8	26	36	34	24	59	35	45
	ZNF93	104	83	8	115	96	19	264	309	46	240	80	185	15	164	34	131	352	298	17	158	140	116	251	157	231	239	66	330	9	37	90	0	75	179	176	244	0	118	130
	ZP3	27	61	1	13	35	14	1	28	3	129	61	0	13	116	39	17	125	48	161	116	124	41	65	155	57	80	67	260	88	1	79	78	0	99	26	46	2	163	51
	ZRANB3	11	16	9	22	47	4	1	7	95	34	197	23	3	91	2	134	61	192	210	35	21	79	60	35	227	88	180	111	0	25	76	7	15	3	35	117	0	303	4
	ZSCAN25	271	160	48	33	0	68	147	332	94	132	204	180	336	130	19	112	288	270	3	252	298	180	138	219	569	112	29	74	64	254	75	64	116	115	78	278	0	139	133
	ZSCAN30	148	119	45	61	0	102	171	122	0	100	45	56	5	148	145	86	72	106	79	164	185	162	81	77	93	219	111	24	38	147	211	95	119	168	181	294	158	183	1
	ZSCAN32	4	14	1	3	3	4	18	11	6	8	11	4	0	2	3	6	10	5	14	10	6	12	7	11	12	10	5	1	4	10	1	0	12	4	9	25	2	6	1
	ZSCAN9	0	46	29	16	0	103	40	163	240	84	14	53	27	107	98	45	212	184	192	92	116	279	91	206	387	151	184	55	24	98	97	116	109	37	44	222	43	217	38
	AAAS	376	226	91	156	113	138	294	626	226	437	389	229	136	410	348	188	350	550	136	527	908	479	678	589	390	484	371	371	187	237	304	400	225	260	325	345	0	458	137
	AARS2	79	54	4	25	53	126	2	210	192	483	69	141	12	205	158	124	153	254	274	202	205	147	237	319	147	311	108	363	11	4	141	87	64	150	77	379	0	115	457
	ABCA5	73	50	29	51	29	156	96	143	62	86	69	105	0	90	84	94	142	65	282	260	164	69	49	129	352	126	28	36	158	169	92	20	43	133	92	172	22	8	20
	ABCC6	26	20	19	29	8	14	79	64	85	113	27	45	23	38	70	49	52	38	59	159	32	14	7	46	36	27	21	14	95	18	25	4	5	13	7	51	37	18	0
	ABHD1	40	41	24	50	2	104	47	81	17	32	19	10	59	44	0	36	145	41	81	145	79	8	254	140	154	39	35	77	20	22	124	40	30	55	113	7	49	14	153
	ABHD13	134	96	76	44	47	101	75	89	119	110	141	103	74	141	52	77	173	102	97	298	166	165	276	141	210	167	201	0	93	199	9	75	104	33	36	109	166	161	36
	ABHD8	92	45	23	1	23	36	58	132	43	61	4	23	67	218	54	71	114	96	0	310	80	98	280	286	100	167	46	110	76	28	66	11	71	104	126	27	183	131	22
	ABR	6	90	17	3	32	47	88	54	79	162	1	63	161	129	83	0	180	98	95	125	152	355	162	79	161	226	6	84	3	76	48	80	43	16	30	68	15	23	101
	AC004381.6	37	120	33	10	8	139	1	127	117	195	187	106	82	143	16	116	302	60	13	206	165	320	309	82	294	175	214	0	92	95	55	97	82	178	121	302	433	75	247
	ACADL	240	492	113	117	207	145	212	258	230	193	300	245	36	234	449	158	660	122	543	394	562	467	596	672	486	506	180	72	197	138	286	172	58	274	242	296	0	423	340
	ACD	38	194	45	79	94	90	179	273	43	120	121	117	72	89	55	47	139	191	156	189	182	61	99	250	94	101	10	127	129	147	55	156	24	103	155	93	0	228	77
	ACER2	230	332	25	69	11	86	236	4	451	769	220	346	220	497	251	83	624	717	478	348	1303	2171	728	566	650	477	159	0	333	86	476	249	123	487	724	1104	58	579	867
	ACER3	21	207	53	13	1	94	14	183	36	73	28	93	172	81	97	13	21	14	4	74	193	159	31	66	152	132	51	0	75	82	154	11	61	57	68	105	4	33	16
	ACTR3C	9	106	23	45	69	30	320	264	20	61	211	58	155	164	77	78	142	122	49	125	164	87	54	290	79	67	24	52	71	65	160	0	62	78	37	49	52	55	66
	ACTR5	55	123	11	12	12	27	267	231	362	226	74	174	305	191	45	109	68	149	212	312	424	259	313	226	259	287	19	3	213	132	206	0	53	80	79	173	19	54	35
	ADAM8	11	114	1	10	1	9	157	0	71	114	56	166	47	245	43	1	91	182	445	116	410	244	212	121	259	354	3	156	73	50	90	95	18	107	166	367	2	91	76
	ADAMTS1	55	185	62	103	244	333	161	510	30	140	366	255	363	71	75	223	222	49	0	388	186	95	7	143	305	175	16	50	1	109	391	227	141	7	58	351	218	72	6
	ADCK5	49	6	40	32	47	80	72	78	2	51	0	30	158	77	48	118	120	41	214	38	43	127	168	167	304	259	16	156	62	29	2	41	7	55	42	69	148	116	51
	ADIPOR2	94	35	12	9	5	66	41	54	71	92	134	79	57	101	55	32	231	2	104	118	262	61	35	94	59	107	226	0	99	90	156	51	20	63	106	29	7	60	107
	ADO	182	53	2	7	35	28	154	88	60	105	85	63	6	56	39	51	69	53	1	98	137	130	105	93	135	45	82	0	16	43	19	81	31	124	63	136	67	27	131
	AF1	23	22	20	5	122	70	178	33	113	90	11	36	91	49	15	1	44	40	238	196	204	186	13	18	27	60	84	73	22	58	52	0	62	47	29	32	4	91	32
	AGAP4	57	53	4	12	5	40	110	114	11	92	35	7	45	65	26	71	105	30	70	246	102	24	42	83	62	124	20	0	3	11	83	79	14	28	6	82	7	34	48
	AGAP6	20	46	8	52	1	24	112	56	1	39	64	59	87	38	33	70	17	56	32	199	122	107	21	68	56	29	37	15	85	9	0	27	16	13	14	69	37	2	109
	AGK	25	63	21	104	0	57	393	405	186	212	101	78	82	199	140	75	172	504	548	116	204	335	378	311	445	234	281	191	83	109	181	150	62	152	111	240	130	231	133
	AGO4	178	191	80	14	50	215	168	281	157	79	204	132	4	121	78	167	120	54	79	321	359	642	356	218	324	202	240	2	0	162	342	252	158	232	147	683	3	85	139
	AGPAT2	190	299	77	122	63	121	327	685	206	340	280	164	0	314	125	249	483	524	774	348	414	273	261	620	397	254	89	21	167	192	457	108	99	115	269	206	278	290	324
	AGPAT5	112	152	35	32	67	38	248	225	47	224	188	125	14	149	64	67	314	178	273	246	181	78	65	202	113	233	43	0	151	114	197	52	100	241	162	283	32	113	127
	AGPAT9	266	97	85	120	48	19	692	187	96	388	9	322	179	268	92	177	63	288	463	782	207	83	272	103	83	283	217	174	203	300	263	114	159	89	66	103	0	96	21
	AGR3	64	30	14	10	38	65	73	46	7	39	15	20	35	21	85	8	70	30	110	32	82	43	0	64	63	33	95	34	62	72	34	27	2	35	31	27	51	30	90
	AHCYL2	104	393	77	244	226	205	124	545	213	342	246	98	182	375	301	305	432	796	334	793	525	449	327	580	260	462	46	0	290	335	389	128	136	198	383	277	6	205	525
	AHSA2	14	14	3	37	4	13	65	68	37	57	19	60	111	60	29	17	12	52	103	55	112	55	77	79	127	119	95	0	26	34	43	34	20	34	13	82	18	43	27
	AIF1	37	61	61	101	149	64	128	157	189	397	460	278	490	252	68	54	105	31	83	71	100	7	19	79	117	11	190	539	120	41	127	14	15	73	6	23	90	77	0
	AIFM3	27	29	17	4	14	14	38	23	74	20	23	9	86	23	0	14	109	37	17	30	42	20	4	9	52	26	24	170	49	37	7	23	7	19	14	12	156	18	11
	AIN1	24	19	9	15	17	24	26	59	30	15	35	25	28	86	13	12	40	89	178	78	199	131	45	96	88	43	85	22	38	30	58	15	18	63	18	27	0	138	69
	AK5	42	25	35	2	0	14	113	102	1	20	83	12	82	25	1	3	31	41	19	44	159	23	145	10	114	44	42	1	110	94	114	26	43	65	48	38	32	14	81
	AKR1C2	301	271	20	40	0	45	220	89	252	207	325	277	687	612	445	177	406	578	223	194	1813	1985	422	691	1060	866	406	404	731	178	392	161	66	761	409	592	657	871	347
	ALDH18A1	389	565	65	129	126	282	1524	1199	453	1169	201	620	65	827	508	468	404	1421	636	1278	1236	1120	842	829	1226	1242	291	175	470	624	744	356	353	373	499	761	0	596	346
	ALDH1A2	172	197	71	49	90	131	511	1790	33	111	175	80	240	69	47	130	465	280	47	293	216	15	289	169	176	133	43	280	94	371	135	40	82	243	77	25	0	116	173
	ALDH1L1	360	655	175	210	295	168	963	1950	68	436	170	261	284	389	158	467	928	957	550	1084	903	584	299	909	439	755	209	0	217	639	691	187	411	296	189	469	139	591	443
	ALO15B	755	1335	396	218	1300	932	1307	2531	280	220	1400	1184	3162	724	0	58	6374	925	131	8	1511	240	3880	3099	1212	837	261	2074	1	829	809	2055	89	398	2511	499	772	205	2563
	ALPK3	13	27	26	15	143	38	363	86	305	246	4	81	59	105	105	11	59	169	208	320	61	217	265	155	7	42	64	3	51	102	92	0	36	99	41	248	249	88	22
	ALS2	74	301	49	283	141	213	508	443	445	596	148	274	319	372	183	219	325	619	763	822	544	362	383	542	319	536	166	77	181	369	354	264	131	159	230	943	0	128	354
	AMBRA1	6	171	105	53	34	167	37	35	76	134	8	95	1	14	220	72	4	221	157	54	200	60	155	156	147	365	41	0	18	42	47	47	12	50	66	302	52	21	253
	AMIGO2	154	110	26	20	132	53	832	87	117	147	156	14	128	257	159	37	310	199	96	132	248	312	278	192	265	413	59	154	74	60	224	0	64	72	108	239	1	218	107
	AMN	96	115	87	105	0	42	81	136	159	230	88	87	23	256	5	99	125	132	249	226	125	7	56	39	68	24	35	68	90	44	82	37	27	41	38	9	160	64	21
	AMOT	0	163	62	49	77	34	236	144	445	297	33	12	216	78	306	126	231	61	32	78	407	443	156	73	519	526	106	415	97	122	164	265	15	135	101	567	210	140	125
	AMPD2	242	118	10	79	9	156	516	475	243	171	184	346	66	589	30	65	169	223	112	335	362	544	383	438	614	192	61	42	13	150	234	0	137	254	236	609	181	34	153
	AMPD3	56	65	62	19	39	51	73	468	61	209	190	18	282	102	112	116	34	34	37	288	346	194	98	274	93	147	99	83	12	119	0	57	37	69	82	144	504	139	199
	ANA6	37	25	18	49	75	71	163	429	96	47	249	32	222	29	91	81	70	60	107	77	32	21	134	91	47	54	12	277	110	172	6	18	81	67	70	52	0	53	101
	ANAPC2	5	13	15	14	4	1	12	29	3	12	5	5	12	5	8	4	39	12	57	58	45	11	19	18	16	9	12	21	12	6	5	4	35	6	8	48	0	1	10
	ANKH	468	489	143	123	452	371	302	465	338	101	474	239	752	188	0	119	1286	155	300	230	607	117	1358	1068	258	260	467	1006	165	290	511	643	86	318	701	304	92	314	931
	ANKRD52	154	129	11	13	17	31	3	44	10	198	7	56	20	225	87	80	108	428	11	172	669	722	20	157	224	196	90	13	2	62	69	72	64	37	71	513	0	133	171
	ANKS3	89	75	95	110	288	215	484	385	182	198	94	224	329	348	1	280	236	328	416	400	333	270	492	558	475	268	86	20	170	175	179	229	143	66	163	312	0	168	260
	ANO7	39	53	44	11	90	27	129	33	207	36	178	101	385	17	2	11	607	32	42	23	112	26	51	219	116	102	162	392	1	49	53	210	0	36	117	97	104	45	228
	ANPEP	178	189	103	322	37	102	749	512	122	733	74	373	75	793	225	257	531	370	772	941	223	0	39	214	380	171	105	154	161	260	139	128	187	99	166	167	112	77	360
	AP1S2	69	29	36	60	86	48	49	222	2	17	68	56	21	13	0	12	71	34	17	51	35	26	21	71	55	20	94	125	25	57	75	57	42	11	26	18	145	37	91
	AP4M1	105	107	21	52	10	9	114	296	142	179	191	82	89	102	207	151	314	250	333	236	122	153	406	317	172	319	229	217	57	115	111	230	35	104	119	189	0	133	185
	APAF1	34	103	45	27	95	71	135	120	70	139	29	151	174	193	72	62	141	47	76	527	386	175	39	79	386	192	65	0	96	98	231	53	73	77	20	323	401	131	100
	APOBEC3D	3	16	8	6	35	22	13	55	4	31	9	3	73	34	57	9	24	39	21	2	199	109	63	0	49	17	1	5	30	27	8	31	4	37	38	107	3	32	5
	APP	63	2	32	54	3	43	118	85	1	111	33	61	15	33	1	62	8	21	168	249	59	91	185	42	33	88	9	12	91	29	8	8	18	15	15	500	6	0	102
	AQP1	72	160	24	221	0	47	54	110	104	222	74	269	315	200	136	94	24	154	35	133	111	2	31	47	151	193	145	8	79	92	236	56	174	74	25	95	98	1	8
	AQP3	205	174	28	165	147	246	148	269	17	154	3	456	75	322	342	656	136	260	743	576	565	43	331	690	327	186	31	137	702	115	545	107	255	216	303	294	0	136	630
	ARHGAP17	98	77	52	4	0	141	340	260	90	432	137	174	302	223	245	138	279	350	195	451	593	557	177	335	669	370	75	305	87	155	95	156	191	237	225	380	35	281	264
	ARHGAP23	52	149	1	23	3	37	71	121	37	351	16	60	64	297	145	26	312	477	337	271	596	910	131	256	211	274	15	77	39	37	139	36	124	146	98	1094	0	154	331
	ARHGEF2	8	18	24	16	1	26	71	87	55	72	37	14	12	49	23	46	4	43	84	109	177	55	13	33	52	132	69	5	61	18	39	71	87	16	31	121	20	0	65
	ARID3A	17	34	19	10	31	30	47	110	43	14	7	51	11	43	86	35	52	15	21	136	42	42	73	48	52	36	12	1	52	64	25	18	25	37	35	55	0	13	42
	ARL5B	98	11	3	91	176	236	123	115	42	114	187	184	84	145	49	49	334	47	172	97	210	98	43	112	221	173	55	171	0	111	166	36	33	65	145	369	45	152	109
	ARMC7	53	60	32	8	2	37	314	254	78	47	79	29	236	78	78	44	150	131	15	113	107	47	145	188	153	256	23	112	98	137	71	106	23	113	45	57	0	16	20
	ARNT2	250	171	61	80	38	154	397	622	27	140	146	103	135	233	0	202	158	308	183	159	280	69	6	284	232	284	17	379	66	274	211	141	113	144	153	285	171	17	82
	ARNTL	122	100	97	27	2	198	465	67	88	170	101	131	3	128	140	69	295	154	288	225	371	201	112	253	224	413	15	152	322	144	282	181	102	161	259	289	0	146	68
	ARSA	30	42	2	15	42	17	56	2	41	26	76	13	78	16	40	3	94	4	114	26	38	42	12	46	15	32	23	81	17	0	1	15	33	35	10	25	43	70	78
	ASAH2B	123	144	20	5	112	46	114	130	37	76	98	130	47	64	147	131	241	99	174	188	178	156	140	219	146	80	140	167	180	89	105	99	35	116	123	121	0	137	172
	ASAP3	202	236	60	43	76	226	534	282	304	229	106	216	832	241	0	312	669	428	425	419	494	739	289	412	1071	477	176	165	275	229	260	227	11	140	245	444	8	54	374
	ASPG	79	42	46	38	24	1	183	57	233	80	97	0	94	61	196	54	44	80	249	320	185	171	118	98	125	117	319	35	149	179	194	44	102	91	193	101	161	136	152
	ASTE1	140	213	62	51	57	47	258	311	165	373	98	91	317	267	198	168	343	342	677	290	307	503	234	459	498	361	194	0	54	94	227	34	59	171	29	335	154	224	300
	ATF3	180	37	4	17	29	42	49	96	98	43	48	47	0	34	48	60	34	26	151	210	110	34	225	103	61	26	190	11	45	12	191	28	91	21	98	116	180	26	86
	ATG16L2	2	93	6	9	8	3	213	114	185	112	45	30	49	48	7	57	320	62	4	101	182	92	114	85	79	112	0	132	129	42	51	74	45	28	90	133	216	15	45
	ATG2A	8	16	7	13	44	12	33	24	0	20	29	1	2	74	55	72	68	98	66	18	30	74	95	38	126	35	98	187	25	37	28	3	18	29	67	120	104	109	80
	ATG2B	167	255	24	39	98	83	90	281	100	142	75	74	0	268	130	117	153	161	150	94	183	393	152	273	253	107	95	4	10	55	277	107	98	54	50	209	11	58	340
	ATM	15	22	96	83	44	92	64	62	196	13	78	79	52	83	120	107	89	73	78	111	84	76	58	73	206	76	117	186	74	45	10	148	96	69	80	178	50	0	57
	ATP10D	52	121	33	26	17	137	190	106	5	55	74	305	52	88	11	131	188	180	387	258	124	62	77	262	422	264	21	555	15	151	54	138	131	33	96	195	0	242	30
	ATP2C1	144	183	105	183	254	350	438	555	14	345	298	405	653	424	195	288	373	229	743	845	271	375	450	458	807	441	332	134	95	295	311	414	188	171	342	491	0	97	445
	ATP6AP2	238	258	109	211	61	171	589	509	183	182	186	144	117	152	252	78	515	328	351	542	575	237	179	426	350	233	237	327	222	286	497	0	156	261	342	83	285	221	344
	ATP6V0A1	204	188	32	159	74	66	147	478	42	134	63	129	8	254	119	49	172	185	86	407	283	221	209	457	489	408	13	73	66	201	364	211	108	112	91	357	0	28	141
	ATP6V0A2	193	96	47	27	111	87	160	195	6	153	231	57	10	166	4	136	88	178	317	307	182	250	110	305	529	296	0	429	3	50	27	41	63	58	53	121	15	6	65
	ATP6V1B1	641	719	189	221	94	157	6231	8398	242	610	819	856	261	484	181	859	2024	1912	1289	1578	1074	162	820	3159	430	278	321	351	613	3231	1140	699	562	694	587	191	0	707	382
	ATP9A	35	23	13	22	3	13	24	66	56	223	22	39	59	51	147	92	126	35	19	44	133	106	0	58	56	20	167	5	9	121	141	16	53	29	122	264	9	8	294
	AUTS2	20	44	56	12	37	30	97	153	63	60	95	41	44	49	35	23	126	44	71	42	157	53	23	62	99	42	75	108	19	80	0	29	8	53	40	152	15	62	96
	B3GALNT1	105	198	117	138	61	95	347	242	71	144	280	212	7	234	100	89	102	187	414	384	202	39	185	207	312	48	112	71	0	208	94	121	204	102	210	23	355	120	58
	B3GAT3	42	106	41	66	80	58	165	147	92	92	90	53	9	48	197	79	91	161	86	110	92	121	153	155	172	82	127	123	86	186	251	73	37	49	106	80	0	102	140
	B4GALT5	8	60	7	5	36	52	14	77	31	39	0	69	60	15	77	10	58	31	45	21	59	10	64	30	92	63	3	43	6	34	43	2	33	29	30	58	13	3	25
	B4GALT7	147	217	96	126	158	56	304	461	100	168	215	99	153	299	208	73	339	181	53	359	298	195	130	375	251	338	233	260	92	120	298	174	125	161	185	132	0	190	67
	BBS12	5	106	73	101	1	34	115	269	91	73	110	126	3	241	67	30	106	295	371	332	420	84	218	315	185	195	0	58	155	105	164	81	116	180	197	318	49	17	84
	BBS5	12	19	17	30	6	2	48	27	29	70	19	42	90	7	1	13	95	32	98	34	61	40	49	101	66	69	58	0	6	35	20	28	32	12	47	196	5	12	32
	BCL11A	4	5	21	23	1	30	3	36	2	18	5	22	6	20	8	0	79	5	23	8	61	15	59	18	31	56	3	21	6	4	50	6	29	44	36	48	9	6	22
	BCL3	20	86	51	122	208	55	129	237	130	46	46	71	183	123	44	33	221	123	68	289	210	34	116	238	124	102	32	100	39	144	180	55	75	31	144	114	0	125	59
	BE1	15	39	48	35	144	38	403	382	29	16	104	28	86	70	19	9	125	56	51	50	164	8	86	149	43	31	36	94	0	232	14	128	18	86	46	18	39	144	124
	BHLHE40	1110	808	255	330	325	704	2434	3811	396	648	323	675	0	975	299	817	709	1438	2828	1763	1383	548	1039	1774	602	1242	73	388	751	1364	904	233	682	448	390	842	352	234	559
	BRMS1L	161	119	18	80	202	96	186	146	49	59	69	147	115	122	46	102	367	93	326	112	93	151	247	164	245	70	115	30	0	95	8	184	87	34	117	192	94	69	173
	BRPF1	117	230	1	78	74	143	610	54	356	424	83	95	242	265	60	299	135	311	641	555	505	378	258	563	451	341	267	0	54	133	257	161	204	95	215	511	447	477	586
	BTN2A1	195	45	84	49	147	63	269	666	17	39	158	341	1	324	0	120	437	56	370	556	492	246	238	380	508	363	266	44	80	226	23	61	176	197	334	327	35	142	331
	BYSL	88	260	22	54	53	13	269	176	400	336	159	155	113	157	24	128	352	293	527	92	375	487	172	310	389	424	272	17	214	201	276	45	212	203	208	370	0	287	148
	C10orf82	36	38	2	8	0	23	115	33	40	19	40	52	1	7	55	13	126	33	185	35	12	27	47	55	56	38	1	107	50	60	40	78	30	17	40	45	6	118	17
	C11orf70	142	121	33	70	0	27	144	119	131	118	156	77	121	52	92	22	265	65	157	135	222	187	108	170	237	148	195	20	237	56	102	67	85	139	80	233	210	171	46
	C14orf169	76	107	0	53	88	113	252	371	83	558	123	99	166	53	229	144	139	215	1	208	215	334	76	120	477	215	99	169	5	185	109	35	44	122	228	234	14	262	230
	C16orf46	10	20	8	12	12	12	1	37	24	48	38	6	7	2	2	10	4	24	121	4	8	54	4	11	35	56	25	10	25	9	9	3	5	2	41	14	0	32	39
	C17orf70	120	39	19	4	1	150	33	71	64	217	31	124	43	243	32	160	218	337	290	361	250	135	215	310	125	226	164	15	100	149	2	85	33	246	164	191	0	142	210
	C17orf80	14	184	110	83	279	94	501	538	96	239	120	120	183	172	113	196	115	495	0	513	197	370	203	591	356	383	42	160	152	186	359	284	201	245	211	338	57	209	183
	C19orf40	43	52	11	37	4	5	70	145	46	148	39	8	3	14	88	9	198	48	134	35	54	107	50	119	131	65	98	1	75	47	87	20	103	24	60	47	0	82	84
	C19orf47	24	43	26	44	23	2	6	205	89	81	58	23	24	72	75	46	115	85	143	194	216	161	120	177	194	158	77	191	97	100	31	23	68	55	124	160	0	152	106
	C1GALT1C1	113	67	30	36	1	56	48	82	82	20	42	44	20	87	38	57	146	18	72	52	59	36	78	80	190	30	54	105	56	79	20	92	14	23	10	30	0	179	96
	C1orf159	93	84	9	65	84	18	79	114	183	77	43	77	146	121	56	26	112	89	371	178	207	128	141	121	110	190	60	118	40	24	107	0	92	19	64	162	111	81	91
	C1orf54	65	32	54	21	89	87	131	164	108	91	122	133	17	31	5	36	102	23	2	120	77	43	78	107	2	17	33	16	96	155	76	47	41	49	40	15	0	20	42
	C1orf56	40	12	22	30	11	29	26	31	41	53	53	16	43	35	2	53	36	16	1	78	69	12	37	52	15	25	47	4	0	38	68	25	8	31	33	33	11	18	91
	C1QTNF6	43	54	7	15	2	0	24	14	78	103	7	6	31	17	45	23	62	55	139	56	111	101	25	113	86	76	94	148	69	75	111	18	5	28	41	71	194	73	88
	C2CD2	130	149	3	4	0	80	317	115	37	30	26	55	125	56	94	57	95	202	432	313	188	238	53	125	122	220	176	117	5	42	5	17	99	53	26	351	202	23	215
	C2orf42	128	91	60	158	93	44	293	861	362	444	19	419	226	110	179	193	412	234	478	403	593	351	136	401	272	293	121	0	198	171	207	227	32	160	175	76	25	642	37
	C2orf44	89	243	2	49	0	18	126	254	405	383	13	76	30	162	27	91	345	179	335	292	216	345	231	130	249	71	410	46	292	74	410	87	69	126	154	408	25	69	119
	C2orf72	33	194	41	25	3	60	226	83	186	179	238	66	53	162	113	76	368	284	218	46	447	328	309	184	123	56	122	296	82	107	317	204	40	148	227	96	0	566	175
	C4orf29	60	241	26	9	2	68	0	59	36	142	53	41	32	84	33	152	318	186	616	118	191	70	220	151	291	195	81	257	5	89	197	97	46	93	38	115	14	81	68
	C5AR1	4	3	5	29	50	32	34	47	6	22	33	19	28	9	16	17	16	37	157	53	35	0	34	70	27	9	12	21	23	45	39	9	41	4	17	11	17	18	31
	C5orf15	36	68	35	31	0	58	131	157	5	94	43	83	50	86	90	93	177	38	156	114	128	101	79	124	209	88	92	13	162	72	209	70	127	79	172	195	169	41	75
	C5orf28	67	26	37	56	20	116	60	196	28	129	77	60	261	113	125	29	214	72	128	112	206	308	103	183	175	72	116	0	43	102	30	122	26	43	151	87	68	117	117
	C6orf136	71	53	27	38	0	29	164	271	127	100	131	108	47	126	155	96	182	91	377	165	257	92	183	304	212	179	61	144	178	150	157	100	65	82	72	104	128	129	142
	C8orf88	16	2	10	3	10	15	77	46	18	26	62	6	18	18	14	27	37	24	34	11	4	4	37	41	6	17	43	12	20	31	17	0	19	11	29	6	49	7	60
	C9orf172	12	9	11	8	3	3	9	17	7	5	31	9	0	3	8	8	17	4	12	15	28	3	20	19	14	5	16	10	6	7	67	31	6	10	23	3	8	6	14
	C9orf24	38	106	45	52	0	39	231	228	15	72	79	61	5	62	25	52	57	42	43	127	91	1	85	139	28	31	49	106	100	114	114	7	104	50	58	5	6	28	35
	C9orf69	135	108	61	74	0	139	197	422	239	474	83	118	99	232	192	53	281	341	322	213	436	290	154	418	210	257	184	1	359	268	341	48	120	166	261	352	150	407	552
	CABLES1	32	232	16	13	63	6	389	272	248	213	45	41	0	265	2	108	121	207	662	694	273	242	135	311	309	104	261	130	80	102	105	20	107	85	58	128	137	15	144
	CABP1	32	44	48	51	28	13	171	336	5	72	45	41	45	78	48	76	50	61	51	51	84	10	60	64	35	21	8	5	0	170	170	19	60	32	21	32	29	38	34
	CACNB3	187	135	44	66	0	139	76	209	145	331	49	39	281	259	18	108	230	212	526	190	665	678	364	318	167	525	197	62	113	97	208	93	96	159	214	328	134	407	344
	CACTIN	39	36	2	3	24	33	94	171	6	80	1	71	248	175	121	63	42	170	210	193	198	116	63	138	63	93	15	109	18	58	110	16	80	197	103	295	0	113	144
	CAPN12	0	8	17	17	12	10	21	40	90	63	58	33	17	50	13	13	37	26	5	20	32	50	49	52	66	25	63	45	40	35	25	10	35	30	15	48	21	47	62
	CARM1	25	45	5	4	10	50	131	149	30	105	7	27	78	121	9	30	161	194	313	104	173	147	36	122	132	80	17	21	75	54	82	42	10	85	31	98	0	40	116
	CASC1	1	27	22	7	54	72	31	61	62	14	5	153	34	36	2	45	0	50	4	179	22	1	66	38	126	94	158	6	9	53	115	51	51	16	15	21	6	77	98
	CASKIN2	4	30	2	40	10	87	64	280	0	29	5	56	7	36	34	60	117	97	26	95	110	17	36	70	25	47	18	6	4	80	34	57	13	23	20	45	1	41	120
	CBR3	36	31	21	6	64	31	15	46	66	42	67	38	39	1	0	3	113	31	54	8	98	19	118	118	11	12	62	68	14	34	36	76	16	24	44	33	52	42	72
	CCDC102A	2	64	88	76	195	74	86	108	80	77	9	71	222	39	7	65	65	19	171	135	16	49	22	178	123	167	2	3	0	125	37	6	16	30	20	46	2	18	46
	CCDC108	12	5	17	31	66	42	16	1	19	16	68	17	50	2	0	20	30	3	20	11	35	5	24	26	21	22	19	46	1	37	44	45	15	17	41	19	21	8	24
	CCDC126	14	43	10	33	12	12	174	77	14	57	76	84	119	101	34	32	135	109	70	150	111	130	71	50	138	149	140	18	18	26	158	78	89	124	84	129	0	206	111
	CCDC138	31	102	3	28	104	38	120	24	133	172	167	90	230	237	59	53	315	89	83	123	151	139	143	150	290	164	64	251	0	116	41	49	92	70	79	212	14	217	137
	CCDC157	22	88	81	30	90	32	242	102	89	65	105	14	37	174	153	91	102	153	150	160	134	23	128	290	130	168	64	0	3	89	155	52	94	39	88	44	40	68	38
	CCDC171	36	87	21	40	81	34	276	166	166	171	17	99	34	138	93	87	43	82	313	179	222	215	83	171	285	178	100	130	101	89	115	7	50	48	36	100	0	42	55
	CCDC22	137	248	30	78	5	79	341	310	279	181	67	69	190	248	133	74	384	214	262	244	358	608	606	522	400	644	201	0	219	127	99	54	110	151	300	242	66	254	72
	CCDC40	1	135	44	76	47	95	181	98	16	82	89	48	92	93	6	226	26	90	526	224	114	17	65	105	90	51	36	14	136	215	56	100	151	21	86	308	0	112	114
	CCDC68	22	39	29	7	70	31	139	46	190	26	0	68	130	51	29	26	98	32	90	18	127	32	142	87	61	91	25	92	10	71	33	171	29	66	87	95	63	81	11
	CCDC8	128	111	51	77	64	19	220	721	52	82	135	68	107	164	21	147	335	230	147	307	238	20	29	379	148	0	3	84	173	251	119	31	170	91	116	55	28	189	154
	CCDC9	24	113	26	49	108	44	149	188	9	57	73	51	0	145	140	70	177	77	89	185	88	130	98	147	245	112	28	98	111	90	99	42	35	84	92	203	3	59	249
	CCL12	72	113	33	6	11	36	113	81	48	82	8	77	25	32	2	36	95	37	191	91	52	33	72	173	84	42	46	74	5	60	39	6	21	24	39	0	60	6	27
	CCNB1	47	133	99	58	50	38	158	241	228	86	44	69	82	146	195	93	38	108	9	92	114	108	287	194	295	196	101	0	39	74	72	50	68	50	35	107	186	124	126
	CCSAP	15	32	20	4	19	22	2	42	55	19	23	4	45	3	0	3	97	55	45	44	102	44	128	47	22	75	30	63	14	29	67	1	12	2	25	58	73	16	103
	CD320	62	38	18	33	129	11	241	65	22	60	155	79	161	47	30	28	357	57	468	80	137	6	94	100	61	38	67	173	0	83	77	96	23	70	107	2	99	38	15
	CD82	97	88	24	30	204	86	83	229	1	81	0	65	1	78	85	177	131	218	470	413	85	63	131	395	427	145	63	235	178	89	75	73	107	45	110	103	90	59	123
	CD96	74	45	45	19	50	27	142	41	282	191	82	103	111	153	93	21	70	72	114	223	278	299	87	140	130	314	112	331	101	75	0	48	67	100	79	307	296	70	93
	CD99L2	79	18	1	23	3	19	3	119	8	133	4	91	8	37	27	28	61	1	2	127	91	60	2	16	1	154	9	1	4	48	4	1	19	27	91	3	0	85	77
	CDC14A	11	111	58	7	40	119	121	73	14	204	99	187	17	170	46	145	130	64	0	291	106	148	20	168	261	235	9	141	58	102	38	84	21	105	75	108	39	150	154
	CDH1	251	264	12	71	31	262	495	1053	310	525	379	409	42	640	327	933	467	685	756	1332	883	1102	633	595	1725	1151	68	16	378	222	426	215	263	242	384	743	0	335	266
	CDH26	179	70	69	48	31	31	25	43	153	168	20	40	405	126	0	9	203	53	337	105	248	164	193	197	249	250	122	43	37	4	63	7	69	165	105	100	594	26	207
	CDK2	94	182	56	51	30	85	321	306	145	166	45	104	272	245	47	75	335	195	124	328	256	438	281	361	201	128	27	165	188	65	237	104	74	130	171	249	0	387	136
	CDK20	304	293	54	133	77	67	543	424	257	441	109	88	300	234	324	143	410	246	423	319	462	628	336	509	1078	571	212	290	222	212	401	234	104	173	203	356	0	631	91
	CDK6	69	95	26	49	132	103	148	219	68	72	141	188	156	116	14	42	161	126	285	331	94	19	36	295	285	185	39	283	11	123	173	48	135	59	121	143	0	81	247
	CDKL2	81	28	40	46	132	104	243	220	78	75	55	226	97	123	131	234	138	181	242	180	201	30	118	212	626	187	49	21	335	93	57	0	73	96	114	224	3	118	34
	CDKN2AIP	218	200	145	125	225	134	424	867	266	565	232	203	0	381	289	286	540	464	442	1082	597	645	274	653	597	746	207	371	301	307	389	361	153	289	315	594	388	373	425
	CDKN2B	9	80	43	6	1	33	201	155	346	174	180	109	0	273	226	120	57	303	291	258	706	921	99	282	488	411	274	107	403	130	216	174	180	214	165	514	265	338	192
	CECR1	0	557	60	3	142	173	73	135	383	278	69	91	191	548	716	391	1415	1150	767	492	1685	2769	490	601	1152	943	124	91	687	99	288	706	324	832	332	1027	10	719	591
	CENPN	192	58	56	59	56	122	99	100	56	100	72	124	291	59	62	23	881	137	57	81	183	65	250	148	215	153	77	196	42	43	229	298	60	105	117	30	0	78	66
	CENPT	62	88	17	41	68	127	221	259	174	179	122	111	149	171	123	50	255	212	360	289	259	88	91	287	309	319	22	144	109	70	73	44	39	148	123	120	0	132	86
	CENPV	196	227	86	174	158	83	234	440	204	177	201	206	75	196	182	235	267	186	309	476	150	74	427	547	253	137	201	288	310	211	223	116	117	176	158	121	0	162	159
	CEP152	68	65	34	76	98	101	442	314	299	220	73	136	190	115	182	298	293	201	451	360	277	228	428	347	347	253	124	420	110	59	49	52	153	31	70	120	0	1	22
	CEP170	19	151	24	5	0	46	172	298	138	139	30	93	205	157	86	85	209	85	460	174	184	308	183	277	289	373	12	27	45	34	83	108	61	96	53	384	91	90	60
	CEP44	51	133	13	83	90	144	238	154	123	171	116	211	231	190	93	65	386	86	0	280	283	212	230	153	216	290	207	106	66	194	327	74	97	117	127	354	42	132	328
	CEP57L1	89	57	36	102	2	25	56	201	79	245	99	74	276	83	173	34	240	101	220	168	299	216	209	248	276	129	58	77	144	89	205	0	131	159	53	165	174	259	120
	CEP78	117	38	24	23	36	15	266	45	246	68	96	134	59	172	5	33	135	132	424	210	124	153	65	147	216	72	69	118	3	140	154	73	176	41	104	146	66	0	89
	CEP85L	205	63	23	105	74	41	175	189	160	159	8	179	127	205	164	283	71	101	258	138	62	73	142	86	600	205	161	0	195	81	180	112	11	127	81	360	131	60	70
	CEPT1	16	50	22	67	45	52	36	234	51	113	91	11	108	125	5	44	13	129	82	181	63	147	188	160	287	168	55	57	6	67	124	0	90	132	46	250	281	174	178
	CERK	19	9	58	49	42	169	97	369	37	76	92	56	21	354	282	226	19	491	1060	908	333	1	487	458	220	222	17	142	381	278	326	27	90	141	111	177	33	0	204
	CERS4	44	38	41	11	103	52	73	150	44	43	33	66	65	51	0	30	210	68	378	106	140	45	227	134	171	55	80	45	22	53	139	9	53	79	150	16	89	53	98
	CERS5	132	95	10	148	95	159	323	228	98	228	51	197	346	103	0	111	217	86	702	145	295	46	263	268	312	71	58	61	187	151	222	19	65	96	188	63	121	246	388
	CFAP44	18	78	1	8	79	23	111	125	120	40	95	16	161	147	17	27	112	92	464	136	41	61	110	29	79	129	10	4	0	41	173	16	10	29	68	282	87	41	121
	CFAP53	45	35	37	83	17	12	81	51	95	80	56	45	117	50	65	42	49	43	27	149	106	35	41	85	95	137	154	112	99	75	138	0	28	39	49	46	15	38	73
	CFAP69	89	143	99	101	104	228	316	112	48	64	155	112	587	123	92	59	575	98	344	326	173	122	181	377	363	183	102	658	74	70	104	332	111	32	142	207	0	20	319
	CFD	36	7	5	21	20	25	44	19	91	20	29	5	17	22	14	7	130	32	25	43	137	41	59	65	90	23	53	62	13	24	0	34	15	52	48	28	22	101	69
	CHFR	188	125	36	129	148	150	638	273	504	692	340	205	0	533	319	289	394	551	461	724	745	483	363	568	801	563	174	226	169	154	350	179	260	231	315	577	165	327	570
	CIART	56	77	60	79	86	57	231	354	140	97	242	50	0	221	14	210	152	148	211	262	288	205	40	81	107	51	168	146	44	141	59	26	63	83	67	63	143	75	43
	CKMT1B	12	16	9	6	8	2	163	132	32	46	21	14	116	35	0	41	42	58	125	29	105	103	103	86	45	21	33	43	36	47	5	93	22	37	70	18	84	78	30
	CKMT2	71	57	15	102	1	122	356	604	80	133	51	88	102	107	155	148	192	177	300	468	130	71	189	315	110	71	37	2	49	410	269	79	180	110	92	133	0	134	122
	CLCN5	110	138	108	72	107	99	711	884	46	167	8	201	343	237	101	165	192	295	0	566	218	136	69	601	303	136	30	131	34	502	268	15	100	206	105	230	52	23	132
	CLDN12	37	146	34	100	54	109	23	298	21	251	56	11	11	85	74	140	2	176	144	143	129	178	118	133	389	68	130	140	144	80	198	129	76	161	57	284	0	81	116
	CLDN16	414	308	215	203	0	3	1259	2414	113	347	354	211	53	226	66	360	719	868	358	347	358	32	219	1145	233	64	75	392	56	1044	642	168	236	204	265	126	47	89	152
	CLEC16A	190	27	4	64	2	82	2	97	43	68	56	174	16	109	108	68	130	177	44	118	162	285	58	59	211	132	68	44	20	24	88	0	30	120	81	408	10	8	184
	CLEC18B	35	92	17	33	8	7	110	142	29	41	17	113	69	43	32	35	3	38	208	161	12	2	1	48	22	24	42	1	103	72	112	2	42	6	0	20	1	2	34
	CLK2	125	136	55	26	0	89	286	469	82	231	214	169	438	261	184	206	393	450	549	372	352	145	267	305	680	654	225	97	175	116	202	96	53	213	93	489	104	117	136
	CLN8	54	23	3	16	12	9	82	53	55	48	5	19	3	97	38	13	42	61	108	127	49	34	50	84	37	67	11	0	19	7	18	10	14	22	21	12	19	57	15
	CLPB	46	187	4	35	1	88	219	181	260	198	28	77	549	104	221	11	126	332	142	146	237	446	99	187	281	33	121	342	0	89	23	49	103	76	73	164	49	304	80
	CLSTN1	66	26	44	55	64	64	86	198	31	95	90	39	79	57	20	48	86	88	28	188	107	0	141	152	25	26	42	143	14	62	192	45	14	35	53	53	34	16	157
	CLU	312	599	188	396	294	239	520	389	52	418	632	401	263	223	148	447	493	274	680	1089	969	99	410	677	1056	892	89	145	617	270	388	116	213	365	343	448	0	418	404
	CMTM4	91	149	43	37	36	43	292	403	251	207	245	80	576	405	334	135	328	149	462	239	273	129	145	372	275	153	224	403	122	122	150	179	26	90	129	252	0	155	351
	CMTM7	104	88	87	149	100	148	216	323	404	243	161	122	82	278	277	160	189	231	472	427	529	273	179	216	347	205	248	96	0	205	243	45	152	182	135	282	63	253	17
	CMTM8	12	19	5	22	53	22	124	26	73	29	101	51	56	19	3	33	150	15	0	25	91	13	67	61	72	27	24	150	19	59	87	60	5	71	65	25	27	44	15
	CNEP1R1	158	40	50	90	13	115	102	251	97	208	287	68	207	128	73	101	266	193	66	163	200	122	169	181	259	81	114	336	31	121	175	55	131	153	76	204	0	171	26
	CNKSR3	251	153	148	119	15	95	488	974	232	358	265	157	181	437	88	401	452	544	887	1182	339	405	137	566	1058	697	224	410	236	284	88	267	333	256	279	541	0	152	161
	CNTLN	0	47	28	15	40	50	287	200	10	70	92	102	47	103	16	57	26	48	27	84	55	3	143	56	96	128	10	25	77	117	67	9	25	68	42	40	2	32	51
	CO10	230	152	58	198	0	224	820	791	351	491	429	352	178	492	401	368	515	592	852	699	765	741	841	883	476	591	255	105	367	348	683	236	220	287	320	276	270	477	305
	COL4A2	50	41	18	92	1	94	189	192	38	218	69	244	175	139	0	111	9	157	282	379	211	109	135	108	665	385	128	52	42	140	19	31	47	126	88	570	157	122	58
	COPS7B	105	239	114	152	0	88	387	792	213	232	266	180	384	222	258	207	256	489	217	224	561	411	517	609	344	187	192	406	178	325	381	82	165	284	275	254	315	302	98
	COQ2	18	25	29	61	49	27	68	201	71	168	70	64	128	120	114	60	284	128	101	194	158	145	165	110	212	49	69	97	104	85	63	4	20	76	55	92	0	188	154
	CPNE4	339	671	97	188	209	247	615	498	209	102	548	328	241	120	117	50	1584	222	170	70	741	350	1204	1025	371	353	226	749	0	142	615	562	60	250	663	287	183	256	603
	CPQ	127	33	31	58	77	13	161	380	51	198	92	154	14	157	19	142	204	177	421	304	110	146	154	210	210	181	136	60	164	108	223	35	123	75	78	47	118	0	132
	CPSF1	106	91	15	124	183	73	90	461	112	153	60	38	207	319	0	128	217	225	240	346	467	361	162	155	384	224	40	333	5	81	53	251	29	243	215	684	41	154	233
	CRABP1	91	59	8	7	9	4	215	282	9	32	36	38	2	8	25	21	65	39	37	58	58	12	45	150	2	11	14	18	7	96	121	17	18	25	35	3	0	42	32
	CRCT1	2	4	11	16	17	6	11	3	276	83	19	12	0	1	276	264	5	9	1203	2219	25	11	48	17	209	88	515	15	336	8	21	13	1234	1	67	113	402	3	56
	CRELD1	100	210	12	15	75	46	180	165	8	188	170	244	272	205	288	80	182	139	385	265	157	159	142	239	439	240	3	30	120	99	100	108	150	80	114	262	0	167	204
	CRTC2	29	36	46	51	55	31	83	114	1	151	75	41	131	165	76	71	70	144	554	217	132	128	89	196	224	86	48	10	45	102	133	25	23	99	96	185	0	150	103
	CSRNP2	142	147	40	106	0	112	329	412	40	235	82	134	231	259	77	226	198	243	244	179	266	156	653	587	422	260	145	1	93	108	85	20	159	164	101	236	3	163	114
	CSTF2	217	390	54	98	69	140	409	323	538	585	0	390	145	373	121	94	570	534	104	601	874	862	788	571	1364	614	498	658	300	170	576	285	91	349	383	506	460	360	62
	CTAGE5	1	4	39	25	62	21	22	23	8	7	25	13	2	19	16	10	26	12	37	29	18	10	16	32	68	22	13	5	4	3	26	8	34	7	28	7	0	1	15
	CTC1	10	92	26	78	53	80	8	130	91	171	79	136	498	277	47	199	100	136	276	354	155	269	152	312	789	303	39	296	102	49	81	0	49	70	97	231	101	149	87
	CTF1	107	164	27	122	5	0	117	531	190	160	91	160	232	221	143	95	412	163	82	179	578	333	214	301	255	172	319	211	235	242	222	156	107	265	180	159	78	416	26
	CTPS2	23	147	46	102	41	212	487	318	201	365	207	162	294	331	188	261	476	215	427	411	497	504	695	313	642	244	259	83	0	96	222	126	95	303	233	512	173	287	254
	CTSC	47	170	88	159	28	77	280	242	2	130	18	172	0	266	146	134	201	174	417	432	154	61	145	173	308	46	18	131	201	137	272	102	21	26	114	60	1	79	122
	CTU2	0	18	21	14	75	35	130	165	63	82	101	1	47	118	32	39	155	30	34	92	200	113	91	107	92	60	98	40	134	84	109	45	35	92	100	89	44	15	83
	CYB561D1	2	14	42	1	0	78	238	134	36	80	14	39	83	128	7	136	144	204	276	134	205	249	189	180	174	117	15	248	142	47	11	163	1	115	90	219	201	143	83
	CYB5RL	32	102	11	14	2	3	5	113	35	22	21	38	4	23	15	29	60	72	40	157	50	129	63	102	27	1	7	65	69	50	69	2	27	34	74	61	0	13	120
	CYP27A1	128	103	72	126	93	7	177	398	343	517	207	236	181	261	46	71	457	454	455	257	334	484	381	268	175	218	324	73	68	61	416	170	61	182	224	146	0	331	44
	CYP39A1	75	163	78	61	60	132	224	302	21	85	151	53	79	29	110	56	229	128	177	57	13	35	260	235	114	101	13	18	34	111	131	91	0	35	88	61	5	49	237
	CYP4B1	243	378	29	72	0	68	233	306	416	485	352	262	575	512	848	300	340	505	620	643	1644	1582	247	298	1100	733	169	149	730	348	415	453	136	674	121	424	119	993	109
	CYR61	157	140	1	35	93	114	122	118	112	246	53	135	0	125	177	205	49	95	471	291	254	134	274	186	198	223	91	87	98	126	49	121	42	58	135	160	14	118	116
	CYSRT1	67	54	28	14	63	11	195	41	323	250	170	148	121	65	130	43	155	93	404	575	738	455	159	122	308	143	508	0	286	53	156	120	113	217	140	245	422	381	144
	D2HGDH	21	159	30	17	20	86	143	206	0	96	58	126	13	121	40	108	166	455	249	254	382	138	131	199	327	177	23	5	151	139	164	105	61	172	149	169	79	331	107
	DALRD3	131	365	125	173	0	168	332	848	201	299	276	188	241	339	308	149	352	452	776	668	779	554	579	838	518	326	393	714	378	624	336	338	77	271	301	458	216	684	314
	DARS2	73	157	40	58	3	89	283	532	154	520	114	69	153	189	309	144	352	317	496	393	425	895	398	460	325	514	0	211	53	81	193	162	219	191	109	302	151	446	484
	DBN1	53	170	74	42	52	74	556	444	125	167	74	124	22	395	0	143	60	236	408	506	267	61	319	474	153	105	31	253	124	429	109	45	122	62	113	170	131	182	57
	DBP	69	171	84	102	189	17	293	610	111	174	82	162	359	242	108	233	548	285	185	450	373	202	213	476	223	102	141	155	168	246	200	228	163	177	234	47	0	275	110
	DCLK2	18	102	16	19	5	37	51	58	182	126	24	54	30	83	82	27	97	78	53	110	264	149	3	85	243	267	77	6	60	51	5	25	48	118	48	283	0	84	37
	DCLRE1A	0	66	26	124	17	164	371	176	471	498	359	153	202	346	280	103	233	389	235	615	420	670	171	277	684	540	270	2	45	71	180	176	165	198	286	660	1	342	368
	DEGS1	29	154	116	104	23	90	391	260	125	165	298	124	303	53	0	22	332	169	1	105	273	23	206	130	116	44	125	13	33	166	227	79	65	80	156	64	48	80	143
	DENND2C	1	45	40	25	8	146	100	93	115	82	42	17	23	70	86	34	4	108	59	154	295	144	74	116	197	2	187	0	64	43	58	1	125	88	47	179	57	162	46
	DET1	102	128	50	47	33	25	50	186	283	191	62	78	0	82	35	43	93	109	341	170	101	24	82	185	68	220	37	158	69	101	162	56	77	43	95	166	7	77	43
	DGAT1	31	76	5	30	58	64	257	387	11	146	42	27	12	204	129	73	209	191	96	234	231	150	228	89	99	146	46	0	112	100	138	104	63	101	84	44	95	316	85
	DGAT2	58	40	33	27	10	59	108	137	294	223	53	98	270	196	310	68	277	237	146	280	271	438	168	206	691	303	59	0	202	93	117	50	90	134	163	398	22	159	70
	DGCR8	0	9	20	42	14	16	120	204	1	132	108	19	26	125	2	73	100	157	1	114	53	184	104	107	121	127	23	149	29	82	64	6	33	23	20	143	91	52	58
	DGKD	95	228	72	90	58	164	241	276	155	158	97	153	248	142	62	120	177	292	275	109	247	109	350	165	229	118	153	411	125	148	125	296	43	92	188	252	0	69	227
	DHODH	127	147	70	141	21	122	573	466	101	168	161	182	0	189	65	178	344	361	407	243	325	207	375	328	231	182	182	92	206	200	201	139	187	176	68	141	190	190	106
	DIO1	222	170	99	236	37	48	277	239	248	400	181	351	2	364	77	86	69	165	755	603	303	27	117	162	327	64	115	121	235	163	609	42	114	145	0	61	110	158	70
	DIP2B	172	217	84	108	116	65	28	262	116	261	140	288	205	292	108	171	105	201	723	188	406	532	280	244	431	148	135	171	0	129	136	102	208	66	176	671	174	22	241
	DIRAS2	14	44	3	24	0	10	146	89	119	304	15	43	23	183	224	146	62	151	186	163	554	298	115	102	429	530	168	212	18	76	198	2	69	160	133	802	196	212	220
	DLEU1	31	24	30	64	64	41	3	69	4	130	25	93	147	91	85	55	155	61	203	122	125	11	53	103	120	93	127	16	88	24	61	4	47	39	46	40	3	0	132
	DLST	29	44	28	30	17	19	90	91	20	25	15	44	70	24	2	30	91	104	87	42	84	47	53	121	232	100	31	0	84	35	40	33	48	15	58	93	86	24	73
	DML2	108	217	39	71	151	65	286	262	335	201	122	183	304	169	92	256	925	316	260	469	464	545	61	241	1000	489	68	0	209	127	79	204	76	221	61	698	30	396	302
	DNAH6	13	43	9	17	17	54	48	339	36	15	28	14	16	49	25	77	147	27	0	22	33	6	2	57	175	141	38	70	1	27	5	3	13	21	10	159	1	29	115
	DNASE1L1	20	116	39	46	3	64	48	154	29	69	22	37	122	75	79	65	280	153	107	166	85	92	83	105	34	105	73	146	129	22	223	74	1	47	60	87	0	91	113
	DOCK3	13	48	13	24	0	12	42	57	44	95	17	3	36	4	97	46	54	43	236	69	80	159	100	52	79	150	70	5	105	15	36	4	18	63	18	112	8	18	253
	DOCK6	85	44	38	16	77	26	253	105	12	208	36	72	272	158	110	63	13	216	31	158	163	270	0	147	281	170	3	130	93	34	98	50	68	1	68	286	193	187	88
	DOK1	21	78	13	13	0	41	35	48	68	122	56	67	61	113	87	17	36	75	131	53	90	96	38	120	94	111	131	2	35	40	206	5	2	108	110	156	48	98	27
	DOLPP1	12	98	17	45	18	21	51	118	13	113	40	58	96	82	5	48	85	66	60	192	112	119	105	158	233	78	98	97	4	48	117	3	45	70	92	98	0	201	15
	DOPEY1	52	184	9	24	29	72	279	270	0	191	160	481	7	218	26	234	236	274	408	852	200	380	175	351	634	480	85	82	143	102	90	216	334	87	203	790	44	235	257
	DPEP1	99	370	262	372	24	44	82	145	258	472	124	168	101	521	148	144	304	540	151	544	158	12	221	179	249	136	207	224	61	28	523	34	102	56	91	120	90	143	0
	DT2	40	148	19	43	0	12	176	79	98	302	2	130	3	267	67	86	111	243	467	230	238	216	110	219	387	300	40	306	104	151	201	92	102	82	105	398	102	85	45
	DTD2	15	35	52	28	3	180	186	78	21	25	63	13	63	26	42	22	179	16	46	27	81	40	122	120	121	32	156	3	2	98	97	104	21	12	119	35	0	84	143
	DUSP2	78	349	20	49	16	22	64	244	321	394	245	25	271	542	328	318	361	340	0	136	657	450	410	226	409	484	116	241	106	41	405	96	114	124	57	337	399	287	268
	DZANK1	64	112	70	23	87	148	111	274	112	161	145	169	145	190	153	88	108	64	246	93	91	133	73	161	210	192	331	125	87	132	337	19	87	115	76	229	85	0	66
	E2F3	17	35	63	26	38	43	43	151	54	93	28	52	33	92	8	18	0	82	3	118	70	176	205	114	213	131	236	119	34	78	24	49	37	69	54	94	378	81	49
	E2F6	61	212	88	76	2	186	82	493	0	181	167	113	243	217	160	94	415	294	181	519	440	266	385	442	620	345	207	278	205	320	343	95	133	186	259	317	131	53	319
	EBF4	7	20	15	10	63	17	114	34	41	24	123	37	117	30	20	7	145	51	0	31	105	38	101	123	51	20	7	262	29	76	52	112	15	25	98	15	85	75	95
	ECE2	150	29	105	71	73	54	134	275	156	82	62	120	45	109	68	76	226	36	0	129	320	121	85	78	199	126	262	180	91	149	126	193	12	82	62	111	222	136	118
	ECT2	30	97	54	40	134	35	0	15	4	175	5	269	3	23	22	99	4	76	336	250	90	370	188	172	165	119	150	133	66	89	79	113	60	70	108	208	146	125	69
	ED2	168	322	25	112	97	235	0	525	196	231	96	148	271	354	211	300	430	464	728	562	449	347	225	492	412	294	73	188	20	123	111	40	79	79	202	406	76	203	153
	EEF2K	3	29	11	9	38	56	78	66	58	19	31	99	7	223	103	52	24	122	2	117	36	199	6	91	114	46	14	39	0	74	152	59	20	94	59	176	5	4	51
	EEF2KMT	115	134	36	59	133	31	323	325	51	181	126	16	0	296	125	76	460	247	443	254	426	325	491	398	160	241	249	205	181	167	101	74	56	138	159	147	206	227	156
	EFEMP2	156	190	101	83	0	54	174	299	99	170	306	283	85	289	254	234	446	234	730	621	443	160	592	560	478	252	129	306	426	212	273	202	200	262	330	207	154	324	407
	EFNA1	380	311	140	124	0	50	274	495	398	332	97	167	356	435	257	207	718	522	463	500	743	508	891	429	773	372	138	429	340	332	713	335	251	324	279	455	248	714	540
	EIF5AL1	4	12	2	2	2	1	6	6	17	11	4	1	2	2	1	2	13	14	26	13	21	10	5	7	24	4	11	14	0	2	11	7	7	14	6	14	9	18	22
	ELF4	171	110	19	3	10	29	100	260	35	317	1	33	0	166	49	71	222	241	244	28	264	290	201	208	369	235	20	205	93	101	85	96	48	106	164	370	89	50	96
	ELF5	495	399	90	263	113	155	644	689	509	685	367	426	3	1090	917	694	1207	1034	2470	2008	1073	1280	1324	1490	1504	1177	648	0	1068	408	757	517	551	568	501	1253	358	649	935
	ELK1	73	71	17	35	17	65	234	205	78	48	17	93	14	123	56	55	157	95	227	227	103	109	260	170	63	80	47	0	51	47	136	145	24	37	76	174	1	164	70
	ELL	109	141	41	21	13	145	14	254	143	204	181	166	138	214	209	141	99	451	426	492	280	214	193	382	367	388	44	76	23	116	173	193	187	118	125	287	0	287	247
	ELMO3	194	227	33	34	0	103	490	407	253	315	158	236	139	280	339	116	538	537	179	427	748	749	162	614	370	340	82	323	141	178	471	117	168	401	236	267	348	542	353
	ELMOD2	83	29	5	65	2	79	61	118	27	94	53	62	66	76	0	119	172	58	62	113	105	78	56	172	184	76	9	34	133	91	42	14	37	28	164	219	12	34	81
	ELOVL5	56	244	124	132	98	259	143	127	228	93	200	240	468	153	0	33	434	136	2	110	280	34	320	492	137	31	196	467	13	169	358	442	76	61	356	65	107	140	758
	ELOVL7	88	159	8	38	0	3	178	171	76	66	218	194	106	78	125	88	179	162	102	274	208	95	400	253	90	90	181	136	3	152	77	83	31	107	185	57	201	106	82
	EMILIN2	78	38	14	69	33	92	177	128	54	138	138	78	60	78	22	22	306	82	114	167	329	219	137	301	261	260	46	0	106	56	155	221	70	25	104	157	293	50	195
	ENPP5	60	264	58	36	14	143	244	244	185	253	446	133	291	164	50	123	417	148	36	203	290	290	465	204	320	71	72	150	150	161	187	173	2	205	137	0	22	120	316
	EOC2	112	342	63	156	102	77	856	713	106	943	427	337	571	656	396	449	867	875	566	929	1261	1173	621	698	1533	663	507	95	388	275	502	354	108	390	284	577	0	826	564
	EOC8	86	96	6	17	25	85	207	50	68	28	26	85	24	97	8	55	235	132	144	20	92	94	42	99	247	123	40	11	0	44	60	74	36	16	108	253	6	102	82
	EOSC2	270	205	129	49	3	170	355	429	296	586	74	216	236	332	0	172	366	297	162	266	353	425	567	364	424	280	521	1	300	255	301	184	65	202	278	303	321	253	403
	EP400NL	41	25	20	2	44	19	66	40	28	29	25	57	130	18	88	63	62	18	27	101	26	37	19	31	46	18	4	42	57	21	30	23	17	43	49	120	0	9	57
	EPDR1	56	126	50	26	114	26	121	330	148	383	309	322	165	266	80	72	358	122	317	181	471	365	426	391	252	60	297	160	125	297	339	190	32	130	337	176	0	360	234
	EPHA2	56	132	1	21	2	84	0	96	132	125	117	116	219	435	19	81	74	262	334	516	571	189	189	282	210	317	58	107	125	34	174	75	124	39	74	468	3	81	397
	EPT1	69	34	18	3	54	3	106	76	41	31	2	49	31	34	69	51	189	0	149	3	33	38	150	35	67	130	67	12	104	49	6	85	53	49	59	201	9	117	10
	ERCC2	5	34	16	14	46	58	17	225	83	106	80	74	10	113	10	51	300	62	37	137	426	153	185	96	38	240	105	98	0	39	13	131	15	57	45	211	39	170	105
	ERCC6	20	32	45	56	39	25	85	336	72	11	95	75	50	155	27	89	145	92	272	318	115	158	170	140	138	293	24	64	64	7	128	0	46	54	93	274	75	42	136
	ERF	3	5	7	13	1	0	12	15	2	5	3	4	3	10	2	4	10	6	51	20	13	3	10	7	23	4	4	2	1	6	10	16	7	4	5	2	6	10	12
	ERLIN2	97	63	10	23	54	13	78	3	11	4	188	57	58	20	31	17	25	21	63	47	37	20	22	64	66	14	64	3	7	0	92	78	6	98	32	55	61	47	4
	ERV3-1	0	6	60	10	18	5	106	286	273	292	51	77	204	67	119	45	180	196	49	16	60	183	206	150	260	403	386	83	106	162	67	165	18	85	229	215	101	99	89
	ESAM	39	57	28	47	63	3	338	204	0	67	182	74	1	111	21	84	49	22	53	124	216	43	161	143	131	20	37	78	68	161	282	1	82	62	59	39	14	104	16
	ESYT2	65	116	29	62	16	188	29	375	36	275	204	183	32	460	134	113	278	145	257	556	509	407	154	382	183	213	172	7	104	125	309	73	212	170	110	518	0	136	224
	ETAA1	119	159	108	0	59	80	352	509	252	315	90	227	197	186	112	200	676	179	674	354	247	267	441	410	588	321	209	127	246	240	408	55	202	155	204	293	57	121	187
	ETS1	30	37	9	6	2	97	69	97	48	12	48	54	149	23	60	137	89	76	197	50	85	34	140	155	156	53	21	79	49	24	84	53	33	30	17	188	0	108	44
	EVC	28	24	7	3	30	15	27	317	16	43	40	52	5	47	81	74	78	10	286	289	12	3	17	21	48	138	6	14	28	80	204	17	59	0	7	121	2	18	103
	EYA2	35	15	3	27	11	9	41	3	31	20	17	43	166	54	3	15	9	20	17	76	109	2	54	31	67	34	21	7	17	29	7	40	22	48	47	23	5	0	25
	F8	63	41	60	58	61	2	342	667	88	144	47	280	4	66	122	9	100	292	185	48	334	124	327	229	52	1	0	66	117	127	115	201	37	7	129	46	73	188	107
	FAM101B	6	10	27	14	0	18	30	31	28	55	57	22	27	71	12	32	45	26	41	95	31	11	16	143	25	9	45	39	7	11	29	108	6	11	29	19	2	14	117
	FAM102B	46	63	12	26	8	45	131	33	39	124	35	141	10	104	73	152	320	29	135	100	236	131	91	104	145	82	167	4	119	60	45	77	61	64	101	162	0	1	25
	FAM105A	38	5	44	40	51	77	90	166	74	24	99	95	5	123	66	127	54	60	78	201	73	9	29	176	92	108	118	0	86	57	79	40	65	40	48	122	98	33	79
	FAM117A	75	89	37	12	64	76	130	215	83	97	138	108	62	89	76	47	134	69	57	136	198	124	68	226	229	176	0	35	107	65	99	143	56	131	122	159	71	71	136
	FAM134B	30	41	54	59	16	78	211	298	241	19	176	116	0	114	99	90	65	62	25	390	53	27	6	40	173	244	43	224	55	107	60	33	10	60	40	47	1	159	83
	FAM151A	237	445	40	186	12	27	149	205	55	292	47	250	30	732	84	169	164	217	384	777	368	3	45	212	438	173	13	137	273	108	276	84	147	30	50	73	0	95	10
	FAM169A	29	190	23	40	15	258	134	269	26	33	52	52	55	212	63	322	160	105	6	243	86	35	79	332	245	184	73	2	237	95	45	65	28	31	94	207	0	129	309
	FAM174A	91	149	34	92	19	31	195	265	168	127	215	131	193	108	76	29	172	113	218	146	350	182	141	191	197	237	0	87	141	185	164	59	80	62	61	242	11	329	83
	FAM179B	345	323	86	159	118	298	712	560	318	706	160	488	149	663	107	546	608	705	419	803	1106	1004	439	693	1155	825	320	264	51	296	547	266	267	284	316	1094	0	386	683
	FAM71E1	7	50	34	12	0	45	23	97	41	43	76	65	259	40	13	37	201	99	168	116	88	28	117	120	62	74	128	156	8	49	176	18	15	12	83	55	104	68	45
	FAM92A1	191	158	113	211	101	89	699	683	66	302	368	442	0	371	231	281	170	205	256	594	413	26	251	489	411	85	172	33	322	268	245	214	219	136	184	142	447	179	342
	FBN2	26	62	26	13	37	23	166	93	73	128	131	61	327	119	127	2	41	41	13	37	411	491	31	123	227	137	94	0	176	79	134	124	57	211	93	491	447	109	204
	FBO44	232	173	53	117	47	54	267	985	227	251	154	151	49	236	49	165	195	209	390	351	399	79	460	564	231	175	63	185	79	270	365	172	181	264	254	132	0	242	218
	FBO46	8	42	10	9	62	27	21	87	7	46	16	0	130	54	17	42	35	132	97	71	59	59	85	113	83	47	11	23	33	42	29	33	53	66	64	93	19	57	75
	FBO5	56	68	48	49	8	36	222	115	30	82	90	27	122	29	49	24	194	47	0	82	172	68	115	159	233	74	82	8	41	108	23	118	35	10	49	58	2	27	30
	FBW8	105	136	31	35	3	158	211	80	5	166	27	2	76	113	327	57	257	135	25	342	293	331	179	388	573	412	61	0	420	105	199	114	112	105	82	307	238	106	234
	FBW9	203	103	59	55	0	80	603	511	193	328	142	59	118	157	193	84	466	169	284	323	298	369	343	397	304	242	46	400	117	112	98	49	21	272	79	291	618	275	50
	FCGRT	242	253	132	164	120	75	127	244	149	164	318	309	325	232	391	144	252	106	427	358	246	13	135	354	339	194	74	143	139	162	343	0	141	97	132	63	234	91	52
	FCHSD2	78	54	22	23	4	129	350	368	11	403	39	213	87	199	86	119	273	252	215	379	215	430	3	339	557	498	12	0	133	165	127	83	129	215	194	181	31	93	106
	FDR	30	21	42	29	0	39	155	157	150	112	95	233	6	146	180	32	415	100	612	226	188	391	100	274	147	244	209	130	74	171	89	34	112	181	156	142	105	172	199
	FEM1A	3	11	17	14	6	16	17	48	23	28	64	15	11	34	33	5	20	53	87	25	24	31	16	37	21	21	11	0	28	12	15	9	28	14	16	31	20	22	24
	FGFBP3	16	25	12	12	30	53	72	25	13	15	96	17	81	4	35	2	14	17	36	2	17	4	18	24	36	34	33	5	30	23	48	8	25	23	60	28	0	21	25
	FGFR2	135	246	127	92	180	362	377	859	12	322	104	303	0	167	48	467	677	655	1283	1796	347	163	785	503	754	1065	2	23	219	339	311	212	509	214	107	526	100	187	317
	FGFR3	3	99	11	30	2	121	217	202	18	245	140	159	1	156	3	107	102	204	365	481	351	158	84	179	303	91	56	294	98	39	77	28	170	138	129	436	0	71	164
	FHDC1	65	41	33	16	21	15	43	29	125	21	84	36	85	8	0	21	117	36	2	27	189	30	29	94	162	136	57	77	26	31	137	121	51	34	63	202	36	45	66
	FILIP1	85	97	9	42	1	43	226	102	90	194	57	43	8	74	111	26	0	77	154	83	175	194	196	184	329	336	67	198	39	58	173	24	45	52	66	250	206	154	43
	FKTN	25	66	13	39	2	5	0	78	171	49	23	5	77	103	28	34	281	76	1	157	1	81	70	104	197	105	86	10	140	70	125	28	45	27	54	71	133	110	142
	FLYWCH1	190	136	36	31	115	159	267	535	81	371	61	31	134	126	26	289	510	372	351	459	215	177	245	534	142	299	102	69	7	103	57	100	41	89	162	283	6	0	119
	FMNL2	72	11	25	37	99	5	279	76	7	67	12	43	15	13	41	12	127	29	4	136	28	10	5	91	158	110	67	27	42	63	39	2	40	72	80	183	0	37	51
	FOJ2	141	212	73	87	28	71	188	333	142	301	78	87	0	169	59	200	81	303	727	337	212	131	28	288	428	192	82	229	73	175	245	35	117	49	115	171	82	199	148
	FOLR3	72	48	103	148	27	45	312	419	46	43	98	94	145	27	42	64	98	110	71	31	139	10	6	151	69	77	55	0	87	289	242	22	23	69	41	51	90	112	41
	FOP4	41	63	4	33	24	42	129	75	14	61	32	52	1	70	6	59	142	154	143	166	176	145	139	70	158	93	78	60	4	66	41	43	57	79	126	142	0	39	124
	FRAS1	31	77	22	72	186	32	235	166	85	16	41	96	9	170	29	81	107	43	148	66	43	3	45	98	106	105	0	26	3	179	30	36	59	49	29	114	5	7	87
	FREM2	150	25	7	57	2	111	155	83	92	291	118	83	71	60	93	45	10	122	100	137	242	206	14	108	201	197	33	70	106	100	80	0	102	103	25	294	107	4	73
	FSIP2	19	21	7	19	7	21	38	0	91	60	67	9	30	55	2	15	26	18	14	8	127	76	157	58	171	236	100	59	6	3	4	33	39	13	26	239	45	139	25
	FURIN	1	107	53	33	34	27	134	56	2	109	106	137	31	165	170	161	179	192	204	307	196	113	108	179	210	82	59	85	12	21	1	23	62	65	63	265	0	139	202
	FUT10	94	88	20	28	7	16	342	265	32	194	62	64	0	141	55	94	120	131	1	369	115	110	128	197	300	195	8	274	196	51	173	67	46	38	70	162	315	169	85
	FYN	97	39	86	263	83	36	80	89	126	310	135	194	140	136	68	132	149	70	245	283	97	21	0	67	122	89	312	116	152	177	313	18	154	30	48	74	223	68	24
	FZD6	204	120	7	101	16	129	267	231	73	215	18	193	24	231	184	97	80	302	1	422	220	154	301	238	288	279	104	227	162	167	192	130	75	243	167	421	0	225	103
	GABBR2	184	93	22	9	7	17	241	198	298	342	146	16	35	394	156	24	100	299	9	41	477	471	0	82	526	342	130	79	75	244	38	148	3	115	57	190	227	167	25
	GALNT14	247	175	50	192	9	73	489	418	107	508	237	15	198	337	12	328	115	410	460	382	441	219	221	290	562	372	266	0	43	353	242	171	54	246	200	76	434	176	117
	GALNT18	162	168	16	80	130	99	470	432	85	398	117	226	14	176	102	322	296	430	665	990	172	27	322	470	543	561	175	0	170	428	156	49	199	147	162	351	15	257	203
	GAS6	72	164	4	11	2	42	306	293	164	188	41	32	130	333	0	52	235	187	341	298	286	190	86	180	24	193	66	153	71	121	123	10	89	10	122	187	37	170	188
	GCC1	208	366	52	74	121	242	495	605	184	718	115	416	311	602	268	417	816	593	809	558	710	1384	726	783	1011	809	322	91	168	320	244	31	246	257	326	875	0	525	442
	GCH1	61	88	60	112	2	46	163	154	235	351	244	64	0	186	94	43	304	95	122	296	295	254	279	239	187	135	299	274	54	214	312	265	144	132	296	355	242	161	71
	GEMIN2	70	88	43	48	142	32	142	81	44	102	123	79	1	96	57	20	87	140	136	78	143	116	133	215	122	123	208	0	109	79	104	75	41	51	105	117	150	162	192
	GGH	99	39	78	135	10	0	209	234	133	279	33	91	82	166	82	133	38	41	169	249	136	12	14	100	144	65	141	26	127	49	157	102	108	58	14	100	1	82	22
	GHR	1	58	14	80	39	1	5	50	5	114	80	101	3	91	72	41	120	94	302	169	105	43	130	182	29	7	40	27	5	42	99	63	107	37	108	13	0	70	109
	GIPC2	145	144	43	142	0	58	241	264	113	219	37	382	72	364	354	186	48	156	520	706	217	31	50	169	236	34	181	73	159	139	365	66	208	124	26	66	204	278	29
	GLB1	238	298	74	55	27	70	284	589	673	342	268	214	174	342	187	319	191	618	116	542	379	709	442	605	680	279	311	277	79	239	291	138	77	269	296	691	0	464	495
	GLDC	232	259	70	73	357	522	356	2088	151	491	140	528	308	489	136	1325	1033	830	1795	2111	665	100	355	918	1293	1504	0	7	1007	523	672	293	417	135	136	1033	7	513	144
	GLG1	8	161	58	38	39	110	340	625	218	221	391	336	117	368	189	400	566	368	1357	867	521	292	272	284	490	675	41	0	205	236	255	1	253	75	151	420	248	197	237
	GLTPD2	82	41	30	37	0	10	62	56	43	116	28	50	24	92	48	121	5	35	40	140	100	5	1	40	51	67	52	1	72	33	111	6	43	29	8	46	28	33	51
	GLUD2	5	32	15	2	5	1	58	20	6	23	0	3	2	23	1	6	12	62	5	89	34	6	1	4	28	1	35	2	8	2	20	54	27	14	34	3	6	1	2
	GLYCTK	101	188	52	370	0	39	246	406	114	490	167	139	198	428	330	390	489	261	576	734	190	120	75	241	216	200	66	187	95	150	337	95	240	110	40	79	112	52	159
	GMIP	83	142	17	8	94	112	295	140	156	494	113	116	114	291	15	35	336	514	114	374	707	712	281	250	472	322	134	203	125	119	54	100	39	170	213	460	0	313	89
	GNG4	427	522	367	132	1247	1037	472	232	501	77	2324	739	1161	183	0	6	4598	345	101	122	834	94	3179	2246	347	363	564	1341	25	608	986	2425	47	458	2208	233	566	653	2608
	GNL1	93	275	65	101	193	194	524	674	64	231	376	222	332	214	46	155	641	407	731	564	481	263	223	815	406	546	227	244	322	369	262	321	87	285	272	531	0	538	510
	GOLGA8A	25	69	7	3	2	4	11	16	3	19	3	4	8	66	44	33	74	32	4	57	49	36	0	14	18	16	86	168	4	28	10	34	22	29	25	59	23	36	1
	GOLGA8B	6	26	2	11	18	8	39	64	1	20	1	34	0	30	4	18	24	25	1	76	34	22	1	32	65	14	13	11	2	20	7	14	30	10	47	69	3	14	64
	GP2	132	160	39	40	95	91	97	305	73	46	375	163	201	140	0	25	225	136	3	168	102	73	313	330	106	20	13	147	62	133	168	53	52	61	196	61	68	44	227
	GPAM	61	171	76	41	195	21	57	405	32	158	19	49	124	102	223	131	765	171	218	350	128	354	270	284	633	105	324	108	51	108	32	0	160	61	59	495	100	33	124
	GPC5	343	198	90	87	15	79	2216	1792	67	98	678	496	140	71	160	273	661	407	46	158	301	33	98	837	105	62	28	85	126	1245	466	289	138	118	100	59	0	90	34
	GPR110	267	136	85	15	246	280	250	455	423	500	0	210	161	373	234	428	5	331	995	849	645	682	389	642	972	478	304	43	374	234	224	73	159	306	240	212	310	231	402
	GPR155	75	5	28	23	3	53	88	135	112	47	53	75	24	81	16	105	295	28	190	132	81	4	32	111	15	11	1	0	18	75	36	3	50	43	13	42	43	142	38
	GPR75-ASB3	4	13	11	14	76	12	29	9	8	17	44	24	8	8	6	2	85	11	18	19	39	18	88	53	41	18	18	9	13	26	25	20	3	12	62	22	0	24	67
	GPR89A	36	58	14	12	18	31	74	73	29	51	26	7	35	75	29	60	133	71	70	123	76	39	88	91	51	53	66	0	50	27	5	32	29	25	8	46	52	4	28
	GPSM3	1	1	3	1	5	2	11	6	11	14	7	8	5	18	10	5	17	5	21	11	24	11	5	14	11	18	35	29	5	4	7	9	10	22	5	0	14	10	14
	GRK4	42	75	55	56	42	44	48	64	45	25	38	65	6	78	30	65	34	23	210	93	100	82	73	87	19	39	71	89	51	60	170	65	33	68	63	1	0	63	22
	GRPEL2	0	82	62	54	97	114	225	260	63	191	83	143	21	162	217	91	133	118	275	424	202	57	179	342	454	159	254	353	83	217	69	114	69	180	180	412	79	94	384
	GSDMD	72	46	6	25	84	113	100	169	66	71	5	141	316	99	0	18	394	118	348	121	350	160	277	89	146	156	49	125	131	62	160	99	55	84	83	117	86	278	74
	GTF2E1	202	338	114	144	24	86	356	636	617	234	181	277	248	258	62	180	437	212	190	501	304	387	494	386	663	335	202	0	321	229	284	127	150	127	229	619	12	275	153
	GTF2H2	45	119	11	34	51	35	71	124	17	18	67	77	9	11	63	46	71	46	213	224	116	92	77	90	141	92	17	23	73	33	76	32	146	56	50	122	0	111	24
	GUSB	143	146	24	74	126	101	88	243	60	99	13	371	0	189	199	133	293	258	287	577	318	239	31	322	593	361	140	111	273	218	210	8	86	136	85	433	59	291	129
	GYPC	134	88	54	105	41	109	346	620	70	117	185	164	58	67	0	80	78	74	138	105	44	3	14	226	32	18	70	229	20	410	172	83	108	49	47	46	74	130	53
	HAAO	232	183	77	256	0	57	628	304	303	470	204	361	335	468	207	332	395	201	342	796	391	20	414	221	200	219	147	456	391	270	730	144	110	103	131	71	145	186	206
	HAUS2	54	40	41	53	41	12	89	87	58	73	133	104	0	32	27	55	238	35	104	72	236	110	90	81	192	118	64	95	89	101	105	72	45	124	117	235	364	125	77
	HAUS3	28	121	43	98	32	67	99	205	122	255	70	78	118	194	118	110	207	133	111	208	458	306	141	170	462	170	124	0	267	100	125	252	118	103	176	64	18	16	33
	HAUS4	80	105	28	17	49	10	240	170	112	162	110	64	0	152	45	79	130	86	221	105	219	209	125	193	83	81	83	198	43	95	141	98	27	47	100	48	80	59	106
	HAUS8	109	73	16	14	58	23	197	88	67	52	64	60	0	77	46	37	82	66	205	83	212	120	219	167	129	195	142	264	82	49	117	4	80	83	43	117	91	65	124
	HCLS1	51	25	17	3	45	20	37	45	357	64	0	64	81	7	230	44	165	160	266	131	390	565	246	87	182	50	399	17	105	56	10	88	119	160	133	150	217	131	77
	HDAC4	45	0	21	10	2	134	25	201	50	143	29	40	11	54	42	49	87	152	330	119	124	72	10	156	165	127	22	5	59	88	82	74	11	62	43	161	2	4	46
	HDAC6	92	356	56	93	157	343	224	689	321	395	88	298	0	683	37	301	326	784	353	184	726	566	209	572	603	516	91	3	412	375	763	305	202	138	155	548	63	12	125
	HDAC7	171	105	18	16	26	59	69	206	39	133	103	109	48	180	0	77	302	257	112	337	373	150	31	221	244	325	110	60	98	132	157	44	51	97	83	194	75	82	255
	HEATR5B	18	130	70	65	93	124	120	225	193	142	0	333	16	238	53	212	635	297	773	311	173	421	236	328	118	355	199	16	120	64	59	35	203	47	185	486	25	233	347
	HELLS	0	17	20	28	7	44	5	69	57	6	53	42	40	8	48	45	20	33	122	107	10	40	57	66	196	17	49	35	25	24	83	22	59	18	32	194	3	6	76
	HELQ	325	157	87	85	195	122	97	640	190	262	89	340	0	404	203	213	552	655	929	646	619	328	426	452	533	380	257	197	335	346	436	172	269	215	286	402	344	253	390
	HERC6	146	271	129	94	376	564	316	605	56	272	340	228	243	141	255	202	477	202	276	323	595	634	160	201	337	365	194	143	5	233	311	164	161	225	351	426	0	331	498
	HERPUD2	133	90	57	81	182	59	657	205	27	334	255	134	0	288	184	127	578	204	218	352	564	350	279	399	538	607	298	23	53	127	238	75	209	99	147	248	129	272	228
	HGSNAT	160	68	24	30	71	119	150	234	6	95	49	87	46	152	0	156	50	338	210	158	164	219	17	296	223	158	57	18	102	52	204	4	89	59	58	96	15	88	36
	HINFP	445	454	50	245	80	248	715	919	413	533	322	414	129	685	173	185	479	742	1050	501	564	434	580	544	909	653	295	0	423	454	612	133	395	374	278	286	422	405	554
	HIP1	203	161	91	60	128	98	445	413	194	97	213	77	69	74	34	94	262	200	92	398	155	17	30	312	28	65	34	176	156	184	46	0	141	47	32	68	174	195	39
	HIST1H1E	43	7	21	29	72	30	14	92	54	6	61	22	32	40	27	13	51	19	0	49	64	16	58	24	46	12	19	117	34	65	98	55	34	29	38	65	48	14	84
	HMBO1	174	138	57	65	28	196	138	239	172	272	299	156	558	476	0	119	309	431	1226	468	516	505	436	247	627	316	107	548	94	87	385	166	79	210	125	453	169	244	146
	HOA6	21	24	14	19	8	5	49	114	52	19	6	13	19	30	14	26	33	16	16	17	20	21	41	26	11	13	11	25	14	56	16	7	0	17	11	21	33	28	15
	HS3ST1	55	36	26	10	10	4	46	33	155	172	0	25	117	147	74	34	29	88	81	24	140	92	75	64	94	105	41	46	104	63	24	8	98	10	59	97	214	44	77
	HSDL1	173	146	23	46	49	101	394	317	2	126	24	214	0	72	55	53	471	387	240	202	443	355	57	283	113	258	183	9	117	216	162	98	190	29	156	215	97	44	350
	HSH2D	254	154	31	45	55	142	283	104	334	296	132	50	102	100	0	50	58	126	49	38	304	465	392	258	338	84	229	34	228	178	196	253	67	143	198	196	253	98	176
	HSPBAP1	119	103	59	72	0	63	156	288	264	295	224	80	302	147	122	119	567	302	198	230	370	496	221	285	543	481	289	627	244	273	206	86	278	182	132	328	546	198	148
	HYKK	15	77	94	72	21	83	544	297	9	184	123	139	92	98	0	99	228	102	165	379	218	61	156	198	114	211	52	316	116	150	195	131	59	109	131	109	104	192	157
	HYLS1	164	149	92	62	114	50	56	501	230	216	0	109	180	136	173	111	337	281	278	117	112	119	212	287	255	32	88	208	107	175	165	54	39	76	178	144	394	357	169
	IBA57	27	157	41	75	77	71	136	90	46	197	45	72	105	50	101	6	145	198	186	128	172	162	104	139	144	107	133	9	164	65	137	28	74	107	82	93	0	60	110
	IER3	18	6	8	9	8	2	20	37	1	4	17	3	8	8	12	14	3	10	5	18	16	4	5	18	15	1	2	3	11	33	23	4	5	11	3	5	0	11	6
	IER5	73	25	30	84	62	17	214	217	87	233	0	21	105	94	54	62	154	118	238	490	124	264	127	143	460	256	127	86	77	254	162	66	122	100	131	440	71	261	41
	IFI27L1	40	22	26	6	27	18	72	76	97	44	45	40	140	23	35	40	73	7	70	19	25	15	44	90	31	17	58	40	25	22	21	15	0	18	30	38	50	87	122
	IFITM1	65	34	26	19	248	186	255	141	136	18	64	39	54	16	0	11	81	13	41	68	60	17	8	35	22	11	79	111	36	87	81	61	18	22	38	22	14	23	6
	IFNGR1	83	206	78	107	181	125	257	529	241	443	6	161	0	332	85	219	224	232	472	520	628	291	174	353	697	447	238	500	137	126	233	76	190	272	164	489	9	275	50
	IFT122	107	106	61	106	15	271	381	796	27	214	3	315	16	451	0	294	399	681	874	1019	369	250	508	663	837	596	166	5	114	212	344	9	297	180	186	469	31	210	66
	IFT80	12	88	29	77	107	73	78	68	12	40	68	173	0	22	68	67	92	71	114	138	69	65	99	159	150	31	31	137	53	51	70	173	66	56	76	108	5	96	88
	IGDCC3	22	87	2	4	4	39	7	63	72	205	6	75	4	114	124	60	173	102	30	166	108	230	143	51	345	185	105	283	18	1	0	119	148	117	61	242	193	24	65
	IGF1R	59	15	22	67	38	77	153	179	21	75	112	154	38	122	13	45	238	121	199	119	165	73	128	84	81	117	40	148	23	83	76	59	54	57	47	79	0	27	87
	IGF2R	104	41	36	20	50	97	12	194	31	90	90	17	145	141	24	95	226	239	427	435	136	40	6	210	258	153	30	95	101	142	172	24	29	2	83	306	0	93	146
	IGFL1	110	63	39	29	19	7	105	0	3	50	312	99	171	100	425	173	163	342	159	126	768	603	204	212	235	247	41	128	426	38	159	158	94	335	144	312	15	566	193
	IGSF3	55	74	2	8	68	0	149	57	16	61	87	2	161	86	15	88	83	41	68	103	57	70	192	174	176	43	59	267	50	77	29	55	71	3	45	173	21	65	18
	IGSF5	43	21	38	40	90	55	43	57	75	7	54	12	123	26	9	31	180	22	138	92	49	7	74	65	104	70	134	267	119	57	65	86	41	33	100	75	0	85	64
	IKBKAP	505	298	83	180	93	244	867	512	242	430	535	469	397	428	311	415	651	908	884	969	607	1045	157	626	729	627	275	416	179	318	187	170	66	335	425	819	0	675	188
	IKBKE	79	208	43	18	35	202	269	152	0	318	78	159	352	161	28	9	574	471	124	207	407	459	166	260	403	487	104	122	85	126	303	34	91	270	147	452	255	253	420
	IKBKG	40	45	22	15	0	9	122	110	72	85	39	23	115	82	51	34	116	156	158	103	95	120	137	146	148	144	82	119	59	20	54	32	24	51	58	133	45	30	51
	IKZF4	33	17	36	34	20	22	9	141	2	32	1	1	30	38	4	31	26	72	50	135	58	6	47	13	42	27	28	1	15	30	35	33	9	11	11	15	0	57	2
	IL17D	19	38	4	19	4	1	0	36	90	52	66	29	4	49	2	9	18	33	27	46	142	170	11	32	102	51	15	7	28	17	11	60	2	26	36	37	1	90	42
	ILVBL	82	204	94	76	20	162	192	335	234	253	210	301	253	387	121	248	381	482	364	495	461	353	259	264	398	391	83	236	203	299	247	15	173	149	184	420	0	345	163
	IMPAD1	67	37	47	54	107	134	132	77	0	66	50	80	242	152	8	70	146	174	152	78	174	90	117	186	65	2	36	9	88	16	175	58	153	23	80	231	128	103	66
	IMPDH1	253	480	121	56	216	104	490	585	235	154	512	216	451	324	172	211	1150	242	502	387	369	161	764	920	358	619	129	361	183	361	440	218	95	213	667	249	0	439	161
	INAFM1	63	11	12	8	25	18	87	35	161	51	34	71	67	11	30	17	93	26	45	30	96	45	57	90	100	63	69	58	18	60	119	16	27	58	53	72	0	45	64
	IPMK	25	22	14	44	6	36	103	125	9	50	5	28	1	51	1	22	74	21	0	22	107	42	23	24	71	39	11	15	20	44	56	96	77	41	79	149	5	53	18
	IQUB	8	25	11	36	16	66	38	280	13	98	60	137	0	126	128	250	69	113	651	541	48	22	238	267	739	323	44	6	206	114	138	44	32	42	65	154	27	64	108
	IRF2BP1	35	31	13	6	27	18	17	93	46	68	9	39	52	25	26	23	80	36	34	63	135	90	43	93	85	41	9	15	0	50	60	32	6	35	75	65	39	19	23
	IRF7	22	51	20	15	192	40	82	82	88	56	71	21	58	48	28	60	57	59	35	86	134	50	64	80	117	74	48	169	39	31	103	80	53	70	56	18	0	84	38
	IRS1	13	10	2	22	117	49	51	108	74	54	39	39	29	39	2	16	19	75	101	19	47	43	0	65	97	72	77	29	11	44	48	8	8	23	47	64	60	15	47
	ISYNA1	210	120	94	66	124	88	383	809	44	171	103	63	293	310	132	221	289	535	337	767	924	399	645	736	322	779	70	258	105	400	118	0	145	303	220	367	134	313	190
	ITGB6	143	250	68	127	37	160	402	225	353	182	53	312	32	257	10	172	181	166	698	74	222	259	337	211	483	301	151	28	110	130	221	130	54	193	69	190	0	122	425
	ITLN2	25	39	9	5	35	60	7	50	31	10	1	10	250	33	116	32	51	23	121	40	139	16	162	182	36	38	21	364	0	39	67	57	26	45	135	33	44	75	190
	ITPR1	54	54	28	83	49	68	232	288	93	151	31	84	1	64	1	180	207	201	73	255	256	8	229	211	345	140	101	1	48	129	243	66	108	42	41	248	0	41	162
	IVL	9	33	18	10	4	0	2	5	173	245	97	56	3	104	209	55	64	186	445	231	281	431	154	75	136	140	228	175	155	35	127	119	152	216	112	277	42	299	191
	IZUMO4	11	23	4	8	17	9	15	32	3	28	14	23	79	36	6	11	46	26	0	30	41	10	54	30	23	17	29	41	14	19	38	17	12	8	27	33	18	12	14
	JADE3	216	54	18	4	0	123	56	226	84	20	166	52	1	157	44	29	25	34	2	170	142	182	258	7	218	76	77	132	20	50	10	27	77	83	76	172	3	120	26
	JAK2	102	78	93	53	32	215	514	230	9	411	78	408	98	440	88	198	228	428	536	496	394	403	457	441	1114	367	90	40	77	83	85	211	100	224	120	705	0	4	163
	JPH1	17	54	26	22	13	75	104	7	80	107	118	11	16	1	0	35	82	58	2	9	65	61	1	35	195	61	154	24	159	33	64	8	40	52	28	134	130	101	101
	KANK2	5	86	46	73	113	118	118	142	1	196	66	205	28	69	40	57	0	37	75	351	142	180	7	201	364	150	28	23	59	90	103	35	83	32	73	99	330	1	6
	KAT2A	76	95	20	5	39	52	106	151	14	183	32	108	36	92	120	31	136	223	0	120	186	107	266	140	132	271	17	105	70	52	9	117	24	142	45	173	7	50	41
	KATNAL2	31	50	34	62	84	116	132	674	105	110	69	143	0	93	46	159	139	187	94	352	101	67	151	209	78	205	74	42	164	178	272	27	111	58	48	172	2	173	33
	KBTBD4	105	193	89	74	0	57	237	404	152	399	166	164	189	302	118	127	551	399	550	344	478	408	433	741	386	258	136	252	382	155	207	153	126	167	160	227	339	303	184
	KBTBD6	0	103	192	14	170	206	320	467	134	252	155	195	192	133	122	182	242	306	162	537	412	869	181	389	387	326	157	16	276	195	430	89	157	195	291	568	103	99	201
	KCNE3	43	16	52	152	114	46	240	168	5	92	55	141	138	136	142	230	76	93	234	287	39	1	132	245	75	98	13	0	142	121	155	100	104	73	165	166	92	35	160
	KCNS3	165	223	6	16	262	122	42	184	428	311	326	272	0	608	423	180	102	325	969	552	1178	860	407	735	663	485	189	307	367	181	138	139	238	598	265	299	169	645	438
	KIAA0391	16	11	5	12	13	5	17	37	13	13	13	13	0	12	10	6	43	15	44	17	17	23	29	22	62	30	47	19	24	14	16	31	33	13	35	11	92	3	73
	KIAA0513	118	93	17	26	7	17	56	50	30	72	127	26	187	141	0	94	36	60	152	95	135	220	64	84	112	81	12	117	156	51	66	98	61	60	60	70	43	53	248
	KIAA0556	38	19	14	10	15	118	1	12	65	89	29	100	156	38	37	109	182	48	214	179	256	64	225	151	156	270	151	17	0	126	108	66	16	84	53	187	116	53	143
	KIAA0895	183	154	101	57	0	20	120	279	30	204	220	67	2	287	46	140	181	211	526	310	351	170	290	390	166	166	105	41	97	138	114	61	131	160	194	321	2	166	42
	KIAA1324	31	128	36	28	6	375	2	85	92	0	130	12	5	43	12	34	206	221	5	1	157	152	75	136	56	145	90	12	24	103	148	149	29	29	92	126	140	33	35
	KIAA1715	10	52	23	22	51	62	162	46	6	58	8	86	49	25	91	66	99	38	39	38	81	78	54	65	117	59	117	0	56	105	14	32	61	87	99	36	126	26	85
	KIDINS220	165	286	169	18	76	58	391	230	277	196	67	447	113	264	250	307	622	270	187	664	296	158	290	267	510	406	140	12	74	197	132	53	266	67	147	598	0	4	209
	KIF12	108	260	98	187	76	264	674	1306	136	404	102	215	6	451	185	482	801	500	552	757	426	84	207	788	462	444	79	97	279	503	296	353	281	262	167	285	0	149	161
	KITLG	267	126	122	48	77	297	288	521	83	131	163	249	0	185	293	364	104	178	568	572	245	39	162	348	124	85	90	143	113	322	378	248	181	79	275	93	83	66	742
	KLF13	17	27	3	2	0	1	30	29	4	31	7	1	31	27	31	13	25	9	32	38	45	33	38	23	30	29	9	28	42	10	21	3	4	17	2	31	17	35	16
	KLF15	3	19	10	28	7	0	12	33	4	5	1	12	6	17	7	2	18	11	11	96	9	6	1	4	16	14	5	7	1	7	27	5	7	2	16	7	7	16	11
	KLF16	9	1	3	2	7	9	1	5	6	2	4	4	8	3	4	3	4	0	4	4	19	3	3	7	7	6	15	4	6	23	7	12	9	4	1	5	6	8	8
	KLHDC4	75	211	35	45	122	96	0	241	95	228	270	220	144	289	118	58	109	282	229	132	339	284	352	214	226	352	160	98	144	101	148	6	93	146	173	295	139	113	115
	KLHDC7A	357	394	68	84	0	41	503	291	548	749	16	177	8	541	184	185	301	704	283	480	1385	1146	266	396	338	760	537	122	115	330	307	75	302	370	111	900	69	584	201
	KLHL22	194	198	13	63	20	223	73	300	86	325	0	91	203	189	115	67	348	155	240	150	118	174	125	189	57	162	46	35	125	272	163	185	52	33	122	42	2	217	341
	KLHL23	28	84	122	70	185	278	204	79	82	114	117	186	235	45	0	40	226	82	32	13	326	46	354	150	171	43	235	240	21	131	71	117	122	157	204	102	122	83	234
	KLHL26	81	126	45	5	9	30	221	190	131	135	179	42	3	200	121	19	176	114	207	186	355	236	29	153	195	125	11	186	65	109	48	43	37	103	33	106	0	99	7
	KLK1	64	55	15	19	105	38	183	57	32	2	71	93	61	53	24	17	196	60	91	234	151	8	69	48	61	26	58	26	2	113	123	48	26	40	66	31	0	20	55
	KLK11	191	139	107	58	217	203	63	68	247	55	250	102	553	62	0	22	357	77	252	91	211	29	344	345	112	143	237	688	27	64	215	281	38	58	304	99	212	142	247
	KNSTRN	59	96	31	18	0	19	483	371	81	74	132	212	383	245	61	17	147	125	234	248	142	176	280	286	152	113	129	225	13	183	73	186	71	134	222	50	97	437	154
	KPTN	89	49	56	53	105	17	219	119	7	64	139	73	19	10	93	85	257	49	100	85	294	110	189	148	79	116	12	100	34	63	114	0	36	62	123	21	74	118	311
	KRBA1	30	39	2	8	46	21	29	71	30	76	39	12	165	30	82	19	96	129	0	67	168	129	34	69	177	52	49	18	76	28	85	20	11	68	45	106	35	84	59
	KRBO1	2	7	5	4	12	4	34	21	22	7	17	2	43	17	13	5	42	6	8	8	41	29	25	50	30	17	18	65	30	17	19	12	5	7	4	10	0	9	25
	KRT80	0	61	48	100	64	49	253	22	376	335	137	105	168	322	151	73	295	350	371	1129	508	500	511	311	378	325	395	285	341	184	168	100	257	174	110	547	203	306	482
	KRTCAP3	78	55	54	52	106	47	77	83	29	76	113	122	185	47	45	0	160	70	32	79	168	114	243	182	147	73	115	433	46	46	124	162	147	100	98	44	190	139	118
	LACE1	58	95	23	30	16	38	4	151	220	48	82	8	68	154	58	36	108	69	104	173	37	218	134	117	114	183	85	0	45	51	176	43	26	81	45	117	78	184	97
	LAMP2	288	232	115	153	92	73	438	444	157	140	333	324	266	190	187	161	649	277	307	86	261	154	428	403	176	154	104	251	175	184	336	183	128	97	174	169	0	247	205
	LARGE	12	47	53	57	50	13	66	108	37	71	78	42	80	109	96	76	62	136	549	216	105	201	41	223	197	249	155	1	70	63	84	25	106	60	36	194	8	0	95
	LATS2	0	90	42	14	135	40	213	101	90	56	20	135	8	88	25	60	24	32	264	143	150	85	30	55	56	116	85	16	123	70	92	48	10	75	53	85	109	38	101
	LCA5L	57	30	48	77	3	69	204	120	46	20	65	4	13	82	35	71	96	63	5	54	157	74	54	171	89	87	105	79	110	58	115	96	60	35	35	56	0	17	18
	LCLAT1	0	87	30	76	36	38	115	118	13	57	7	9	86	76	55	57	87	48	137	124	30	24	32	158	54	58	22	115	31	34	114	60	60	59	32	83	122	25	104
	LCN2	52	47	148	35	64	145	72	17	251	115	77	54	45	26	126	95	144	141	1034	1161	93	82	208	147	277	66	266	0	17	50	49	194	553	25	130	108	220	150	214
	LDLRAD4	137	98	94	52	161	77	204	75	204	20	133	40	530	5	0	17	274	17	19	25	175	55	170	125	124	64	384	602	27	167	171	229	42	119	151	219	343	155	209
	LDOC1L	16	175	38	122	44	58	133	365	115	209	199	61	1	240	246	37	182	386	502	39	428	523	188	270	249	140	321	535	97	171	61	69	135	110	142	205	0	35	300
	LEMD2	44	55	50	66	43	105	163	281	36	140	208	132	176	334	102	123	70	187	424	317	95	183	266	295	242	349	89	257	5	259	88	77	103	133	111	245	0	193	228
	LGALS9	23	4	29	13	71	12	83	19	66	39	57	40	0	14	17	15	18	17	63	46	110	113	107	25	34	43	61	26	10	41	19	36	23	68	47	43	43	98	51
	LIG4	0	17	12	7	69	22	1	76	161	163	81	143	52	215	121	65	97	108	472	195	306	408	223	272	44	72	51	9	47	47	217	16	6	74	76	305	170	86	12
	LIN54	111	82	10	48	10	45	56	195	152	149	125	40	0	169	63	18	112	157	271	165	252	134	432	291	373	265	133	18	38	79	2	30	175	77	28	185	4	223	152
	LIPA	64	183	109	62	49	90	260	255	83	143	78	253	0	173	96	196	49	148	229	227	161	132	182	137	297	77	69	112	194	117	263	33	96	104	62	186	277	418	12
	LIPT2	143	112	42	82	31	27	308	157	59	184	129	130	93	162	255	58	132	195	268	225	260	192	190	118	156	106	37	0	234	171	62	105	68	109	77	129	212	93	156
	LMBR1	184	183	39	124	71	63	370	338	136	332	127	138	3	286	246	179	180	241	140	297	276	204	455	329	257	201	107	37	47	96	49	0	54	114	253	109	168	144	79
	LMCD1	111	103	52	135	17	121	198	230	263	407	222	126	1	213	161	62	114	163	286	245	147	76	145	116	257	138	190	142	325	124	411	100	154	89	61	179	0	171	3
	LMO2	11	22	27	31	25	23	26	21	37	65	127	78	65	53	13	28	47	75	95	113	135	83	0	43	198	37	42	58	72	50	104	15	58	59	14	53	97	74	63
	LOH12CR1	9	62	6	14	38	23	257	138	205	89	48	52	0	62	61	47	53	169	163	96	160	54	48	134	49	25	30	196	41	63	50	43	11	44	45	104	75	64	21
	LONRF2	87	39	73	10	129	7	3	141	9	1	38	26	1	15	44	70	173	58	161	20	13	48	61	52	85	41	33	1	23	91	72	12	34	2	21	6	54	0	84
	LPAR3	0	131	20	6	57	1	77	56	3	1	51	75	266	65	24	14	39	29	22	4	7	14	117	206	65	43	67	272	8	85	58	5	20	15	114	139	69	9	238
	LPAR6	72	30	26	8	67	25	108	11	25	31	49	4	17	16	60	17	21	1	0	44	31	64	46	48	21	33	72	9	160	37	113	20	7	48	58	7	12	28	87
	LPCAT4	23	30	25	27	16	19	0	39	99	72	77	17	56	98	163	18	120	54	96	125	225	163	32	53	212	71	151	97	46	31	113	15	44	128	63	100	63	118	82
	LPHN2	60	170	71	43	63	197	196	241	0	366	322	299	12	235	63	436	456	67	232	607	20	44	2	174	698	281	214	183	67	336	154	81	157	70	97	253	217	247	231
	LPIN3	19	44	22	16	0	7	47	38	14	44	60	93	84	25	36	42	202	15	60	53	59	59	1	41	196	112	64	23	43	44	43	8	35	43	2	38	17	23	40
	LPN	64	121	113	63	150	120	391	110	50	74	1	151	365	161	128	103	91	74	131	218	70	76	68	237	223	108	117	48	73	146	76	139	30	128	67	80	0	12	71
	LRIG3	125	132	66	78	9	116	373	425	225	517	146	181	392	454	400	539	61	654	1264	986	358	515	473	659	885	973	159	122	98	198	84	0	270	215	115	699	211	265	148
	LRMP	13	73	21	58	96	56	95	89	343	193	42	247	325	86	38	113	98	120	499	166	241	374	18	175	488	234	586	0	121	168	115	31	215	167	227	243	162	157	155
	LRRC6	146	31	35	101	49	76	150	254	105	134	166	143	0	134	180	130	278	66	409	157	82	107	45	180	289	203	35	133	22	67	140	85	140	34	56	219	5	118	144
	LRRC8A	10	114	9	0	7	58	107	144	33	642	131	152	288	145	96	124	217	59	410	156	406	410	180	272	386	383	39	130	27	91	102	42	3	184	170	267	5	122	253
	LRRC8B	51	222	37	51	227	80	583	524	73	71	139	119	0	192	22	132	145	330	595	441	514	450	156	183	207	331	169	21	127	138	112	137	22	150	120	325	70	214	307
	LRRK2	71	67	45	155	282	185	442	689	92	70	87	295	191	211	104	363	242	123	17	701	173	33	31	419	239	344	59	35	146	255	222	74	125	101	54	375	0	77	177
	LSM14B	8	7	23	8	18	9	59	5	16	10	13	30	23	8	43	10	25	2	1	2	22	22	34	17	7	1	49	56	0	15	7	6	1	5	49	8	4	57	7
	LSS	15	189	13	47	134	218	152	403	46	377	72	135	242	336	148	125	399	536	179	114	285	931	313	252	555	550	74	0	26	81	54	210	66	105	119	607	26	129	268
	LYN1	10	5	13	1	9	23	71	18	29	37	4	9	0	7	20	37	8	3	154	102	17	4	20	42	11	15	43	6	12	20	26	7	63	5	8	2	18	13	19
	LYSMD1	9	38	29	3	32	7	1	10	73	58	0	1	1	1	4	2	70	2	14	6	3	8	3	7	48	7	1	3	2	9	4	35	1	11	21	30	13	3	27
	MAML3	156	152	5	22	94	4	59	121	102	124	29	33	45	270	72	69	242	63	36	154	211	207	114	82	125	151	49	44	59	40	123	99	6	51	114	139	0	9	151
	MAN1A1	65	317	40	272	253	549	333	422	21	263	369	407	217	252	346	477	279	440	471	639	602	235	267	486	729	517	106	257	271	373	433	173	125	194	312	667	0	254	375
	MAOB	271	397	218	403	0	36	1188	1486	228	312	302	392	357	496	183	379	416	554	1073	958	246	40	197	387	265	382	169	195	267	608	704	188	238	253	203	179	59	154	226
	MAP1S	52	95	34	2	46	107	228	215	50	403	60	137	208	228	178	120	299	224	102	456	593	564	7	385	435	367	138	262	109	153	181	155	129	206	155	329	0	303	174
	MAP2K5	104	58	52	64	0	88	66	210	167	449	277	119	26	213	81	171	366	154	305	369	440	260	288	352	243	488	197	148	61	215	480	70	76	266	256	305	28	225	155
	MAP2K7	10	25	14	11	48	11	20	19	5	11	24	1	6	20	10	3	19	6	23	13	23	9	25	16	13	13	25	5	21	12	31	2	12	12	7	14	0	1	3
	MAP3K7CL	16	63	33	42	58	110	2	300	80	124	4	73	70	34	47	44	0	93	74	143	106	119	1	158	255	69	9	195	102	77	81	59	60	19	29	78	6	34	127
	MAP3K9	24	140	90	34	0	44	187	43	372	252	14	6	76	150	106	81	219	146	4	189	316	447	501	94	115	375	105	28	79	95	106	35	114	49	104	167	213	128	74
	MAP4K2	102	122	29	18	25	76	91	212	47	150	87	58	41	63	37	71	50	67	5	47	208	110	222	244	85	41	0	118	157	50	174	64	16	67	131	156	19	14	239
	MAP7D3	29	34	13	15	63	45	215	74	15	50	115	79	9	81	9	45	4	76	120	193	174	50	59	114	306	72	29	0	73	106	90	14	55	41	44	60	11	8	198
	MAPK8	132	119	44	99	95	93	297	324	38	125	165	170	130	194	106	174	393	266	323	239	310	102	137	297	217	222	266	397	157	140	192	131	72	97	129	324	0	253	586
	MAPRE2	365	172	77	94	114	102	613	814	68	231	147	477	87	139	56	342	167	334	404	515	250	58	234	517	305	170	82	2	198	260	119	97	231	145	42	46	0	62	262
	MAPRE3	7	36	2	25	20	32	132	176	9	63	36	41	140	84	26	57	75	83	72	112	88	93	74	225	102	38	130	0	63	40	55	14	82	90	101	46	61	44	40
	MARK4	1	1	23	5	28	20	17	5	31	23	6	4	1	12	0	7	12	4	7	17	73	22	11	28	36	27	20	8	14	5	36	3	19	21	49	26	3	61	123
	MASTL	18	35	21	5	1	49	5	28	86	72	0	76	102	62	97	38	66	80	324	257	288	175	8	119	156	131	5	77	104	49	2	164	72	74	51	126	67	81	151
	MBD6	3	1	10	7	29	9	40	2	35	7	60	8	4	9	3	4	17	3	59	9	33	13	23	17	18	9	21	32	4	21	0	13	6	9	10	16	2	5	5
	MBOAT7	11	16	10	0	15	18	8	46	43	26	6	44	17	30	25	22	28	13	42	63	42	42	14	14	49	20	24	22	52	6	42	3	7	34	18	38	43	11	7
	MCTP2	122	199	44	34	76	166	21	290	133	94	148	170	102	292	4	50	243	84	30	95	295	312	127	327	95	116	28	247	80	59	106	67	119	103	58	303	0	76	360
	MDM1	115	98	60	27	145	79	289	152	208	144	107	141	121	128	11	213	209	245	447	340	312	206	158	288	282	154	123	0	92	159	11	119	63	205	93	153	202	165	140
	ME3	123	364	118	7	174	129	727	1028	256	477	59	229	373	201	196	233	502	467	1057	554	796	628	504	662	426	678	502	0	343	358	143	294	165	333	196	427	628	260	154
	ME3C	15	114	19	6	7	59	112	148	183	65	80	158	1	144	0	40	59	172	121	187	84	122	148	294	142	83	15	127	77	60	142	78	147	55	56	129	171	104	4
	MED18	43	87	41	41	15	92	105	434	303	57	47	67	2	38	41	72	267	100	189	190	155	159	281	182	347	291	225	82	81	269	218	305	88	163	266	363	0	350	243
	MED26	11	26	8	19	63	4	79	84	22	58	14	57	0	40	37	35	95	84	15	134	94	64	100	92	121	111	14	8	18	25	20	16	29	34	42	71	34	48	57
	MEGF9	72	6	16	24	21	37	117	74	38	133	96	82	260	214	77	140	4	219	196	302	422	198	164	96	182	198	105	33	96	71	280	45	53	108	110	221	0	154	155
	MEIS1	39	58	1	6	4	8	119	88	229	87	3	31	0	71	35	16	106	71	100	135	123	122	34	102	184	108	81	92	5	71	9	14	15	29	46	247	35	153	5
	MEIS2	18	40	75	38	121	58	131	38	51	96	10	33	133	78	0	25	34	41	22	165	248	212	123	80	290	113	11	135	68	13	7	6	15	105	68	71	3	110	45
	MERTK	55	71	11	63	1	23	74	246	125	56	67	193	0	112	30	92	108	30	171	331	235	125	3	43	94	61	129	8	77	76	134	56	18	33	88	124	225	54	22
	MET	69	109	79	33	32	102	317	279	68	126	159	171	118	90	67	13	363	91	195	111	171	456	37	134	337	226	152	38	0	56	125	65	70	76	117	314	31	3	110
	METTL15	94	186	17	92	36	66	103	350	149	138	134	122	109	72	90	105	341	132	265	198	304	230	172	334	197	155	93	40	201	91	213	159	82	149	214	166	0	228	290
	METTL16	127	173	73	54	10	51	96	366	67	75	27	169	56	162	130	90	171	119	175	196	257	337	45	287	403	285	51	86	126	106	248	167	60	139	73	336	0	63	157
	METTL22	223	68	87	100	21	44	383	329	314	114	38	311	436	292	0	141	234	227	503	530	294	189	319	352	387	374	67	224	118	197	162	127	72	110	140	318	81	190	128
	METTL3	193	442	95	168	152	164	413	492	451	672	414	408	291	543	0	235	306	859	632	450	961	1081	876	876	1313	863	645	203	365	254	271	134	179	610	438	841	704	658	676
	MFI2	0	11	6	1	1	4	21	3	9	15	39	16	25	7	4	24	60	1	73	11	118	11	50	15	1	2	13	4	11	9	6	26	5	7	11	4	33	4	7
	MFSD4	146	118	44	44	13	197	527	913	90	543	185	200	1	149	131	157	491	365	722	725	303	148	77	494	276	217	138	94	85	385	572	91	165	149	114	191	0	170	156
	MFSD5	61	83	23	59	129	73	235	305	325	384	203	63	220	238	198	98	111	236	125	301	334	326	194	354	152	193	393	238	187	225	294	0	83	161	99	107	492	103	63
	MFSD6	38	140	24	77	16	194	287	327	33	665	141	379	1	333	314	245	37	442	303	612	253	525	348	438	577	273	214	0	144	98	262	124	161	82	191	566	467	27	196
	MFSD9	128	209	13	57	0	40	90	106	434	355	2	325	5	557	165	134	253	278	264	334	550	361	379	316	516	691	220	37	312	155	345	78	103	193	170	138	191	93	46
	MICA	38	19	13	0	57	45	36	1	85	33	8	36	106	33	68	32	3	23	17	19	39	24	39	73	90	27	77	76	5	36	29	8	10	11	42	53	136	32	47
	MICALL2	93	91	20	20	0	17	18	139	90	70	43	95	117	84	127	73	22	140	34	75	156	99	118	122	123	120	53	14	13	101	42	91	63	59	79	217	117	134	127
	MIS12	130	169	51	78	138	122	255	350	82	96	113	69	2	156	116	59	468	198	166	222	507	226	318	260	142	223	187	54	57	148	279	106	117	152	132	188	0	161	286
	MKL1	56	85	29	27	0	32	34	105	93	119	65	44	91	168	61	93	155	153	318	120	193	226	87	133	224	86	115	42	102	101	92	85	105	121	92	216	77	133	31
	MKRN2OS	50	42	43	16	97	4	116	101	220	90	120	41	216	61	136	34	56	88	116	102	245	156	218	193	266	89	93	0	69	63	117	102	84	133	246	104	283	190	1
	MLF1	158	184	76	115	164	159	714	643	365	294	407	134	302	321	414	298	542	319	579	400	579	464	639	608	526	430	343	604	583	321	377	243	126	353	252	325	0	388	478
	MMGT1	18	33	2	12	46	8	55	49	37	78	18	25	8	30	29	20	28	38	104	86	46	44	31	70	52	54	60	6	0	55	45	15	25	57	21	50	25	53	44
	MMS19	486	622	111	188	0	254	32	586	484	657	437	481	245	409	400	327	976	916	50	654	1007	2004	869	924	1506	443	248	76	358	504	373	454	385	412	592	1110	481	462	932
	MNT	2	2	10	2	7	5	2	7	5	8	32	3	3	6	6	3	2	2	9	14	19	13	1	5	23	0	12	4	9	17	32	13	21	16	10	26	6	20	30
	MOB3B	7	95	14	41	29	43	378	362	116	81	94	143	144	193	155	158	98	75	133	205	105	7	0	127	358	119	2	14	190	49	40	47	71	39	15	98	26	100	120
	MOCS3	92	83	67	47	31	38	66	231	163	258	91	241	0	276	52	120	5	226	256	158	441	308	88	231	232	313	99	130	2	183	296	50	25	155	196	262	197	166	70
	MOSPD2	83	162	23	18	90	169	142	429	35	443	185	190	240	103	0	267	341	333	548	203	470	445	266	361	357	687	423	117	10	77	208	90	119	152	127	510	459	150	369
	MPP1	474	228	237	246	128	137	868	1108	363	326	430	382	581	666	296	333	351	403	974	962	480	104	583	787	219	315	172	384	162	459	592	428	265	292	294	42	0	379	508
	MPZL2	113	160	71	30	6	143	255	216	122	252	193	162	255	82	156	93	215	132	69	222	812	524	128	352	427	327	207	0	273	94	241	139	43	244	167	383	279	596	318
	MR1	32	26	25	64	16	108	8	146	283	116	18	5	0	81	68	116	217	254	128	232	339	223	69	174	75	152	26	60	54	142	119	10	12	57	89	122	139	122	173
	MRPL38	2	6	3	2	8	5	5	17	12	11	24	10	2	4	5	2	12	6	3	14	11	4	3	6	19	12	8	1	2	10	16	7	5	5	10	9	0	8	3
	MRPS24	5	7	11	19	4	14	13	5	9	10	17	3	9	13	9	0	11	4	11	11	10	1	8	3	5	1	13	11	5	9	6	15	25	4	11	4	7	9	1
	MSL2	104	70	0	25	15	87	126	547	40	292	154	97	241	182	106	130	130	275	446	585	391	316	2	291	328	154	80	193	176	181	109	115	45	152	202	384	5	153	238
	MT-ND3	34	110	150	199	245	93	21	14	62	33	198	238	84	3	33	39	18	14	92	19	85	0	56	32	147	40	130	58	50	43	134	77	136	88	85	129	40	21	140
	MT1M	166	81	200	137	345	117	250	118	177	53	701	452	308	32	40	18	614	96	154	116	364	25	114	120	134	53	270	429	0	350	412	652	84	147	204	70	323	209	206
	MTCL1	16	38	8	66	23	90	113	13	205	217	188	158	40	270	149	29	143	198	106	107	391	161	85	141	164	341	150	210	205	68	105	35	75	150	117	466	239	200	0
	MTHFD1L	22	87	20	43	0	80	232	83	38	349	63	129	560	176	43	72	343	240	157	97	222	519	2	366	232	527	164	223	14	108	70	6	56	137	110	402	105	315	277
	MTMR1	76	37	18	4	18	61	288	207	108	221	115	122	11	211	12	43	256	191	343	171	180	490	272	305	228	367	54	0	108	276	213	62	113	121	77	554	370	100	254
	MTMR6	165	159	114	70	26	159	425	356	138	345	138	374	261	412	360	159	850	385	48	524	648	1120	253	527	1217	427	633	14	182	202	304	131	300	302	502	873	0	627	698
	MUC1	159	32	54	17	75	37	742	672	7	139	204	270	88	188	200	161	191	179	415	285	152	96	250	399	35	102	155	132	180	257	307	0	93	135	179	89	118	219	193
	MUL1	437	162	118	152	0	159	852	1033	279	485	79	286	343	337	4	299	710	512	493	708	143	319	422	554	491	363	184	45	298	418	151	93	150	353	109	305	253	435	115
	MYBBP1A	34	206	58	62	130	38	11	258	67	594	94	279	253	294	73	111	679	551	94	448	476	762	109	121	607	562	60	8	3	184	55	114	194	81	224	1131	0	263	333
	MYBPC1	82	361	151	68	459	66	270	305	288	169	369	45	621	78	19	0	2614	384	205	16	209	61	748	757	145	58	113	687	2	92	156	1278	97	102	810	57	94	203	894
	MYH8	72	53	45	95	0	27	90	186	52	70	37	77	164	84	22	46	51	39	86	211	98	17	42	75	73	63	60	41	106	95	157	47	69	47	50	59	189	42	44
	MYLK	23	74	30	116	46	22	672	688	87	182	196	57	116	231	98	79	448	229	435	306	250	46	164	199	133	152	15	190	30	103	223	104	80	52	73	116	18	0	110
	MYRIP	31	223	48	42	108	154	2	290	156	0	7	50	557	62	8	7	291	42	51	12	126	3	179	92	143	101	66	337	4	42	214	165	34	24	158	55	38	96	299
	N4BP2L1	28	18	7	2	21	59	270	101	60	52	66	43	14	10	88	4	142	68	34	127	36	0	148	87	140	7	94	172	70	131	35	7	31	31	58	88	77	47	97
	NAA16	50	132	36	4	122	19	476	348	12	95	96	232	65	197	141	139	0	93	354	235	368	258	159	147	181	427	24	108	56	164	224	80	122	164	95	410	6	56	53
	NACC2	15	29	0	4	56	18	56	101	17	63	99	83	111	72	94	40	99	46	88	48	88	108	40	60	124	36	57	171	12	74	103	34	41	24	70	80	3	139	216
	NAGA	5	88	21	71	116	15	99	149	82	190	185	77	1	118	85	81	133	233	138	365	353	346	278	203	235	121	23	139	109	119	63	1	105	86	96	277	0	429	77
	NAP1L5	60	36	61	32	2	38	48	81	3	64	0	49	3	31	20	36	33	59	82	32	112	62	70	104	19	87	63	22	15	90	161	105	68	20	152	38	6	78	200
	NBEA	27	90	35	46	109	154	44	80	0	25	24	93	108	15	81	100	174	20	13	194	234	58	107	113	171	114	58	338	171	42	41	29	8	22	7	157	3	7	234
	NCALD	126	169	51	35	301	172	121	140	233	128	83	163	337	185	47	26	167	108	85	170	45	12	228	266	252	95	187	238	30	85	181	259	75	25	168	52	78	9	0
	NCEH1	129	191	61	20	2	130	394	286	171	181	138	153	1	381	102	118	215	244	833	342	529	437	198	154	582	207	117	145	160	70	111	0	72	135	187	356	14	336	382
	NCKIPSD	167	136	33	2	22	143	184	299	54	75	157	276	138	277	45	69	133	372	46	74	189	324	169	196	178	171	256	0	186	177	115	165	24	211	181	199	223	220	282
	NCSTN	250	169	23	80	111	176	264	425	362	347	193	235	643	266	219	205	118	326	754	456	319	359	305	213	922	251	242	0	231	181	285	200	100	176	141	347	203	319	167
	NDN	77	101	52	41	63	17	222	182	107	126	195	71	210	129	123	80	202	141	135	403	400	163	204	311	116	68	78	0	203	220	188	52	73	44	183	113	2	194	220
	NDST1	20	111	16	39	21	55	3	116	2	21	47	15	25	82	19	53	201	43	244	75	125	43	203	137	44	20	6	217	1	89	176	0	78	87	88	102	1	4	82
	NDST2	5	8	6	2	12	3	0	1	12	14	7	5	17	4	8	2	21	4	2	12	9	9	12	7	17	2	13	13	4	6	7	2	2	4	6	6	16	3	3
	NEDD4	72	123	15	43	56	36	120	178	50	323	30	10	6	123	17	22	88	79	139	67	193	336	148	63	221	183	124	197	68	22	170	31	33	95	79	225	0	95	89
	NEFL	282	115	246	145	87	49	672	380	75	216	1	96	238	561	32	44	303	103	359	296	295	23	175	348	544	37	189	105	0	380	433	192	71	35	66	160	30	266	143
	NEK11	91	157	161	129	1	101	30	356	91	424	124	259	144	283	199	197	178	236	563	257	319	287	173	359	297	545	271	0	311	159	135	3	76	103	155	409	175	439	1
	NEU1	62	130	9	37	59	54	159	97	1	126	118	107	54	48	58	54	125	91	245	113	164	92	81	150	111	129	40	0	292	57	78	17	40	40	24	27	64	84	61
	NEU3	124	162	9	20	11	145	408	55	45	23	117	90	22	4	46	66	75	12	39	47	39	107	47	157	84	44	28	216	66	123	15	1	27	55	61	71	0	74	255
	NEURL4	23	21	17	23	32	3	39	115	1	90	33	24	44	138	3	45	0	92	193	27	127	87	1	55	119	47	74	61	41	13	6	62	31	61	22	73	6	121	44
	NFKB2	8	121	10	34	29	175	128	174	41	240	86	99	241	144	72	57	220	221	120	214	166	214	167	103	298	262	102	0	87	107	168	46	71	152	125	346	86	88	93
	NHLRC3	1	64	43	86	86	69	181	204	8	66	148	95	122	62	81	49	195	83	123	150	37	92	48	135	36	78	81	61	58	39	179	110	101	59	47	92	0	121	83
	NLE1	128	131	15	40	123	72	177	109	186	154	72	134	9	121	212	62	212	164	265	82	551	240	73	247	152	411	215	196	0	108	94	70	104	44	78	250	111	370	192
	NMNAT3	204	91	26	94	20	108	109	340	114	123	141	203	126	93	77	168	440	268	514	456	218	273	105	425	142	197	62	362	355	104	93	249	103	173	157	117	0	62	175
	NO4	116	122	237	368	18	101	416	629	261	790	336	389	0	614	225	396	328	212	937	863	170	2	295	360	640	418	346	18	307	164	138	184	404	133	96	323	219	196	2
	NOL4L	52	230	74	54	6	149	479	553	173	314	179	128	529	498	498	459	270	523	587	604	430	274	282	552	871	653	186	272	405	305	158	99	120	248	267	525	0	339	359
	NOM1	104	54	58	41	114	134	326	146	76	56	105	18	70	92	98	82	147	157	201	142	113	303	100	126	381	297	36	0	156	80	10	69	43	65	27	201	147	195	117
	NOP2	347	388	140	168	214	176	435	704	800	463	456	457	0	823	434	259	343	568	526	651	1032	1509	679	711	732	1405	158	937	572	350	123	286	281	470	457	988	76	478	613
	NPHP3	10	21	29	12	105	31	25	40	48	23	45	43	22	22	18	14	15	9	30	15	2	10	2	34	78	32	27	0	22	25	15	19	26	12	14	35	56	19	37
	NPIPA1	15	4	1	1	0	8	32	54	13	23	6	6	10	31	1	12	57	30	1	19	7	20	2	27	45	55	6	23	12	8	11	4	2	3	1	11	1	26	9
	NPIPB4	3	4	0	3	13	4	2	18	11	11	5	16	7	8	9	4	7	5	16	55	4	19	7	7	34	2	6	2	4	7	8	1	18	2	5	40	2	1	30
	NPTN	141	172	69	73	142	69	254	242	281	159	114	260	236	235	100	176	269	214	443	337	335	182	118	323	418	324	109	142	82	177	325	115	86	149	166	119	0	142	135
	NR0B2	245	173	83	115	253	138	657	1115	101	194	251	110	66	147	209	86	358	560	437	338	195	59	103	494	81	158	87	73	124	455	378	212	117	107	148	78	0	151	197
	NRBP2	11	19	13	18	101	22	115	56	2	81	5	61	5	65	61	58	161	72	0	36	76	89	79	134	155	7	5	163	33	26	89	47	20	77	36	23	12	16	18
	NRF1	74	156	7	71	111	41	126	388	105	84	10	132	3	202	25	163	187	198	318	87	170	160	392	134	493	389	60	212	179	161	71	100	46	160	83	378	0	43	61
	NT5DC3	22	94	46	12	50	41	7	21	19	92	10	19	23	142	7	27	224	105	57	120	31	112	46	44	160	65	25	45	107	14	102	42	7	37	43	42	0	148	109
	NUAK2	332	542	50	132	124	603	2048	2271	319	742	276	788	174	1179	239	1563	860	804	2585	2390	795	128	801	1357	887	519	70	299	416	625	753	70	627	300	337	420	0	428	651
	NUP153	63	82	65	33	31	29	85	96	160	105	163	62	0	233	77	139	133	86	261	247	295	285	98	163	442	492	150	52	61	66	108	131	58	60	81	367	67	192	136
	NUP35	99	157	99	60	20	57	288	444	47	187	241	192	91	211	37	145	299	112	463	344	498	221	549	271	471	101	161	69	0	230	205	174	180	216	201	213	340	228	170
	NWD1	130	56	120	43	213	335	119	157	228	11	282	173	583	17	0	35	612	23	99	18	385	5	541	324	158	75	265	425	10	78	282	433	38	59	381	134	53	63	508
	OBSCN	123	125	15	8	187	84	101	38	101	103	79	3	16	125	34	23	297	229	238	132	130	112	10	43	71	195	55	0	1	33	60	48	23	141	62	207	7	57	99
	ODF3B	101	33	47	0	5	48	61	95	106	49	51	56	111	33	32	11	108	20	54	87	172	81	56	45	60	65	104	226	8	94	60	85	33	26	86	64	57	86	73
	OGFOD3	59	88	56	63	68	34	93	130	40	255	168	70	131	144	0	14	171	53	243	122	170	197	310	142	65	150	65	207	97	106	131	111	58	82	41	102	1	91	25
	OGFRL1	65	88	19	3	84	29	290	297	83	123	120	153	198	123	43	29	129	86	196	163	63	80	107	118	114	154	125	100	43	136	78	64	35	23	46	73	0	39	11
	ONAD1	156	183	61	174	185	93	218	815	304	607	215	452	0	503	266	202	345	518	1159	433	633	559	384	637	708	503	146	220	569	428	415	88	90	305	287	293	139	478	359
	OSBPL3	5	205	97	119	4	244	456	659	250	545	248	615	13	396	171	197	113	374	517	1035	1127	871	544	716	343	326	87	0	217	166	177	61	243	165	246	467	136	310	553
	OSBPL5	66	40	2	21	49	2	35	51	104	82	1	22	152	47	31	57	217	164	236	338	25	91	61	80	145	125	21	5	18	39	0	101	19	101	30	228	25	47	85
	OSGEPL1	85	81	30	54	0	83	209	217	2	55	179	60	128	197	63	59	147	117	79	145	189	72	113	191	194	23	144	34	107	198	52	121	91	146	98	111	87	174	155
	OSTM1	31	61	42	21	6	18	39	66	128	213	77	56	117	80	3	18	63	62	49	59	32	49	45	87	140	50	87	202	20	56	60	62	33	112	35	96	0	89	49
	OT	12	6	8	27	4	1	12	23	13	17	18	36	2	8	21	12	7	2	35	8	19	0	3	3	22	5	26	17	16	37	41	1	27	30	5	11	4	11	7
	P2RY2	5	28	30	1	0	1	34	27	101	3	9	35	23	118	38	5	7	41	64	88	101	186	4	8	109	50	56	16	73	2	50	12	18	32	34	61	6	16	112
	P3H2	225	346	130	106	380	242	241	404	211	440	586	337	322	358	102	106	390	416	496	504	501	50	475	500	355	362	96	408	318	407	74	141	293	122	352	229	0	339	508
	PALM	36	55	5	60	57	36	81	256	16	105	54	46	28	131	47	71	117	77	96	192	265	8	119	70	29	54	36	96	39	84	103	69	59	80	14	25	0	83	52
	PAM16	12	11	1	4	0	1	11	23	7	18	9	9	4	16	11	10	26	13	37	12	17	18	11	29	14	6	24	14	19	6	13	14	2	4	12	16	40	32	7
	PAN1	44	48	41	8	36	36	83	91	150	112	57	50	12	162	83	107	105	80	12	201	141	92	20	124	52	92	41	17	42	57	38	0	55	34	95	180	66	110	136
	PAO	76	111	55	49	11	78	57	79	168	130	64	110	14	188	87	84	344	182	583	129	251	211	95	230	239	193	26	9	1	52	147	22	71	150	103	88	0	129	55
	PAPOLG	172	148	82	97	0	165	582	137	139	228	166	125	2	317	97	183	195	139	349	244	401	368	223	240	583	264	264	285	221	126	165	164	223	197	181	390	57	224	209
	PAQR8	240	295	142	53	42	115	358	169	92	570	245	46	0	469	297	411	368	304	562	444	274	782	491	379	618	756	175	2	388	131	60	53	250	336	173	635	33	170	227
	PARK2	235	180	57	113	49	41	345	427	72	225	129	253	19	228	72	340	376	586	812	806	694	353	195	974	213	271	55	1	53	253	568	107	278	178	259	114	0	276	140
	PARP16	3	371	46	104	58	28	533	496	182	410	126	161	0	287	154	192	403	376	245	427	577	853	317	501	393	333	188	45	277	134	279	165	84	226	152	285	139	184	313
	PBIP1	65	79	41	29	120	41	217	155	77	153	90	46	38	76	228	229	54	249	281	227	174	106	24	182	252	207	38	0	7	54	144	56	6	44	136	98	26	328	72
	PCCA	334	454	159	286	186	341	1319	2068	255	881	518	716	0	1038	510	738	972	1097	497	1467	994	823	762	1553	1199	1062	351	885	624	789	868	436	536	603	334	883	158	1020	777
	PCDH1	236	137	8	72	0	21	395	388	214	185	149	143	58	425	259	174	152	321	250	497	632	286	132	385	234	269	186	303	308	203	186	47	159	197	117	438	3	161	185
	PCGF6	60	65	72	95	69	15	120	46	81	74	56	37	65	48	33	83	457	121	74	88	44	183	125	58	283	85	64	103	0	55	110	122	83	54	108	96	17	106	21
	PCNL2	48	36	26	31	0	15	114	56	12	52	155	23	48	77	12	22	377	69	2	72	107	88	74	71	256	8	54	12	105	44	93	46	26	49	133	164	7	48	274
	PCSK6	50	106	23	10	9	15	4	125	118	180	25	23	3	169	39	32	154	37	14	243	157	149	0	63	196	364	104	61	267	37	62	56	62	83	28	296	48	56	58
	PCYO1	40	189	19	39	41	41	96	182	89	95	77	228	100	232	29	164	41	96	140	309	116	27	336	244	156	169	36	0	44	203	209	127	101	66	156	175	3	4	123
	PDC1	106	130	44	120	9	104	147	270	71	120	92	145	136	155	44	29	132	146	0	222	129	67	92	195	115	131	65	296	26	100	120	59	75	54	107	231	81	177	85
	PDCD2L	11	56	12	26	17	47	76	109	72	63	33	102	116	62	19	46	61	105	0	52	27	47	64	73	136	67	45	64	94	73	106	36	11	34	58	46	109	86	80
	PDE5A	12	50	53	35	83	107	35	111	1	216	37	4	0	119	56	128	60	112	1	218	83	314	324	118	163	207	4	19	116	113	179	101	22	41	48	95	125	153	238
	PDE7B	67	99	38	105	5	196	363	261	87	137	161	280	118	300	187	107	141	130	449	259	107	254	255	233	284	379	148	21	29	217	92	29	151	146	202	580	0	125	128
	PDGFA	29	37	41	17	134	26	57	51	52	47	91	11	72	45	72	9	153	73	128	38	58	16	105	136	54	95	89	90	0	69	53	165	31	28	75	61	3	37	49
	PDP	70	49	27	46	36	24	59	104	0	134	62	48	50	125	58	83	125	95	150	173	97	17	88	108	66	95	32	31	41	50	56	48	24	25	42	33	26	19	28
	PDPR	141	206	56	93	30	41	103	250	139	196	207	182	3	49	2	82	319	85	42	163	217	74	40	89	309	50	49	0	89	99	113	77	45	49	11	143	131	24	22
	PEAK1	74	0	30	8	41	15	149	127	114	166	7	62	29	284	7	109	15	83	32	290	226	155	158	67	108	28	1	1	39	58	56	80	31	36	85	105	31	83	49
	PEG3	105	31	24	30	0	52	32	44	106	56	2	80	1	105	186	71	364	124	5	288	364	498	2	169	100	192	4	1	26	281	9	29	116	13	84	33	2	264	87
	PFKFB4	68	228	8	0	9	141	419	70	174	762	2	239	26	237	68	53	545	233	508	137	529	758	376	311	365	693	224	203	126	128	151	24	202	286	138	412	172	479	315
	PGM2L1	1	63	67	70	154	124	35	121	90	51	52	26	0	125	3	94	53	77	1	184	161	203	63	100	251	172	76	216	51	85	15	152	81	66	45	132	17	125	66
	PHF1	30	135	72	73	0	87	336	391	263	164	52	105	58	200	9	81	394	99	190	282	115	59	190	327	114	148	93	121	51	209	215	171	63	60	112	149	113	112	62
	PHF7	102	78	22	35	10	64	157	141	1	116	46	86	6	109	0	60	177	87	291	208	94	95	215	169	137	86	73	39	70	39	82	53	31	56	58	26	23	370	49
	PHKA1	18	70	31	61	4	109	233	27	206	330	9	58	24	172	171	116	91	122	25	211	237	563	235	119	308	322	124	0	208	84	120	6	39	18	205	268	10	274	226
	PHLPP2	127	45	12	44	18	11	1	5	25	11	1	1	0	83	26	12	235	143	57	308	167	305	110	133	247	178	151	36	71	41	75	6	78	92	65	232	166	53	153
	PHTF2	83	17	18	26	80	114	0	150	12	90	39	118	2	294	90	226	11	79	43	313	9	32	184	269	241	223	10	1	41	101	87	37	83	19	67	291	8	88	158
	PHYHIPL	236	62	68	118	0	12	352	289	122	156	101	171	50	306	53	46	116	179	147	366	264	12	271	391	327	155	98	167	3	207	381	237	80	59	73	72	61	160	118
	PICK1	155	251	35	83	154	211	314	383	107	300	137	136	459	378	276	175	419	353	446	389	402	458	446	380	328	386	106	371	184	280	89	122	165	271	230	341	0	303	394
	PIGA	147	112	22	83	116	336	124	222	91	315	147	45	116	192	154	72	142	398	509	323	477	456	274	208	374	313	122	96	167	278	302	6	208	70	203	534	0	330	284
	PIGG	50	92	22	9	30	29	61	399	61	76	88	197	1	281	42	109	153	325	645	574	88	368	319	265	384	417	1	0	128	146	181	89	209	142	166	503	5	242	177
	PIGN	49	201	50	13	67	140	0	274	200	253	170	181	180	287	157	169	135	179	56	277	227	285	65	152	69	307	1	3	143	76	278	30	35	185	180	347	272	273	88
	PIGQ	118	150	25	44	224	88	240	439	266	199	153	265	21	295	84	363	128	682	663	959	614	139	286	350	312	277	62	35	170	152	202	60	197	263	175	599	0	76	225
	PIK3C3	264	351	67	166	84	160	613	683	20	667	277	411	777	407	267	317	457	485	1170	852	740	1011	422	622	1266	989	566	17	324	429	365	438	358	406	302	1054	0	512	395
	PIK3IP1	8	181	96	72	35	65	530	312	379	677	353	251	248	410	435	249	487	480	1397	680	863	982	450	860	1139	858	313	0	381	435	438	125	203	533	191	649	175	374	128
	PIP5K1A	232	88	44	24	295	93	101	280	129	122	167	52	433	66	54	77	186	173	2	73	386	58	297	132	290	241	108	403	66	99	512	124	166	64	227	532	0	185	459
	PIP5K1B	52	70	8	20	3	2	266	139	13	137	48	50	0	7	53	25	6	88	67	88	140	132	11	108	65	105	7	8	121	144	69	54	6	75	31	114	16	98	3
	PIPO	744	323	389	639	0	86	607	1093	395	1377	653	893	375	1426	503	719	508	480	2105	1366	448	21	138	148	357	480	401	362	529	370	1231	103	611	112	50	290	459	309	126
	PITPNC1	249	124	102	72	158	138	521	424	10	194	228	201	193	240	66	205	287	173	33	360	265	96	270	301	288	145	65	0	38	195	233	159	99	5	150	115	1	92	39
	PKD2	95	173	106	185	14	172	408	692	122	367	0	535	77	457	64	504	243	447	1012	774	256	135	87	677	767	664	126	11	288	362	167	230	283	83	133	420	58	317	152
	PKHD1	15	50	56	46	62	27	115	256	151	142	139	54	26	79	136	169	3	69	32	554	162	34	27	91	351	214	35	0	62	99	71	37	63	64	184	531	52	29	314
	PLA2G4A	147	204	6	25	109	85	189	164	194	329	229	15	0	313	52	91	278	144	242	132	597	673	359	230	522	119	97	29	91	102	147	58	57	231	117	302	11	488	6
	PLA2G4F	56	141	2	75	142	208	515	409	0	202	85	249	124	181	367	340	424	165	776	364	155	287	438	370	195	418	81	1	252	195	164	241	316	163	191	457	5	183	218
	PLAGL2	105	98	12	31	133	155	115	316	59	89	101	69	55	246	1	169	352	375	0	305	231	56	110	299	155	163	94	7	83	221	89	42	163	15	114	382	279	181	276
	PLAU	940	966	274	253	237	112	2810	2078	564	1101	408	711	245	1114	79	438	433	919	1600	1543	850	252	371	1357	707	652	188	437	152	1592	1535	207	751	370	372	409	0	514	243
	PLCB3	32	50	25	4	8	29	62	39	74	126	45	17	75	70	14	27	87	120	0	84	270	192	91	107	174	114	158	124	58	67	82	43	37	116	39	170	157	34	41
	PLCG2	144	282	12	64	0	186	1103	659	169	379	368	485	302	790	277	989	632	1299	323	1002	221	651	582	874	1246	816	73	411	600	1019	550	285	209	202	278	538	2	236	121
	PLD1	110	42	126	253	8	168	267	448	124	209	390	99	62	559	122	371	327	401	426	518	279	218	177	146	244	438	129	210	135	76	164	5	395	168	128	354	0	188	147
	PLEKHG1	79	228	27	144	14	116	622	297	588	632	63	157	154	606	85	105	83	593	1031	555	528	1730	214	403	1397	1068	207	0	108	242	360	9	112	255	226	833	11	262	682
	PLIN5	5	79	47	32	7	30	243	158	84	43	31	40	17	87	3	16	234	109	99	110	257	182	144	146	188	83	82	25	0	140	121	182	16	126	76	104	184	179	57
	PLNB1	101	147	40	69	143	156	44	498	42	172	360	311	84	302	28	411	454	305	96	826	227	102	337	220	508	206	121	324	214	262	278	59	184	85	197	301	0	89	367
	PML	75	205	58	55	29	322	326	275	41	404	31	204	35	401	127	158	335	486	519	574	523	969	324	344	515	368	140	185	247	207	202	95	80	375	181	458	0	288	220
	POC5	266	94	59	71	120	40	350	277	166	236	129	172	329	89	0	129	191	364	142	315	292	201	334	489	491	231	169	179	145	85	248	18	110	121	113	187	148	143	177
	POFUT1	87	399	12	2	202	40	103	186	6	87	437	54	125	294	55	146	110	100	0	319	94	298	17	330	378	214	46	93	65	97	69	17	236	88	165	261	4	229	187
	POLA2	142	91	52	39	99	111	95	112	3	195	62	47	190	199	113	25	58	79	1	138	142	215	392	160	170	245	5	197	8	4	64	10	103	95	5	74	0	282	181
	POLM	22	116	0	3	17	133	22	130	14	86	166	126	145	153	120	119	162	145	11	237	152	124	209	171	158	135	63	108	42	153	158	57	87	49	44	148	59	104	122
	POLR3B	217	347	61	70	144	207	290	398	134	434	181	411	172	643	172	173	152	285	338	458	392	660	237	424	387	321	313	507	0	279	130	233	151	223	240	726	3	241	300
	POMC	31	7	27	8	0	14	43	109	46	25	63	19	135	27	72	58	43	18	27	47	42	27	35	48	15	28	25	147	135	29	24	13	7	38	27	22	19	57	15
	POP1	75	28	21	17	38	25	190	188	60	104	52	71	29	127	57	20	362	137	32	205	159	79	259	118	304	235	87	198	61	53	61	0	63	124	82	182	18	61	85
	PPAP2C	0	115	63	39	141	66	83	155	88	240	103	120	71	167	55	27	223	151	71	83	369	117	130	127	55	84	252	80	35	130	366	53	29	77	9	55	36	71	120
	PPARD	139	164	33	5	0	119	85	497	278	185	184	101	121	142	290	88	271	335	248	381	854	574	185	335	418	134	53	56	34	224	63	37	97	71	184	421	13	59	301
	PPAT	104	92	34	83	30	129	263	165	99	95	72	206	130	274	45	85	236	162	640	365	440	285	358	203	354	255	294	249	168	152	287	88	48	211	120	295	0	167	281
	PPIL6	87	31	24	76	2	9	78	150	0	171	108	84	17	88	120	130	116	121	206	167	90	95	106	193	126	107	190	57	211	103	96	23	104	66	69	74	224	83	138
	PPP1R3E	27	38	32	13	28	30	46	99	98	138	35	120	38	81	22	37	12	151	179	142	135	44	131	202	133	104	25	51	101	115	146	93	4	49	48	40	0	154	19
	PPP1R3F	25	60	30	28	0	55	87	93	131	80	91	56	124	75	45	31	57	59	153	173	43	153	159	148	195	60	16	94	44	75	196	32	46	45	71	90	111	180	96
	PPP1R9B	26	8	12	19	0	17	33	20	17	8	15	13	25	33	17	18	8	7	15	12	42	13	15	20	79	40	36	93	22	21	24	18	11	20	34	19	43	14	6
	PR1	98	231	104	73	32	79	21	254	166	126	250	35	152	174	73	169	237	200	20	183	210	147	0	69	316	201	106	7	26	113	119	355	30	72	104	499	81	150	272
	PRAC2	99	53	29	41	72	23	137	52	143	8	124	80	241	7	0	14	464	26	29	12	132	25	180	181	136	58	157	223	14	54	107	257	11	99	156	44	119	118	205
	PRAP1	70	68	187	261	23	31	69	115	100	64	100	222	103	57	35	24	21	47	119	96	27	6	11	68	131	89	233	0	70	74	322	12	33	36	20	74	128	33	4
	PRCP	102	221	47	179	65	77	558	375	102	239	105	204	24	105	102	36	329	109	230	206	350	95	270	394	237	158	84	189	170	191	366	148	132	117	124	186	0	154	124
	PRDM5	25	59	66	50	95	28	28	151	9	47	10	85	134	13	180	72	88	49	118	111	42	58	54	180	159	41	53	179	9	86	1	45	71	41	43	19	0	34	95
	PRICKLE2	103	75	28	2	10	57	106	278	17	142	105	84	208	267	6	71	99	165	162	63	282	96	266	185	419	217	96	74	71	120	137	99	107	100	68	269	0	112	86
	PRICKLE3	4	43	14	7	0	15	19	95	83	129	32	19	139	53	42	40	274	85	176	175	282	212	174	149	102	243	78	75	12	28	93	33	45	74	64	190	32	120	2
	PRIM1	35	99	30	26	0	8	72	47	124	30	62	7	48	11	25	12	84	27	134	92	60	41	84	55	43	15	47	27	24	99	58	17	27	88	66	34	34	37	49
	PRIM2	611	412	173	133	828	336	884	719	708	126	1101	615	2000	351	105	125	2455	414	246	295	663	357	2080	1004	699	515	652	2038	0	345	639	1136	106	235	1015	378	1081	420	902
	PRKACA	5	8	25	27	9	38	73	17	7	10	16	19	26	15	6	31	58	18	53	50	54	41	83	21	12	30	7	80	43	23	71	60	26	30	27	28	0	38	17
	PRKCDBP	137	111	38	44	19	26	255	633	23	94	176	63	182	71	0	106	106	148	112	167	133	15	28	254	92	90	99	162	155	161	89	58	33	102	66	39	109	52	12
	PRKCE	135	57	50	92	129	67	73	268	30	139	91	65	0	130	123	108	113	105	104	390	174	199	161	116	185	167	137	182	140	123	136	36	76	85	66	280	12	31	103
	PROM1	54	177	26	133	124	336	339	349	1	232	202	541	0	621	240	573	677	275	1272	1795	551	603	352	993	1004	763	155	275	303	107	332	81	234	233	68	948	339	397	265
	PROM2	20	84	8	30	62	56	182	191	46	155	47	97	7	91	19	65	68	149	341	108	236	192	77	173	125	297	77	4	50	91	201	0	20	18	66	306	7	55	49
	PRRC2B	38	63	7	34	11	120	79	189	12	210	91	90	290	293	95	96	193	289	277	461	375	444	104	197	295	299	123	108	5	37	117	89	68	59	126	772	0	117	260
	PRRG2	3	5	1	14	21	12	3	25	5	10	25	14	9	8	11	8	34	6	8	29	12	8	1	26	20	11	7	0	15	29	38	8	9	23	31	11	28	16	40
	PRRG4	54	50	21	58	52	43	181	30	3	57	93	12	73	23	33	0	66	25	81	56	128	85	81	153	118	81	60	1	32	87	31	28	86	17	58	52	1	51	89
	PRSS16	150	99	64	40	17	0	177	211	57	231	80	24	204	150	259	78	673	181	355	130	305	232	369	332	331	274	203	115	255	116	105	147	117	100	363	307	102	263	301
	PRSS23	120	290	38	60	23	52	80	61	24	91	154	154	12	91	0	73	273	119	140	269	95	77	93	190	103	173	143	57	53	62	298	10	86	47	106	129	34	116	121
	PTDSS1	95	115	38	92	31	173	119	548	281	195	94	86	195	210	86	193	440	236	89	300	332	169	173	317	289	224	328	259	6	98	74	238	225	181	125	272	0	189	153
	PTDSS2	56	73	26	12	20	54	36	185	8	24	40	44	3	53	8	41	16	90	1	160	53	45	16	136	79	48	38	19	12	21	170	26	0	28	25	122	58	46	38
	PTGER1	127	116	40	70	26	86	74	134	36	87	116	87	101	275	808	474	81	154	478	890	435	24	253	636	225	146	11	70	867	161	492	79	211	224	147	77	0	426	331
	PTPLAD2	82	10	19	56	28	71	26	107	101	97	71	106	82	97	53	8	37	81	176	211	117	69	46	73	21	26	80	41	161	91	25	129	46	26	23	7	0	63	178
	PTRF	185	137	47	56	219	131	208	239	147	67	165	128	366	142	3	43	778	102	10	149	204	0	435	440	214	198	105	292	124	139	325	265	28	86	330	17	17	84	299
	PUS1	46	67	43	77	33	45	26	104	111	44	43	42	0	100	32	56	54	53	85	55	243	111	102	100	149	102	53	218	116	56	77	24	14	23	76	146	33	59	166
	PUS10	12	170	42	32	180	30	134	152	90	187	93	102	70	141	31	24	288	124	226	80	157	264	207	166	283	153	43	153	0	127	129	84	61	145	90	100	56	99	194
	PUS7	54	203	87	64	123	255	224	103	220	77	8	207	13	149	187	87	197	163	317	231	358	336	129	379	275	400	164	0	71	88	240	173	121	190	256	391	55	186	41
	PYROD2	56	67	42	3	13	50	65	145	30	79	100	175	135	93	57	35	170	128	1	75	82	105	53	34	231	129	92	359	3	31	38	238	42	63	60	296	0	32	38
	RAB43	12	18	2	5	4	1	10	20	21	10	7	1	25	10	0	1	21	22	8	19	42	40	11	22	11	29	9	21	15	3	18	2	5	16	11	31	33	10	28
	RABL2A	71	69	3	58	46	37	22	212	44	87	61	66	30	23	85	57	175	114	1	146	159	90	210	227	163	33	3	0	32	111	51	74	37	54	86	72	14	100	117
	RAD18	98	104	41	54	142	78	177	169	93	207	96	53	193	64	89	43	243	83	113	125	164	113	185	168	219	230	76	241	86	84	71	147	50	80	149	134	0	184	146
	RAD54L2	156	169	44	38	25	63	285	405	184	254	190	205	271	305	356	214	126	292	365	692	442	313	664	431	615	446	45	87	315	135	206	14	146	150	149	469	0	149	221
	RANBP6	161	167	29	83	20	115	526	400	211	472	11	231	0	427	89	106	250	407	454	389	218	441	558	585	559	380	170	78	114	208	133	418	176	260	175	492	2	417	332
	RAPGEF3	123	38	38	77	495	176	230	1032	52	247	292	344	28	744	286	770	201	721	544	1492	298	20	221	952	1351	709	8	382	350	439	293	32	273	93	169	759	0	93	320
	RARRES1	99	82	13	23	112	37	201	103	121	127	0	64	211	102	39	21	139	117	346	158	200	285	48	71	380	320	258	111	60	83	191	91	76	144	63	231	64	70	34
	RARRES2	132	172	33	106	0	7	207	141	24	92	191	175	78	110	79	68	153	136	177	197	148	7	96	260	69	22	112	57	19	153	266	136	101	69	56	64	25	146	92
	RBAK	98	115	46	73	37	117	118	288	138	236	145	250	73	239	149	118	350	273	416	325	234	428	121	311	254	264	170	101	54	312	0	292	79	173	136	438	275	299	611
	RBM19	149	108	31	47	146	115	376	153	22	391	292	70	54	267	19	210	361	290	396	355	314	517	161	280	411	279	186	0	118	115	189	82	84	158	81	371	156	370	131
	RBM4	64	52	10	42	0	19	109	68	60	50	72	36	37	18	32	40	150	86	13	70	161	107	150	63	91	61	48	92	66	72	40	49	18	43	21	90	153	77	32
	RBP7	18	66	69	36	337	75	34	38	25	2	315	96	84	21	0	12	263	29	57	51	119	6	306	167	33	64	52	213	14	113	182	207	18	84	293	39	4	68	262
	RCC4	0	129	59	55	48	79	334	311	59	127	106	54	27	112	68	68	100	91	279	100	181	105	128	156	43	209	242	285	23	101	228	36	11	150	115	42	131	157	23
	RCCD1	121	77	67	42	9	54	169	274	140	215	244	147	177	195	85	58	118	103	109	174	341	183	63	233	173	257	73	0	74	257	85	118	91	238	155	301	104	173	75
	RF1	4	3	7	9	10	7	17	23	6	7	20	7	17	10	13	3	14	24	6	5	33	9	48	12	20	6	15	8	12	14	27	3	6	20	17	15	0	22	23
	RF2	20	49	44	19	16	64	71	371	8	101	61	70	31	40	4	8	158	154	22	83	118	51	22	147	90	176	6	4	0	69	157	129	85	37	128	4	3	38	19
	RF7	18	15	28	14	6	7	61	142	22	83	141	25	155	48	47	86	93	108	65	71	58	25	107	30	193	123	177	0	119	78	27	92	85	67	31	196	180	71	35
	RFC5	85	149	118	39	109	177	189	240	251	155	369	121	127	243	232	107	321	270	10	212	400	381	222	273	368	332	149	25	347	216	77	103	137	174	228	242	0	224	166
	RFESD	18	18	8	9	13	0	112	28	6	28	41	30	42	12	15	19	55	3	52	25	58	17	18	36	80	7	21	34	14	48	60	15	6	11	16	36	27	25	23
	RFPL2	79	123	61	38	94	39	477	150	376	14	468	203	808	60	30	20	954	78	139	27	330	21	689	420	460	365	155	440	0	147	188	228	47	79	250	119	304	221	372
	RGL3	44	62	7	23	51	46	149	225	79	152	37	69	0	153	92	102	123	172	67	449	201	121	23	282	134	172	28	103	146	188	191	56	68	31	55	62	174	134	120
	RGMB	56	31	3	1	10	8	65	57	52	46	20	53	16	28	7	16	89	52	3	91	61	75	32	68	52	27	17	33	40	29	69	25	18	20	26	41	0	17	52
	RGP1	198	78	40	78	16	26	168	190	67	170	105	125	0	130	145	116	60	102	60	332	285	264	102	198	268	114	42	95	109	90	213	59	36	68	152	157	55	89	156
	RHBDD3	60	77	23	40	54	64	155	183	0	77	188	26	1	89	24	36	50	99	139	130	130	95	296	135	117	170	48	51	96	84	63	32	52	126	72	182	1	191	48
	RHOBTB2	73	141	30	27	77	73	3	188	34	142	4	60	117	183	1	58	211	174	173	143	160	340	144	165	110	127	109	2	0	112	4	110	107	52	64	341	4	34	154
	RIC1	60	70	26	44	66	97	128	226	0	80	86	93	167	280	90	93	189	171	117	570	395	51	237	320	241	193	22	189	47	122	181	106	94	40	119	361	212	17	141
	RIMS2	57	103	47	17	41	119	237	119	41	48	125	49	209	33	17	15	116	81	49	82	164	74	183	176	86	72	103	463	0	101	217	155	35	49	222	109	35	78	274
	RIN3	4	13	5	10	5	23	3	6	37	15	70	12	9	9	15	0	38	20	70	52	39	6	9	11	42	30	2	6	27	4	7	1	9	16	9	15	16	1	1
	RIPK4	425	532	189	160	146	247	1327	1940	435	741	0	504	256	1064	367	476	696	1100	1923	1024	1240	752	720	1122	1508	898	247	245	118	649	869	352	273	208	520	1287	17	201	490
	RMDN3	322	91	68	67	112	142	420	683	599	259	347	342	0	393	474	440	346	530	580	776	460	306	359	808	1049	722	211	408	653	375	489	142	173	161	275	326	4	516	368
	RNF121	0	71	33	56	21	20	64	148	57	115	96	25	12	46	1	39	1	17	1	59	111	60	116	109	75	46	39	85	1	92	170	39	56	54	46	122	92	35	83
	RNF138	205	126	42	67	0	46	171	318	99	150	154	105	257	132	96	108	289	137	119	227	190	144	130	259	239	91	125	1	71	178	78	118	25	102	111	144	9	204	257
	RNF166	5	83	11	2	38	26	50	53	14	1	64	55	77	45	30	28	26	90	234	108	91	61	8	37	44	34	52	0	4	46	6	2	35	25	16	38	2	9	14
	RNF180	116	50	56	41	85	8	186	183	77	164	325	34	332	170	275	101	325	151	207	199	157	283	426	269	437	180	34	16	127	361	389	75	188	147	146	177	0	247	318
	RNF24	224	142	71	66	119	46	320	612	147	117	102	112	127	211	179	199	114	201	261	552	206	92	318	632	241	142	0	231	365	265	132	109	20	174	89	62	124	113	206
	RNF25	313	139	47	57	0	120	735	645	219	570	241	205	325	299	225	149	503	390	344	468	526	575	900	611	547	481	313	426	354	319	353	183	180	204	328	329	701	664	353
	RNGTT	188	202	14	59	23	115	548	568	112	390	228	116	189	151	100	179	23	263	75	457	399	272	101	153	781	251	189	0	175	163	137	5	93	156	141	327	69	260	432
	ROBO3	15	8	26	30	13	1	44	49	0	10	46	112	32	25	49	31	60	8	76	29	8	2	33	59	40	11	28	13	30	16	31	69	10	6	48	10	5	8	83
	RP11-176H8.1	14	16	9	12	54	17	47	39	34	36	41	26	23	20	37	3	41	11	39	30	40	9	71	36	17	29	22	90	0	19	44	4	28	14	27	9	58	45	35
	RP11-54C4.3	44	120	31	59	15	81	261	189	153	135	111	137	168	128	80	129	233	53	182	204	149	79	50	186	133	74	99	0	262	122	129	76	42	109	89	113	58	157	124
	RPAP1	35	275	96	34	137	75	154	188	32	313	51	194	457	368	355	156	282	502	586	509	610	703	208	466	651	297	95	0	339	141	125	51	246	78	253	586	3	145	519
	RPH3AL	35	73	4	2	12	8	219	159	95	197	112	64	0	59	150	118	160	154	114	170	294	341	180	276	157	136	55	42	196	41	173	68	84	93	138	160	25	287	181
	RPTOR	30	8	3	8	47	25	68	36	43	19	42	24	9	31	31	46	54	43	29	24	110	52	3	28	31	80	7	1	4	12	44	0	17	18	11	66	3	46	81
	RPUSD1	115	123	10	72	0	73	265	307	212	185	146	229	207	258	137	119	203	224	396	364	362	359	296	329	312	341	181	24	236	99	310	170	82	163	199	356	259	431	51
	RRB	17	30	14	6	9	23	13	115	37	59	45	35	13	49	13	25	33	37	23	88	113	38	114	63	46	51	27	0	19	27	31	81	10	36	35	125	9	17	49
	RRP12	106	51	11	77	19	77	238	98	108	382	13	181	317	155	258	12	276	196	28	161	516	425	341	316	251	567	98	3	199	193	92	44	138	95	97	847	0	337	136
	S100PBP	190	197	46	110	102	81	172	387	30	132	106	121	101	277	45	88	374	378	698	169	289	85	46	436	371	179	4	33	99	204	83	60	169	181	215	202	0	148	209
	SAAL1	82	105	12	12	55	79	184	67	113	227	84	161	0	111	87	112	250	81	251	179	421	244	153	154	374	384	128	32	49	93	121	54	63	203	60	190	89	373	73
	SAC3D1	20	128	20	47	0	26	93	177	45	61	201	40	51	72	54	61	212	91	27	119	89	39	128	174	99	73	79	164	49	119	163	170	37	98	144	95	138	103	145
	SAMD13	0	17	12	20	92	33	123	69	22	43	44	39	136	32	51	17	145	18	52	22	83	37	64	85	134	72	53	29	22	17	99	16	18	75	57	62	59	100	143
	SAMD9	1	48	6	13	22	9	143	86	291	125	13	44	17	77	0	94	138	80	490	364	394	230	70	102	127	81	178	77	75	86	53	58	30	159	65	145	225	116	73
	SAMD9L	22	19	27	41	80	80	247	70	41	71	96	108	22	120	44	32	71	54	157	135	215	197	92	189	169	142	437	143	0	92	7	53	47	55	69	140	153	193	117
	SASS6	22	32	21	28	33	21	31	12	6	41	69	37	68	42	35	27	66	21	32	38	61	78	96	50	179	49	143	20	83	64	138	17	82	17	53	68	0	63	11
	SC5D	81	229	127	156	98	172	372	331	386	144	264	120	322	256	134	114	602	225	259	339	504	245	242	195	268	325	301	206	0	273	325	257	118	190	250	399	362	215	197
	SCAMP5	28	23	37	46	1	7	38	1	41	23	0	51	32	50	35	63	113	182	26	52	544	417	122	107	73	45	95	7	23	7	187	38	7	128	44	138	33	135	140
	SCFD2	100	221	26	39	7	27	310	346	360	505	167	276	53	191	464	131	165	374	374	224	1273	1539	197	274	694	433	71	619	221	221	324	146	37	356	260	391	0	394	178
	SCML1	43	104	5	50	71	39	228	335	108	196	262	125	128	78	294	81	136	139	79	191	198	66	149	172	182	151	52	21	216	118	182	131	46	40	128	116	0	45	118
	SDR42E1	4	116	107	74	1	100	342	244	115	529	199	120	280	297	3	185	153	243	812	457	276	450	361	397	645	52	383	0	86	210	269	33	135	194	166	135	11	154	213
	SEC22A	168	193	34	72	66	57	527	187	200	231	153	104	337	176	194	56	185	201	424	276	152	57	91	395	371	232	217	200	136	259	295	83	150	128	123	325	0	395	262
	SEMA3C	34	247	25	10	17	15	202	215	16	451	218	146	190	139	81	81	373	237	105	233	397	424	156	149	433	359	159	60	102	113	82	5	37	44	68	277	0	277	345
	SEMA3F	37	5	9	3	8	30	43	75	20	6	20	80	94	83	21	59	39	25	44	175	71	28	82	55	100	64	21	0	21	45	34	10	25	9	38	65	2	48	60
	SEMA5A	160	166	28	29	49	24	8	220	69	173	15	45	12	115	89	6	5	82	0	2	63	135	14	165	207	55	159	29	71	8	93	7	67	49	52	253	45	56	3
	SENP8	126	84	37	63	37	60	362	230	158	94	87	38	4	85	0	125	239	113	253	116	426	145	80	209	136	216	84	265	168	115	180	98	83	41	92	122	151	223	60
	SERPINA1	130	250	120	301	34	34	753	686	202	142	141	209	275	211	130	130	272	270	297	653	115	24	106	208	427	218	185	0	331	285	539	45	131	56	60	196	162	56	101
	SERPINB8	0	25	27	3	34	15	21	54	129	86	100	92	63	111	7	28	135	199	2	57	136	249	230	153	242	221	153	248	88	23	116	31	31	74	152	140	93	147	1
	SERTAD2	21	16	43	37	17	50	133	96	137	74	97	45	0	69	8	64	68	91	125	337	277	190	271	168	124	135	254	148	227	56	193	128	88	59	47	70	1	94	189
	SETD1A	8	25	14	4	37	13	73	45	36	19	2	22	92	32	34	14	24	25	54	26	27	58	51	21	83	3	38	54	0	15	27	16	19	11	29	50	4	60	29
	SETDB2	216	247	73	143	225	170	628	878	172	420	206	274	180	433	33	490	720	346	605	629	505	355	331	595	910	519	0	364	34	309	341	169	409	312	207	996	184	350	280
	SETMAR	254	245	116	106	165	90	483	400	397	243	182	256	324	193	251	232	260	301	184	267	500	334	564	420	638	455	204	531	131	248	354	213	84	142	269	405	0	107	548
	SFI1	39	61	12	11	63	6	109	8	0	82	20	70	5	124	71	157	100	144	87	146	192	107	23	133	109	346	115	21	73	120	14	51	63	156	161	364	1	20	37
	SFN3	65	90	56	24	51	62	306	295	97	105	209	114	16	168	65	83	221	248	131	282	244	57	236	212	43	36	1	222	2	77	56	90	143	46	270	120	1	0	96
	SFRP1	211	301	146	93	131	43	1038	1126	36	394	190	140	32	86	57	194	307	513	271	273	203	30	207	540	153	61	106	0	39	555	250	104	91	112	105	93	253	143	67
	SGK223	3	20	10	13	28	15	20	1	24	17	0	25	36	18	29	28	2	32	34	42	75	30	17	19	65	12	91	68	27	34	3	4	8	10	15	111	5	11	17
	SGMS2	155	124	30	38	4	20	53	96	32	109	210	147	32	202	68	112	68	182	121	125	111	1	68	100	195	31	4	23	2	100	70	181	67	53	108	159	0	86	16
	SGTB	6	69	27	19	49	21	65	43	6	40	75	58	129	15	0	5	97	28	13	15	64	6	1	5	77	20	31	199	7	12	28	32	18	10	89	5	78	7	4
	SH3GL2	224	267	30	115	9	107	126	302	859	879	160	161	0	201	317	128	837	764	592	495	678	1201	683	754	687	680	337	469	656	236	730	306	178	333	416	428	4	308	494
	SH3PD2A	13	10	6	18	56	2	234	53	126	125	96	46	88	15	27	41	35	0	1	113	69	55	30	19	156	137	15	231	43	1	110	36	48	47	47	116	60	11	38
	SH3TC2	171	195	5	64	15	87	177	84	193	747	172	138	0	275	83	10	316	467	562	588	1980	1825	229	210	1013	492	455	130	51	105	407	179	162	430	245	1175	141	751	300
	SI1	69	86	16	26	140	74	236	35	13	26	179	52	115	10	2	9	200	44	119	9	167	34	444	302	70	105	49	198	0	7	83	56	15	67	190	62	147	72	256
	SIGMAR1	251	156	136	83	0	205	221	426	151	396	289	256	36	148	204	98	439	152	573	407	464	292	379	398	429	309	199	260	225	156	439	176	51	189	138	251	128	224	366
	SIK2	47	51	15	16	58	31	67	98	25	32	37	72	53	38	82	62	57	71	66	81	118	37	72	121	253	80	37	45	0	57	78	144	45	36	18	105	87	89	70
	SIN3A	335	356	85	83	124	355	680	768	457	541	414	588	198	703	435	370	391	751	0	863	776	738	265	545	1586	1422	475	339	233	432	411	391	209	389	361	1334	356	543	364
	SIPA1L3	18	6	21	10	44	13	40	119	7	23	67	18	24	19	36	0	173	39	78	13	146	59	22	51	74	12	23	74	16	14	19	44	45	25	33	78	19	70	115
	SLC15A2	101	122	64	48	35	71	20	499	17	29	111	111	175	130	0	58	233	143	10	312	157	375	277	93	137	190	215	286	7	375	64	90	61	90	201	192	280	263	184
	SLC16A12	70	63	104	95	84	40	181	488	5	169	84	47	24	158	14	138	87	196	312	342	389	17	48	295	0	27	25	2	29	170	184	141	29	16	80	5	69	89	71
	SLC18B1	98	72	29	80	32	110	341	525	97	320	190	238	5	252	73	294	144	85	297	520	219	137	282	360	184	293	113	237	182	180	109	31	214	149	107	202	0	170	122
	SLC19A2	233	59	55	34	98	91	148	183	36	281	5	158	1	415	16	198	131	322	330	492	477	230	265	333	117	176	142	0	129	73	155	112	59	132	63	379	283	272	150
	SLC22A2	104	138	105	247	1	0	661	608	369	440	130	212	5	264	155	317	314	310	630	679	159	59	348	305	170	32	158	97	181	310	318	138	152	129	46	117	303	226	19
	SLC22A5	3	85	29	93	3	71	205	397	78	292	52	52	123	349	59	117	297	228	129	491	304	278	53	223	252	277	81	0	107	73	169	44	67	122	76	275	11	82	102
	SLC24A1	26	69	19	23	90	19	46	40	4	99	51	69	0	86	62	57	152	14	147	79	103	84	65	135	114	108	69	93	41	46	22	14	21	118	59	64	1	30	85
	SLC25A14	140	31	39	22	99	66	208	230	159	123	52	175	0	182	117	92	247	152	226	228	180	178	166	215	216	251	145	77	246	242	169	36	65	180	150	74	175	243	218
	SLC25A25	60	209	9	86	65	178	194	616	79	305	58	119	54	244	64	173	458	363	15	643	108	236	314	502	473	190	203	0	80	239	186	55	125	78	102	283	27	42	245
	SLC25A29	50	157	93	121	43	149	371	528	79	180	84	309	98	221	582	503	558	548	762	628	276	296	587	849	584	553	48	0	563	299	169	189	105	198	233	310	289	525	277
	SLC25A35	18	34	25	36	16	2	69	120	68	106	52	29	119	27	0	16	73	96	24	74	199	124	224	80	199	114	27	2	146	66	54	52	26	211	62	99	105	109	39
	SLC25A44	132	383	158	306	0	184	1195	1071	119	441	97	368	107	316	119	377	768	1082	1850	836	406	557	582	837	651	802	163	960	281	349	935	126	373	276	249	304	493	259	402
	SLC28A1	248	90	110	201	63	25	237	169	183	218	96	215	110	231	70	28	71	129	342	266	138	12	15	87	91	153	106	194	86	153	268	24	91	62	0	64	12	53	5
	SLC29A3	361	102	33	40	7	0	351	253	366	479	156	74	261	435	347	105	530	347	308	336	790	437	487	359	928	496	421	156	169	357	360	134	163	218	300	386	393	296	420
	SLC2A11	44	58	13	48	0	49	140	91	95	168	61	124	104	132	28	91	16	68	362	295	174	42	147	81	108	65	39	9	80	76	154	40	8	17	31	44	4	106	29
	SLC2A9	140	168	133	138	2	5	266	264	270	509	76	256	97	321	66	38	268	148	80	444	127	4	42	164	347	52	283	0	17	71	396	106	133	42	64	121	472	349	73
	SLC30A7	25	55	37	40	23	23	21	133	23	74	91	87	187	59	10	60	136	176	36	101	281	72	145	162	115	92	152	128	1	29	13	61	16	60	90	93	0	46	195
	SLC35A1	51	56	25	34	55	40	58	42	31	28	79	53	0	61	63	30	116	39	60	48	87	71	62	51	139	78	108	39	24	103	83	80	41	77	40	91	53	133	86
	SLC35A2	84	119	40	15	0	59	156	110	2	55	134	131	217	93	67	45	124	168	129	176	144	162	248	130	136	134	32	241	73	95	123	29	23	32	50	146	1	185	46
	SLC35A5	199	151	39	69	41	109	356	269	176	162	160	167	32	164	102	87	260	85	5	251	161	154	403	271	108	82	56	115	221	230	211	147	73	165	189	189	0	8	350
	SLC35D1	8	89	4	5	91	164	180	267	251	107	78	82	112	113	21	95	181	132	166	96	153	165	294	174	248	85	110	14	167	73	365	97	55	44	50	87	0	81	41
	SLC35F2	0	92	71	64	86	1	144	48	70	85	55	146	234	97	1	8	332	63	1	29	24	124	101	129	67	295	19	76	59	104	21	63	105	91	49	119	3	4	98
	SLC36A4	231	77	83	61	265	31	284	440	228	108	233	137	297	221	270	148	211	217	536	448	221	49	134	232	457	158	201	1	79	183	221	24	39	92	222	78	0	219	255
	SLC39A10	15	51	20	8	143	121	150	55	42	36	191	51	85	92	85	40	134	122	0	104	90	41	392	237	186	99	15	299	64	101	87	124	72	62	98	74	91	20	93
	SLC39A13	255	343	82	150	229	146	296	641	212	319	184	409	439	442	157	291	483	495	733	1031	488	167	384	962	303	365	123	144	389	349	290	263	200	189	309	283	0	261	253
	SLC39A8	55	110	13	48	0	12	9	321	8	86	118	25	167	85	11	96	78	120	281	237	209	126	73	312	60	52	7	177	373	119	61	54	73	158	94	227	140	63	239
	SLC44A1	282	295	123	66	0	95	664	575	401	430	346	232	255	858	446	328	274	589	294	803	918	966	455	717	702	452	510	217	285	325	244	202	241	272	185	824	98	609	478
	SLC51B	86	42	29	100	33	18	136	126	40	176	31	63	137	101	74	135	30	90	25	166	73	23	56	74	239	30	123	204	62	54	250	46	49	18	14	43	32	52	0
	SLC5A3	48	35	44	24	44	29	382	336	160	70	48	138	58	246	21	147	83	90	13	171	110	63	57	293	190	56	22	26	134	174	285	0	86	4	159	194	118	38	127
	SLC9A8	51	14	24	2	37	91	20	201	73	156	0	83	15	30	1	103	110	80	131	141	53	54	8	106	224	26	18	6	34	66	24	41	28	31	25	32	72	14	37
	SMARCD3	33	84	49	64	263	43	282	347	125	124	97	101	0	197	157	169	119	145	472	409	173	34	130	307	100	142	26	62	184	270	212	72	190	143	70	82	110	58	35
	SMCR8	24	80	21	25	140	5	25	51	10	146	53	17	25	102	24	2	67	121	0	24	26	67	2	153	218	25	42	34	16	81	43	77	56	44	32	202	5	41	120
	SMIM10	28	20	0	33	1	7	82	83	43	51	83	18	25	13	1	16	26	25	76	15	84	27	70	39	36	48	133	10	11	37	5	57	17	26	15	42	2	22	10
	SMIM13	12	29	24	35	4	6	22	96	32	44	68	68	0	42	23	38	37	6	52	51	52	68	22	94	123	12	135	167	12	31	16	20	7	7	64	88	44	67	145
	SMIM3	61	149	111	92	147	169	368	339	196	113	126	95	45	125	258	146	169	112	559	283	122	74	206	443	109	154	104	137	113	61	144	134	199	58	174	104	0	140	141
	SNCA	45	152	50	54	143	97	54	211	22	122	346	143	350	131	8	17	480	94	0	46	183	32	362	224	110	62	157	315	20	90	105	106	10	125	201	24	151	72	213
	SO13	63	26	30	46	29	88	104	240	13	48	21	182	19	108	53	147	82	199	106	422	169	135	52	125	303	144	65	84	115	72	54	130	90	111	71	229	0	37	202
	SO6	53	19	61	39	90	48	345	287	112	113	141	70	51	151	63	122	117	19	194	190	87	0	27	168	68	85	9	89	84	169	42	12	87	28	22	102	45	29	76
	SOGA1	15	29	36	13	11	19	10	47	47	52	62	12	19	24	99	11	14	63	5	4	13	11	46	21	59	30	12	0	34	21	68	42	50	20	24	124	18	9	40
	SORBS1	42	168	85	16	55	37	76	117	124	250	15	69	42	60	41	117	292	195	258	579	103	163	191	134	178	239	20	0	226	160	60	203	104	9	71	36	178	2	86
	SORT1	258	117	28	91	95	251	113	233	15	60	150	385	116	233	249	223	150	198	809	479	369	378	320	227	313	145	137	7	222	190	242	0	157	128	189	232	138	250	103
	SP110	6	15	0	12	3	19	10	20	12	10	19	24	2	16	3	15	24	23	28	26	13	12	35	10	40	8	5	53	3	6	18	16	21	4	16	12	3	27	24
	SPAST	43	57	38	34	182	115	5	106	11	100	64	54	44	159	20	79	138	153	489	185	231	87	109	119	242	82	44	188	67	47	96	32	97	86	126	330	0	58	64
	SPATA2L	66	121	32	8	34	45	135	258	126	116	44	77	0	97	27	103	168	161	155	163	250	92	154	131	146	119	156	118	40	98	186	49	63	62	90	197	71	76	150
	SPATA5L1	87	174	0	6	189	79	371	379	24	92	107	264	234	487	120	193	313	262	274	344	451	259	247	335	534	601	149	87	203	179	136	139	101	260	123	457	147	368	212
	SPATA6	50	210	15	31	36	0	126	141	222	254	233	57	35	123	118	81	139	125	107	204	168	79	55	230	250	107	226	149	152	105	252	61	96	166	158	213	116	175	58
	SPEF2	74	73	31	33	89	68	22	198	59	65	24	86	142	178	161	204	69	97	201	197	40	96	138	184	69	170	10	1	35	32	18	0	20	58	36	128	22	117	67
	SPIRE2	170	182	75	89	0	107	524	186	159	777	191	183	48	498	255	156	375	363	322	347	1310	1066	462	589	871	784	240	204	134	187	208	326	161	311	239	671	402	384	526
	SPNS2	50	141	14	148	0	48	395	323	459	366	25	159	16	684	311	211	170	587	1264	1742	399	226	346	318	309	364	122	91	245	31	207	207	416	93	197	250	10	285	198
	SPON2	383	652	97	136	677	306	510	619	105	101	614	271	117	80	0	20	955	203	122	30	277	88	706	633	97	46	56	522	18	259	720	574	9	164	353	112	73	313	570
	SPPL2A	302	20	58	77	94	67	85	317	121	167	129	57	11	244	56	61	357	73	5	307	428	265	184	211	278	106	172	167	265	44	370	36	69	119	71	165	0	114	70
	SPPL3	87	171	40	83	185	86	101	359	164	225	223	379	0	375	57	184	450	386	547	768	504	311	342	330	480	360	260	103	208	210	141	117	300	264	96	492	102	115	183
	SPRTN	29	66	66	55	61	156	369	468	86	192	75	84	20	199	26	112	186	139	92	313	307	359	187	431	498	251	335	184	28	146	242	146	274	129	143	368	0	316	188
	SPSB1	5	67	43	17	16	6	45	63	97	69	32	82	0	149	89	52	157	101	74	184	209	66	45	165	64	15	61	3	26	53	39	52	32	75	21	90	20	117	78
	SRC	109	357	12	0	167	21	230	137	107	357	148	64	26	441	83	84	125	614	200	282	760	937	47	390	378	382	258	22	116	260	69	267	133	136	204	1415	15	212	380
	SRD5A1	61	189	89	49	64	64	309	109	89	115	152	96	133	239	0	73	363	215	333	240	315	133	359	249	178	19	284	106	119	95	260	83	123	135	99	113	64	293	206
	SRGAP2B	33	40	12	6	6	30	25	82	9	84	15	22	0	21	19	9	26	3	73	53	53	46	42	55	107	88	11	22	29	10	29	9	15	23	18	118	45	11	36
	SRGAP2C	0	61	11	18	11	29	165	143	28	163	82	18	184	153	23	95	240	222	56	150	278	481	129	220	196	191	73	22	116	18	60	65	44	104	98	185	118	105	99
	SRN1	7	12	7	2	0	9	15	16	15	23	16	6	7	19	10	8	16	12	18	16	19	17	19	26	11	11	6	4	17	8	12	2	7	5	15	7	9	8	8
	SRPRB	48	186	105	104	0	30	95	60	142	148	151	43	118	72	100	59	33	169	83	193	148	138	42	145	89	53	31	11	178	116	203	75	51	71	68	144	2	47	118
	SS18L1	62	40	10	11	0	27	99	82	113	32	37	38	50	49	21	58	16	27	90	45	24	20	53	87	27	23	48	103	49	44	91	153	10	39	46	115	17	6	72
	SSBP2	149	168	92	121	90	252	552	648	293	282	119	70	0	242	333	183	177	356	688	361	391	266	248	417	636	267	112	276	147	195	434	117	195	293	259	217	18	399	138
	SSPN	25	46	19	55	88	70	136	78	33	14	37	38	13	63	72	24	69	9	37	28	96	43	127	143	137	97	88	98	47	78	43	33	47	97	112	73	0	115	59
	ST2	30	120	44	64	18	29	144	296	63	107	246	116	9	189	352	178	231	136	888	741	319	30	333	310	433	186	68	119	212	61	212	284	194	184	196	265	0	262	116
	ST6GALNAC1	8	16	13	4	6	4	66	19	7	59	111	9	15	36	25	14	141	55	126	70	124	30	34	64	17	42	41	0	29	71	13	50	23	41	49	20	19	16	118
	ST7L	137	5	46	17	4	54	45	116	0	38	152	43	99	86	83	71	46	41	39	159	149	18	83	158	68	51	37	184	16	64	45	41	81	40	66	105	6	23	98
	STARD4	16	66	37	76	41	14	480	72	3	64	124	54	60	27	161	26	210	103	2	47	248	53	117	159	101	38	36	27	165	83	13	138	13	6	92	243	0	70	241
	STC1	238	389	44	82	34	166	479	724	13	138	0	163	58	500	1214	1194	180	281	1564	1617	395	58	892	857	428	613	4	181	948	121	476	159	640	186	182	91	1	132	191
	STK33	24	43	13	78	34	30	67	57	25	4	65	120	13	16	129	211	77	55	182	146	6	1	69	142	216	21	22	126	74	74	117	7	72	15	68	79	0	70	39
	STS	0	208	4	13	57	64	285	101	168	147	138	148	180	307	165	38	236	148	39	123	470	1170	187	212	413	162	80	45	215	115	358	86	198	299	187	231	74	46	201
	SUCNR1	172	186	152	176	62	47	619	1149	175	341	141	117	39	166	131	282	163	191	186	263	256	29	121	295	309	79	90	1	0	557	220	77	125	66	98	118	190	248	92
	SULT1C2	458	213	184	194	123	213	1012	964	115	432	293	544	164	269	236	331	376	345	481	747	351	51	208	667	388	140	209	0	364	563	764	188	160	308	187	90	135	371	6
	SURF4	89	131	9	18	0	30	102	115	32	189	94	34	34	199	55	77	31	115	235	120	131	104	123	160	23	75	12	72	50	91	120	42	48	39	12	115	66	69	122
	SUV39H2	120	57	25	11	38	69	172	143	75	152	84	75	192	93	0	34	164	85	124	207	139	100	132	224	123	46	102	21	68	49	150	143	11	69	141	151	6	41	148
	SYNJ1	85	42	7	40	54	174	30	464	70	65	149	220	0	300	26	70	113	217	120	221	82	241	90	150	282	280	101	192	114	243	188	216	148	79	79	203	63	30	233
	SYT7	73	36	62	34	127	30	80	93	13	32	154	40	97	74	2	7	165	22	11	15	98	36	259	116	30	48	36	265	0	101	64	172	3	44	148	76	43	33	209
	SYTL3	330	188	36	85	0	97	253	543	214	507	229	225	249	268	125	54	297	467	293	156	636	654	866	676	573	503	409	559	182	118	389	269	66	238	271	260	204	811	446
	SZT2	41	89	60	49	3	37	74	39	22	71	8	35	4	122	67	11	60	87	147	149	79	75	21	80	117	125	55	233	25	23	42	111	90	44	23	205	6	0	65
	TADA2A	161	189	21	76	77	58	55	204	434	383	78	121	97	192	171	160	257	125	307	411	335	234	143	224	445	267	123	150	88	84	174	0	29	137	117	295	325	260	230
	TAF15	69	46	1	16	64	49	1	20	130	98	45	40	70	26	71	57	54	29	43	71	71	31	1	102	143	94	36	149	0	46	92	58	36	43	42	279	50	52	107
	TAF1A	2	98	67	19	7	28	174	270	147	140	7	132	2	144	93	27	98	70	90	222	214	81	123	84	211	230	199	0	78	63	38	87	23	187	65	192	215	142	41
	TAF4B	29	90	54	97	89	89	225	424	267	200	13	118	9	135	11	86	117	202	135	143	223	154	295	333	204	290	167	0	230	236	72	54	123	102	154	195	163	206	126
	TAF5	79	131	13	16	31	80	140	195	31	200	159	175	21	173	79	135	125	105	0	198	91	184	55	260	155	103	63	119	82	46	225	68	89	35	106	120	126	134	87
	TAF6	153	195	34	56	27	64	186	494	103	367	23	142	247	220	178	126	301	412	415	430	414	430	215	469	282	120	99	0	180	131	111	134	96	166	163	222	49	379	179
	TAPBPL	32	190	65	42	0	81	329	297	8	152	92	66	125	224	90	114	352	391	383	192	421	165	186	242	194	145	166	3	118	143	301	111	62	124	103	182	248	150	46
	TAZ	85	7	43	33	27	23	0	75	19	240	24	37	125	117	41	56	114	135	108	198	228	105	111	197	137	252	18	2	110	98	93	144	25	64	29	53	86	57	144
	TBC1D19	101	179	27	56	169	120	325	226	148	195	196	177	0	210	138	109	293	193	234	127	258	185	221	244	407	202	235	225	125	108	212	35	77	112	159	195	61	206	130
	TBC1D22B	7	81	24	23	63	60	21	436	61	282	100	46	0	205	90	91	123	169	416	391	242	353	266	322	337	280	94	5	102	188	356	119	120	138	131	244	61	250	233
	TBC1D4	294	439	144	74	343	210	296	1517	277	324	472	406	345	556	361	473	557	781	226	567	465	304	160	905	572	661	253	267	24	632	251	317	123	189	384	356	0	218	398
	TBCCD1	275	297	99	160	90	81	368	624	371	235	124	266	131	492	73	214	486	488	1048	726	605	461	488	625	433	516	144	163	39	189	533	126	154	237	226	280	0	301	248
	TBCEL	192	300	53	78	271	287	376	239	33	331	265	326	0	285	354	272	271	295	197	580	160	343	98	564	333	266	141	68	188	185	164	147	65	131	138	291	567	93	691
	TBL1Y	147	66	2	113	49	72	133	142	49	44	60	39	138	98	45	55	197	114	117	79	171	30	163	285	162	67	10	292	23	80	70	41	22	27	54	94	0	40	180
	TCAF2	25	23	3	58	20	3	118	41	263	208	80	113	1	149	57	56	133	299	293	221	233	446	88	115	119	429	80	45	0	23	37	146	127	84	43	330	7	39	40
	TCTN1	128	229	51	190	83	90	404	484	110	306	169	212	12	305	207	243	179	209	244	650	297	155	308	455	247	329	118	228	565	235	265	151	214	168	187	318	36	0	80
	TDRKH	88	350	68	100	27	207	949	337	98	242	178	223	0	307	231	345	724	262	751	505	364	566	392	714	183	607	409	1	50	113	177	104	227	98	144	264	4	242	141
	TE261	139	237	33	91	17	111	291	535	80	140	218	145	8	263	190	74	284	108	424	419	361	211	176	308	191	54	101	454	250	84	126	71	129	137	143	147	0	281	101
	TEF	175	158	29	74	2	148	136	549	109	177	74	142	136	321	222	307	286	247	235	638	371	328	335	317	232	223	45	9	36	169	224	0	95	82	95	175	89	9	240
	TEFM	83	52	35	61	44	67	260	219	110	194	79	51	182	147	96	111	211	192	161	171	254	214	119	220	258	189	202	190	122	73	114	0	63	143	141	121	130	136	168
	TFAP2C	34	23	25	29	102	1	255	172	134	185	178	11	108	75	48	52	114	174	300	230	302	414	245	344	283	604	212	12	165	73	12	63	26	98	145	322	0	81	68
	TFEB	79	124	18	70	63	90	457	716	18	222	154	151	140	193	42	274	306	328	393	578	272	41	109	359	191	34	84	1	82	298	251	44	74	193	148	171	0	178	112
	TFPI	55	50	43	168	36	14	67	13	63	175	39	99	27	86	55	71	55	69	55	150	72	20	30	57	75	58	59	5	42	73	42	46	63	33	22	61	0	25	8
	TGIF2	156	145	23	52	47	143	663	733	97	202	127	263	107	218	114	253	500	289	464	335	299	203	252	367	357	457	99	280	27	260	225	131	167	168	118	168	0	61	138
	TGM2	15	160	55	18	65	179	162	132	78	72	29	12	225	103	5	45	591	268	96	114	120	23	84	285	103	212	145	313	0	29	209	182	40	2	52	105	155	2	92
	THBS1	195	258	36	104	126	23	244	434	27	88	57	196	186	125	48	82	152	340	579	395	170	0	58	119	714	612	120	1	128	181	27	38	71	21	115	580	149	49	278
	THBS3	37	183	3	16	7	39	291	211	48	74	98	55	0	143	186	90	209	265	145	206	210	186	159	228	262	41	98	355	64	140	97	48	5	54	104	144	105	171	64
	THEM6	267	397	0	145	128	138	312	255	345	443	61	134	246	233	435	130	547	449	543	267	524	458	313	403	545	394	424	402	163	165	467	307	199	222	235	469	337	563	115
	THNSL1	190	160	0	106	77	113	453	276	183	336	55	228	158	212	123	266	369	387	861	451	592	370	624	310	677	326	481	189	274	283	130	273	158	210	220	308	361	628	94
	TIMM23B	33	43	3	19	38	51	101	121	84	168	71	154	54	104	62	93	116	213	163	236	147	278	214	169	42	75	71	7	138	109	0	29	30	80	32	159	165	92	112
	TIMP1	89	77	44	39	201	128	152	124	115	13	243	67	236	36	0	23	162	42	37	49	152	16	165	168	138	63	200	378	4	147	186	177	8	59	118	78	21	63	172
	TIPIN	13	80	55	36	80	9	159	83	205	107	62	124	55	81	5	51	65	43	205	193	150	108	130	104	201	156	85	0	23	74	36	26	138	58	77	116	135	41	19
	TLCD1	42	25	12	23	33	21	259	169	89	74	142	55	0	61	78	107	191	49	49	34	167	123	30	91	149	126	186	174	28	88	111	60	47	84	78	74	132	298	130
	TM4	103	184	68	98	10	106	682	742	128	193	216	285	237	276	206	230	206	164	496	511	540	209	60	311	268	176	161	212	217	274	103	224	101	164	186	277	0	310	111
	TM9SF4	391	60	56	13	4	55	63	159	93	105	40	193	7	255	141	241	207	367	676	376	290	404	234	267	90	217	86	200	34	98	116	2	37	114	72	244	0	204	95
	TMC1	40	78	26	39	7	79	0	16	254	131	117	57	78	49	81	52	49	62	132	74	563	572	192	103	285	192	154	93	292	68	33	14	88	182	157	227	72	389	46
	TMC5	44	219	57	35	181	142	29	231	77	110	208	87	287	8	0	3	380	28	82	73	61	89	215	180	102	75	90	343	24	79	75	257	62	22	172	93	24	125	218
	TMC6	0	59	20	47	8	61	2	310	176	401	157	233	150	311	28	83	322	411	313	271	532	307	282	124	286	458	52	85	176	202	126	71	71	146	157	409	263	343	260
	TMCC3	48	99	37	91	51	112	345	328	194	219	276	145	45	224	151	251	872	435	329	706	485	745	243	408	814	349	112	1	527	75	5	212	236	278	239	465	0	546	347
	TMCO3	56	53	20	43	56	164	371	336	138	111	1	153	7	218	106	315	125	55	593	368	140	221	47	466	267	422	54	49	331	101	58	8	119	39	216	239	0	67	311
	TMCO6	136	20	13	19	9	67	149	98	74	94	76	69	8	162	175	35	41	87	250	118	218	189	213	191	30	48	100	0	61	80	48	68	32	102	57	130	139	42	80
	TMED1	143	121	20	43	48	73	277	226	62	171	93	98	344	173	89	103	181	191	153	172	91	85	55	176	104	64	58	141	35	106	90	59	19	54	65	45	0	144	91
	TMEM106B	0	90	70	23	82	54	287	181	146	86	110	169	76	91	127	107	298	109	52	245	283	128	85	205	317	105	235	63	77	88	361	62	104	63	193	162	1	300	263
	TMEM110	11	17	13	7	13	2	36	39	19	29	7	30	16	27	17	12	17	20	19	28	39	25	7	35	9	19	18	52	9	24	40	0	19	9	9	8	17	38	22
	TMEM115	137	89	23	83	33	40	152	274	31	168	92	52	0	191	7	43	115	222	188	168	218	154	271	302	99	177	150	233	173	109	309	38	66	80	60	162	109	192	6
	TMEM127	114	257	42	110	50	125	212	378	61	158	32	51	388	307	76	101	259	310	440	460	171	395	213	312	325	169	111	258	119	347	130	0	32	74	10	219	42	88	213
	TMEM161B	108	107	24	46	72	65	196	109	71	96	96	155	178	114	97	94	51	43	243	299	256	68	130	189	103	144	84	370	92	164	102	15	24	58	95	104	98	0	209
	TMEM182	51	78	28	70	0	88	99	146	103	94	176	70	98	86	135	53	366	219	293	148	276	319	334	190	125	184	234	166	254	144	324	145	77	372	158	278	54	362	209
	TMEM184A	83	24	6	3	1	1	103	82	58	133	70	31	9	166	60	33	115	81	182	172	259	270	76	110	221	162	78	434	74	77	121	108	79	135	41	284	0	44	197
	TMEM234	46	35	6	34	127	64	76	124	3	46	59	114	35	42	72	26	88	63	1	96	29	43	39	76	25	137	171	58	34	108	38	0	19	27	52	48	9	99	45
	TMEM259	57	152	66	99	115	99	321	385	74	391	195	133	1	295	47	225	304	335	556	435	237	237	125	320	361	349	93	18	113	133	280	233	128	274	93	351	0	311	145
	TMEM40	85	95	46	12	105	64	200	157	372	365	159	149	0	85	295	48	215	132	759	682	499	488	96	194	659	581	675	103	173	170	163	21	234	231	144	569	715	345	36
	TMEM41B	108	98	33	48	12	32	95	48	58	44	34	115	73	58	86	40	32	41	70	98	265	84	133	103	193	117	69	0	22	59	178	62	47	72	48	229	10	111	39
	TMEM5	287	191	141	143	100	82	579	628	134	408	329	221	0	518	214	214	554	327	383	690	579	312	701	562	411	417	710	183	284	364	321	183	145	328	315	334	311	565	435
	TMEM51	49	136	47	4	29	15	179	136	139	177	65	92	4	129	25	216	202	181	146	449	505	275	255	214	180	163	248	193	165	149	230	0	77	144	77	244	174	71	218
	TMEM68	97	88	35	87	2	32	0	91	25	62	199	136	52	63	13	48	49	36	47	185	334	68	91	166	149	117	239	130	71	175	89	77	22	97	96	106	194	90	204
	TMEM72	804	461	73	164	111	290	1763	2203	147	524	247	413	208	507	388	734	809	681	1048	1320	595	61	694	1431	369	722	125	126	431	917	629	106	408	169	497	341	0	236	476
	TMEM87B	31	30	24	1	33	1	15	74	2	106	118	105	134	111	81	13	288	56	225	93	144	128	116	125	155	105	154	167	123	77	163	79	38	100	81	164	0	54	212
	TMEM8B	52	47	25	42	4	61	178	346	75	104	134	21	157	110	42	54	161	121	128	237	304	34	84	249	165	103	1	75	56	189	80	110	56	170	160	112	0	107	97
	TMLHE	100	134	26	46	0	22	306	267	196	296	132	107	67	255	114	177	183	193	112	212	273	225	353	187	237	125	156	111	87	85	51	66	46	109	77	196	232	187	140
	TMPRSS4	71	106	82	126	0	80	236	604	124	311	112	61	153	136	24	166	9	301	110	210	210	47	60	340	46	127	164	14	76	207	190	159	98	47	88	91	132	47	215
	TNDC16	1	6	5	4	217	109	22	1	28	37	143	105	10	39	2	32	34	72	190	77	51	8	182	13	2	34	44	27	81	16	14	30	39	0	163	111	18	71	24
	TNFRSF11B	281	145	225	464	115	187	873	2047	280	235	537	295	0	354	455	267	247	406	421	811	177	53	359	611	882	584	98	104	98	516	456	72	81	174	113	342	161	333	152
	TNFSF15	61	111	86	44	3	29	573	127	146	18	136	129	64	59	158	33	181	21	440	101	245	127	32	85	250	238	247	19	132	129	155	0	27	49	96	144	216	59	145
	TNNT2	48	78	52	64	83	13	46	163	44	296	123	127	335	357	11	46	57	110	222	90	105	40	2	108	80	2	77	147	114	59	53	44	46	54	18	7	0	167	2
	TNRC18	17	42	40	33	46	9	57	43	16	39	18	45	16	29	42	35	56	72	38	81	98	45	51	33	79	46	28	8	20	22	16	7	51	17	25	108	0	50	52
	TNS2	22	100	5	17	4	14	239	280	1	90	55	81	40	167	28	40	54	117	11	266	91	27	0	174	67	29	84	107	38	40	44	10	43	13	27	86	2	105	58
	TP53I11	82	128	108	32	55	95	82	112	69	66	47	228	111	52	97	54	156	192	254	323	274	51	83	328	331	62	16	162	111	69	168	79	90	143	199	6	0	8	261
	TPCN1	206	235	28	68	24	128	166	299	110	325	120	156	0	510	25	220	35	668	654	969	393	330	327	510	316	1044	98	414	112	137	407	221	142	228	174	593	9	276	121
	TPK1	0	63	6	28	19	85	88	51	118	204	22	32	13	79	65	89	43	92	222	158	213	284	172	204	134	88	87	81	143	77	119	26	146	156	133	102	161	237	150
	TPRA1	156	192	65	68	11	148	308	289	176	147	366	223	1	139	316	122	278	257	310	385	843	159	93	478	248	368	279	484	176	354	326	156	68	158	74	148	0	146	138
	TPST1	272	156	79	176	289	39	511	657	191	234	452	215	194	221	198	436	298	161	398	634	197	73	423	642	719	343	94	136	133	308	107	53	88	57	201	256	0	141	215
	TPST2	185	246	41	112	73	77	882	982	166	233	247	396	122	322	158	269	452	463	473	617	538	131	308	731	218	123	93	2	79	323	181	181	61	134	176	113	0	246	315
	TRAF2	29	291	13	144	96	133	190	251	226	373	51	321	17	310	101	219	444	382	680	336	914	455	271	457	575	538	238	0	16	140	446	108	157	244	209	419	113	303	255
	TRAF5	60	113	23	14	28	8	166	352	20	82	59	215	218	295	193	136	110	156	444	217	173	137	163	99	144	273	26	691	157	99	166	126	204	63	156	418	0	101	179
	TRAPPC9	51	55	28	74	2	197	205	187	60	92	15	80	0	134	125	86	42	145	232	177	216	241	104	169	247	141	22	45	47	77	93	13	22	104	62	171	41	73	175
	TRIM36	93	288	71	31	143	38	202	136	13	0	241	150	293	32	4	1	399	59	11	12	132	36	300	171	27	127	55	185	3	95	66	180	13	151	270	25	29	136	299
	TRIM62	127	95	13	21	0	36	224	74	148	224	32	71	262	200	28	37	114	242	294	288	399	189	227	57	191	182	16	13	56	112	45	62	86	113	82	162	26	420	158
	TRMT1	145	132	1	53	74	62	250	252	197	214	110	191	246	71	80	63	260	292	305	276	280	394	172	370	452	372	47	70	24	138	271	94	37	107	129	170	0	209	124
	TRMT11	86	109	46	84	60	95	79	298	175	400	114	102	0	234	223	147	366	203	99	237	411	150	144	275	325	273	207	524	154	254	359	150	65	180	134	146	121	143	350
	TRMT12	42	74	76	63	29	33	207	105	256	134	93	107	306	100	0	24	25	101	247	213	253	170	12	478	268	207	213	357	69	72	430	45	107	78	42	243	155	46	102
	TRPM8	472	816	178	135	787	494	298	680	492	27	297	340	1220	115	0	4	1973	272	569	98	310	7	1053	527	645	215	304	558	42	204	910	534	48	110	384	233	369	185	631
	TTC23	20	229	91	67	28	24	110	440	96	245	263	131	181	162	100	294	246	353	363	534	208	121	338	224	431	324	60	160	157	134	91	114	65	165	198	285	0	133	364
	TTC28	22	80	17	28	50	8	78	75	17	3	68	64	0	43	87	40	9	62	16	53	39	94	137	33	162	27	46	160	33	36	5	91	34	36	49	134	5	81	107
	TTC30B	122	226	33	31	18	149	374	427	8	321	121	210	0	104	206	103	202	113	604	238	440	488	249	313	526	255	404	10	351	177	335	111	181	123	153	144	249	349	151
	TTC31	11	162	43	179	155	150	729	587	5	555	253	124	120	399	193	401	246	467	303	790	524	676	593	579	1013	413	224	0	101	104	476	174	168	339	172	368	211	517	168
	TTC39B	2	41	25	26	2	37	188	126	3	56	117	112	2	99	68	45	15	83	24	117	71	3	2	75	182	22	14	0	65	34	27	1	90	45	63	144	7	66	22
	TTC6	56	96	27	37	48	71	109	140	36	28	43	19	207	28	10	18	373	66	0	45	207	104	147	69	147	137	17	16	36	117	56	43	31	47	133	47	96	69	154
	TTL	135	247	88	67	152	138	311	812	140	247	94	148	192	134	26	82	280	317	918	348	491	479	170	409	488	69	122	172	60	421	195	148	72	95	168	259	0	3	258
	TTN	7	11	30	48	6	55	36	24	18	32	19	45	20	25	21	11	11	45	41	15	73	47	37	15	82	2	30	20	12	0	24	3	23	18	28	31	85	8	58
	TTYH3	7	14	1	10	20	2	10	19	4	23	12	10	3	14	3	17	1	51	47	39	12	7	28	10	14	24	25	7	8	4	45	1	12	13	2	3	0	3	13
	TUBD1	141	280	126	83	14	103	544	455	6	312	249	138	228	238	125	179	839	184	318	411	348	154	240	359	312	279	249	484	175	161	301	170	107	33	168	140	0	224	297
	TUBGCP3	119	264	57	46	166	80	225	490	110	284	330	187	197	304	141	178	592	408	879	596	559	428	175	516	449	592	3	358	101	187	102	6	164	14	30	489	0	75	153
	TUBGCP4	288	182	50	75	0	114	394	376	108	330	87	56	482	401	198	176	440	294	166	607	583	772	468	140	589	504	146	240	485	164	115	184	77	233	223	393	121	565	137
	TYW1	63	81	10	33	181	179	348	292	341	180	111	192	0	211	140	217	292	295	347	222	35	180	346	264	222	395	19	199	102	199	177	64	181	35	142	158	28	313	116
	UBO5	126	22	51	36	0	36	320	420	227	350	41	151	203	97	94	104	252	156	269	411	627	385	234	398	114	302	84	423	57	85	189	15	60	198	108	297	46	173	181
	UBR3	28	115	125	54	6	89	37	152	23	148	112	156	69	189	0	130	194	226	865	319	251	374	234	190	616	248	165	39	63	63	111	255	158	63	92	291	175	68	168
[truncated: 8,452 more rows]
