# Supplementary material for: Genome-wide mRNA profiling in urinary extracellular vesicles reveals stress gene signature for diabetic kidney disease
Source: iScience. 2023 Apr 18;26(5):106686. doi: 10.1016/j.isci.2023.106686 (PMC10193229; doi:10.1016/j.isci.2023.106686)
Supplement: Table S11. Differential gene expression analysis results for all the genes, related to Figure 4A [file mmc5.xlsx]

## Sheet: Table S11
	Table S11: Differential gene expression analysis results for all the genes (Related to Figure 4A).
	Genes	logFC	Pvalue_Uncorrected	Pvalue_Bonferroni
	MAP7	1.71	8.8822e-18	9.41158e-14
	MSRB1	0.91	2.02442e-08	0.000214507
	GPX3	1.59	5.37718e-08	0.000569766
	IL32	1.66	9.06168e-08	0.000960175
	NOX4	1.83	1.03007e-07	0.00109146
	HRSP12	0.97	3.4931e-07	0.00370128
	TINAG	1.71	6.72123e-07	0.00712182
	CAPN3	2.11	8.01812e-07	0.008496
	CXCL14	1.32	1.18521e-06	0.0125585
	MSRA	1.3	1.33931e-06	0.0141913
	CRYAB	1.25	1.54562e-06	0.0163774
	RBP5	1.39	3.52995e-06	0.0374034
	TMEM9	0.82	3.84765e-06	0.0407697
	FTL	0.93	5.05094e-06	0.0535197
	ALDOB	1.32	5.3054e-06	0.056216
	CMBL	0.89	7.83133e-06	0.0829808
	MCCD1	1.5	8.25608e-06	0.0874814
	UPP2	1.99	1.02416e-05	0.10852
	MPP6	0.83	2.03351e-05	0.215471
	LYG1	1.96	2.25034e-05	0.238446
	ACSM2A	1.3	2.264e-05	0.239893
	SLC17A3	1.98	3.30281e-05	0.349966
	BBOX1	1.43	3.51638e-05	0.372596
	LGALS2	1.22	5.53223e-05	0.586195
	SAT2	0.6	8.02738e-05	0.850582
	A1CF	1.76	8.62424e-05	0.913824
	ID3	-0.75	0.000104366	1
	HPD	1.15	0.000106913	1
	FABP1	1.35	0.000111783	1
	PRAP1	1.49	0.000115823	1
	RP11-192H23.4	1.75	0.000123708	1
	IRF1	-0.82	0.00012904	1
	PDZK1IP1	1.12	0.000142786	1
	ANPEP	1.23	0.00014758	1
	TMEM150A	0.66	0.000148645	1
	RAB11FIP3	1.03	0.000154923	1
	GGH	1.79	0.000158507	1
	S100A2	1.07	0.000161079	1
	ASPDH	1.44	0.000172478	1
	UBE2L6	-0.59	0.000186705	1
	DHRS4L2	0.73	0.000202535	1
	SLC5A12	1.75	0.000217533	1
	HOXC10	1.18	0.000225608	1
	PPP1R16A	0.54	0.000228049	1
	SLC2A9	1.44	0.000234104	1
	DHRS4	0.62	0.000255006	1
	SMIM24	1.09	0.000276878	1
	RASSF4	1.46	0.000299435	1
	CTXN3	1.57	0.000299487	1
	UGT2B7	1.16	0.000322869	1
	SLC7A7	1.32	0.000327371	1
	EXOSC7	-0.49	0.000352521	1
	MYL3	1.12	0.000403565	1
	VIM	1.07	0.000411388	1
	HLA-DMA	-0.86	0.000477588	1
	HAO2	1.05	0.000484765	1
	AIFM1	0.42	0.000489052	1
	OCIAD2	0.6	0.000497966	1
	DMGDH	1.24	0.000501976	1
	AK4	0.7	0.000558429	1
	SPP1	1.03	0.000596415	1
	CLDN10	1.07	0.000653733	1
	SUCLG1	0.56	0.000659385	1
	UPB1	1.41	0.000666953	1
	SLC22A12	1.71	0.000666979	1
	ACAA2	0.47	0.000691742	1
	CALML4	0.93	0.000694325	1
	ABCC6	1.31	0.000702032	1
	SLC39A4	0.51	0.000724581	1
	GLYAT	1.18	0.000725523	1
	TEX30	0.8	0.000747332	1
	ZDHHC3	-0.39	0.000758297	1
	MAPRE3	-1.01	0.00076337	1
	TNFRSF11B	1.18	0.000768998	1
	OAF	1.1	0.000808451	1
	SLC22A8	1.78	0.000824741	1
	GGACT	0.81	0.000845638	1
	PLA2G16	0.81	0.000864345	1
	TBX6	-1.24	0.000957125	1
	MORN2	0.55	0.00099147	1
	MT1H	1.09	0.000998526	1
	COL9A2	-0.65	0.00101085	1
	USH1C	1.54	0.00101335	1
	IMPA2	0.74	0.00104294	1
	ACMSD	1.14	0.00107688	1
	NQO2	0.69	0.00116551	1
	NINL	0.75	0.00122663	1
	C19orf12	0.56	0.00130316	1
	DZIP1	1.3	0.00132454	1
	IYD	1.29	0.00133999	1
	PRR35	-1.49	0.00137034	1
	DDAH1	0.42	0.00140134	1
	TRMT44	-0.75	0.00142122	1
	GLYATL1	1	0.00143732	1
	TMEM37	0.9	0.00144953	1
	AKR7A3	1	0.00148097	1
	PALM	1.07	0.00149113	1
	C5orf49	1	0.00149945	1
	GLUD2	1.58	0.00152335	1
	KCNIP4	1.67	0.00155002	1
	NME5	0.73	0.0015587	1
	BIN1	0.72	0.00168281	1
	ACSM2B	1.11	0.00169023	1
	MIOX	1.05	0.00170195	1
	NET1	0.57	0.00172672	1
	EFNA5	0.96	0.00175608	1
	AP4M1	-1.03	0.00177362	1
	C9orf66	0.7	0.00177991	1
	PIP5K1C	-1.17	0.0017894	1
	STRADB	0.59	0.00179754	1
	FUOM	0.64	0.00194223	1
	FYN	1.21	0.0020198	1
	GPATCH2L	0.9	0.00202158	1
	LRRC23	0.8	0.00208774	1
	TMEM174	1.32	0.00214175	1
	GLS	0.64	0.00215743	1
	ETNK2	0.78	0.0021789	1
	MICU1	0.46	0.00217922	1
	SLC16A9	1.53	0.00219559	1
	CSDC2	1.51	0.00221559	1
	NAT8	1.02	0.00226019	1
	PSMB9	-0.87	0.0022819	1
	DNPH1	0.48	0.0023645	1
	SSFA2	0.56	0.00239046	1
	TAF6	-0.65	0.00245628	1
	ACTR3B	-0.76	0.00248337	1
	PCK1	0.91	0.00249879	1
	CC2D2A	0.62	0.0025117	1
	METRN	0.58	0.00252849	1
	UGCG	0.76	0.00254833	1
	PDZK1	0.98	0.00259699	1
	NIT2	0.36	0.00261689	1
	TRAP1	-0.46	0.00270676	1
	SIGIRR	0.64	0.00275628	1
	FMO1	1.39	0.00282295	1
	NECAP1	-0.44	0.00283746	1
	CGNL1	0.53	0.00296993	1
	FAM81A	-0.86	0.00300782	1
	ASS1	0.44	0.00303161	1
	DDX58	-0.8	0.00305931	1
	DIS3L	-0.5	0.00311746	1
	SUCNR1	1.46	0.00313266	1
	TINF2	-0.36	0.00323425	1
	GLRX	0.58	0.00324964	1
	BUB3	-0.45	0.00331772	1
	INPP5J	-0.97	0.00333658	1
	CCNL2	-0.46	0.00349146	1
	GABARAP	-0.9	0.00356657	1
	FEZ2	0.65	0.00357069	1
	TMEM176B	0.82	0.00360947	1
	GCHFR	0.76	0.00366397	1
	BPHL	0.38	0.00369419	1
	PPT1	-0.72	0.00379147	1
	C9orf156	0.7	0.00379847	1
	RPS6KA1	-0.63	0.00383637	1
	IRX2	0.79	0.00390433	1
	DIO1	1.37	0.00392457	1
	RGN	0.91	0.00399008	1
	GGT1	0.91	0.00399493	1
	HPN	0.79	0.00404035	1
	SLC16A12	1.54	0.0040473	1
	MT1G	0.8	0.00408024	1
	ZNF207	-0.38	0.00412332	1
	SH3KBP1	-0.56	0.0042022	1
	POLD3	0.68	0.00421075	1
	FAH	0.48	0.00435517	1
	TMEM176A	0.91	0.00449164	1
	SOD3	1.21	0.00454986	1
	PIGS	-0.69	0.00469068	1
	NAPA	-0.32	0.00474575	1
	DPYS	0.92	0.00481028	1
	SLC3A1	0.88	0.00487604	1
	CDK2AP1	-0.42	0.00497708	1
	ARID3A	0.96	0.00501056	1
	MAL2	-0.42	0.00512309	1
	CRYL1	0.41	0.00513412	1
	PHF14	0.52	0.00528174	1
	WFDC2	0.77	0.00539613	1
	ACSM5	1.44	0.00547952	1
	PTH1R	0.96	0.00553764	1
	EIF5A	0.8	0.00557034	1
	PTGER1	-1.38	0.00565354	1
	HSPBP1	-0.46	0.0057293	1
	CSRP1	-0.34	0.00574959	1
	FERMT2	0.7	0.00575462	1
	PPP1R1A	0.78	0.00578085	1
	EFCAB2	-0.86	0.00580557	1
	AMN	1.24	0.00587728	1
	DAPK2	-0.92	0.00599099	1
	TMEM120A	0.48	0.00607482	1
	RNF185	-0.42	0.00626471	1
	MYH8	1.16	0.00630969	1
	ESPN	1.11	0.00633697	1
	RNF186	1.35	0.00639267	1
	NFIA	0.53	0.00641019	1
	LIPA	0.76	0.00671404	1
	AGXT2	1	0.00676871	1
	SLC28A1	1.2	0.00686714	1
	CFDP1	0.41	0.00695364	1
	HNF4A	1.18	0.00696144	1
	HYKK	0.75	0.00704227	1
	ZBTB20	0.54	0.00714409	1
	RNF144A	-1.05	0.00716217	1
	SMIM5	-0.5	0.00729978	1
	INTS10	-0.36	0.00734924	1
	PITRM1	-0.56	0.00739393	1
	EXPH5	-0.53	0.00741264	1
	TPT1	0.46	0.00742493	1
	FYTTD1	-0.32	0.00745323	1
	C17orf59	-0.51	0.00755704	1
	CLHC1	1.23	0.007639	1
	B4GALT2	-0.51	0.00767886	1
	GPX4	0.39	0.00771791	1
	PACRG	-0.57	0.00779716	1
	CBWD1	0.45	0.00797682	1
	MLEC	0.44	0.00797807	1
	ALDH1A1	0.67	0.00800343	1
	SLC6A13	1.11	0.0080858	1
	THOC5	-0.55	0.00816001	1
	AQP1	1.05	0.00824351	1
	GLYCTK	0.87	0.0083733	1
	UBXN2B	-0.33	0.00840073	1
	IDS	-0.4	0.0086528	1
	GATM	0.63	0.00865841	1
	RPL9	0.47	0.00877022	1
	RAB6A	-0.32	0.0089452	1
	STAT1	-0.44	0.00907479	1
	PKP4	0.45	0.00915608	1
	TBC1D8B	-0.62	0.00927056	1
	SMC2	0.47	0.00932719	1
	DUSP23	0.4	0.00950444	1
	PSMB8	-0.4	0.00958015	1
	NPR3	1.02	0.00960875	1
	CNIH1	0.57	0.00961593	1
	AQP2	-0.92	0.00966591	1
	SPATA7	0.59	0.00967149	1
	SMPDL3A	0.8	0.00968599	1
	SFT2D1	-0.42	0.00974533	1
	TPM4	-0.36	0.00978628	1
	CXCL17	-0.8	0.00979625	1
	SUSD3	1.27	0.00990195	1
	MAPK12	1.2	0.0099226	1
	ZSWIM6	0.74	0.00998753	1
	PLEKHB1	-0.67	0.0100106	1
	CYP4A11	1.18	0.0100679	1
	DHFR	0.68	0.0101564	1
	DYNC1H1	0.51	0.0101594	1
	FAM200A	-0.56	0.0101706	1
	UBXN6	0.53	0.0103669	1
	RWDD2B	0.44	0.0104314	1
	LRTOMT	0.46	0.0106112	1
	LYRM1	0.33	0.0106536	1
	IMPA1	-0.59	0.0107051	1
	FOLR1	0.74	0.0108068	1
	TAX1BP3	-0.68	0.010814	1
	HADH	0.26	0.0110772	1
	CCDC115	-0.32	0.0111407	1
	ST3GAL4	-0.47	0.0111546	1
	TJP3	-0.59	0.0113503	1
	LACTB2	0.5	0.0114915	1
	ERCC3	-0.44	0.0115239	1
	BTN3A2	-0.78	0.0116807	1
	NUDT16	0.32	0.0116939	1
	CCND2	0.94	0.0117494	1
	CCDC97	-0.46	0.011875	1
	RNF6	-0.5	0.0119321	1
	TDRD3	0.47	0.0120601	1
	ZNF468	-0.49	0.0125128	1
	NUDT8	0.55	0.0125575	1
	SCAI	0.92	0.0125784	1
	TAF3	0.5	0.0126163	1
	IGIP	1.1	0.012805	1
	RAB1B	-0.56	0.0128252	1
	CYP17A1	1.03	0.0128991	1
	MOB3A	-0.55	0.012903	1
	GPBP1L1	-0.28	0.0129208	1
	AGMAT	0.89	0.0130145	1
	MVK	0.48	0.0130296	1
	GTF2F1	0.41	0.0131379	1
	HIPK2	0.45	0.013391	1
	CEP152	0.74	0.0134288	1
	RAB13	0.42	0.0134805	1
	SLC25A36	0.33	0.0135463	1
	PTRF	0.76	0.0135557	1
	SCIN	-0.47	0.0136019	1
	RNF152	0.9	0.0136027	1
	SPX	0.76	0.0136097	1
	FGL2	1.07	0.0137234	1
	TESK2	-0.74	0.0138207	1
	GPANK1	0.57	0.0138527	1
	ISOC2	0.49	0.0138689	1
	TAF1D	0.43	0.0138746	1
	MAEA	-0.36	0.0141074	1
	QDPR	0.33	0.0141652	1
	DDC	0.87	0.0142103	1
	PPAP2A	-0.38	0.0143255	1
	PRKCH	-0.53	0.0143858	1
	FLRT3	0.48	0.0147265	1
	SYNE1	0.66	0.014811	1
	LAMTOR5	0.36	0.0149666	1
	FGF1	1.21	0.0151308	1
	SLC12A3	-1.32	0.015225	1
	RINT1	-0.4	0.0153102	1
	RABEPK	0.5	0.0153138	1
	CD151	0.5	0.0155144	1
	PKIG	0.49	0.0155891	1
	SYNPO	1.25	0.0156627	1
	HSD17B14	0.41	0.015677	1
	KHK	0.81	0.015898	1
	DUSP5	0.95	0.0159115	1
	CLPTM1L	0.37	0.0159864	1
	KIF9	0.38	0.0161121	1
	GDA	1.24	0.0161317	1
	GPD1	0.99	0.0161566	1
	SPRY4	-1.09	0.0162587	1
	GRHPR	0.28	0.0164302	1
	NFXL1	-0.57	0.0166944	1
	MRPL1	0.4	0.0168564	1
	ACN9	0.45	0.0168812	1
	BHMT2	0.72	0.0169147	1
	HOOK1	0.28	0.0170693	1
	C17orf89	0.34	0.0173138	1
	RAB29	0.3	0.0173239	1
	DTNB	-0.45	0.0173453	1
	SLC22A2	0.97	0.0174601	1
	HAGH	0.36	0.0174667	1
	PIPOX	1.22	0.0175724	1
	MAF	0.66	0.0176227	1
	MAGED1	-0.34	0.0177893	1
	PSMA6	-0.49	0.0178021	1
	LRRIQ1	0.73	0.0178691	1
	LTBR	0.61	0.0181379	1
	NCOA5	-0.6	0.0182568	1
	NKIRAS2	-0.39	0.0184476	1
	C11orf54	0.44	0.0184994	1
	TUBGCP2	0.34	0.0186493	1
	RBKS	0.61	0.018757	1
	FBXL16	-0.93	0.018758	1
	THTPA	-0.52	0.0187581	1
	ATP13A2	-0.95	0.0188479	1
	SNX10	0.52	0.018883	1
	PGS1	-0.5	0.0189421	1
	SLC13A3	1.19	0.0190799	1
	APOE	0.68	0.0191958	1
	S100A4	-0.61	0.0192624	1
	GATA2	-0.37	0.0197315	1
	PGRMC2	0.45	0.0198041	1
	PRLR	1.19	0.0198753	1
	TTC39A	-0.37	0.0199056	1
	SNAP23	-0.29	0.019978	1
	COBL	0.73	0.0200028	1
	DNAJC11	-0.59	0.0201066	1
	AGR2	-0.88	0.0201572	1
	FAM110B	-1	0.0202774	1
	TONSL	1.08	0.020358	1
	USP43	-0.6	0.0204603	1
	ABHD14A	0.62	0.0206477	1
	PAGR1	-0.46	0.0209371	1
	SLC47A1	1.12	0.0213027	1
	MOV10	-0.67	0.0213664	1
	HOXB6	-0.6	0.0214573	1
	CRACR2B	-0.42	0.0215499	1
	SHC1	-0.49	0.0216523	1
	DBN1	-0.65	0.0217643	1
	HSP90B1	0.32	0.021952	1
	WDR36	-0.59	0.0219909	1
	HIBCH	0.31	0.0219967	1
	FAM102B	-0.86	0.022057	1
	TRAF3IP2	-0.41	0.0222099	1
	EFCAB14	-0.24	0.022311	1
	SEC11A	0.3	0.0223894	1
	EPN3	-0.44	0.0225846	1
	ACY3	0.85	0.022644	1
	C21orf33	0.89	0.0226564	1
	TMEM27	0.87	0.0228346	1
	SRP68	-0.3	0.0229922	1
	TOMM20	0.33	0.0230671	1
	FAM96B	0.41	0.0231276	1
	CAMTA1	0.37	0.0231452	1
	HPCAL1	0.46	0.0232189	1
	C1orf56	0.83	0.0232579	1
	BCORL1	0.95	0.0233395	1
	EP400	0.91	0.0235475	1
	DNAJB6	-0.29	0.023675	1
	MEST	0.71	0.0238262	1
	SEPHS2	0.29	0.0238867	1
	MLLT4	0.32	0.0241124	1
	SLPI	-1.08	0.0242031	1
	MFHAS1	0.78	0.024377	1
	FBXO7	0.23	0.024428	1
	ACP5	0.78	0.0245337	1
	NLRX1	-0.74	0.0248775	1
	ZBTB17	-0.62	0.0249622	1
	PBLD	0.42	0.0254484	1
	SLC38A1	-0.39	0.0254867	1
	KIAA1598	0.54	0.025617	1
	GCSH	0.37	0.0256209	1
	MFI2	-0.99	0.0258837	1
	ABHD11	-0.4	0.0258983	1
	PROSC	-0.24	0.0260355	1
	PFKL	-0.32	0.0262037	1
	ATPAF2	0.38	0.0263391	1
	ZNF655	-0.28	0.0263453	1
	FDPS	-0.32	0.0263662	1
	MTMR3	-0.71	0.0263824	1
	USP2	0.76	0.0264643	1
	EPB41L2	1.24	0.0265745	1
	TEP1	1.28	0.026627	1
	RFC3	-0.87	0.0267188	1
	STAU2	-0.4	0.0267457	1
	MKRN2	-0.4	0.0267635	1
	SERGEF	0.37	0.0269703	1
	CENPN	-0.61	0.0275049	1
	MRPL34	0.34	0.0276509	1
	PLEKHA4	0.68	0.0277966	1
	MAOB	0.94	0.0279776	1
	PSMB10	-0.37	0.028064	1
	PKP3	-0.61	0.0281323	1
	WBSCR22	0.31	0.0282604	1
	DCUN1D1	-0.34	0.0283624	1
	CALR	0.43	0.0285496	1
	D2HGDH	-0.5	0.0285874	1
	KCTD1	0.57	0.0286283	1
	ANGPTL3	0.87	0.0287476	1
	CTSB	0.54	0.0287503	1
	DBNL	-0.26	0.028824	1
	PCBP2	0.41	0.0288762	1
	DCPS	-0.39	0.0289737	1
	HSPD1	0.19	0.0290744	1
	BIVM	0.44	0.0290926	1
	HSD11B2	-0.57	0.0291696	1
	PAH	0.66	0.0292023	1
	GPR137B	0.54	0.0292896	1
	NBPF9	0.8	0.0293767	1
	TYMP	-0.7	0.0295007	1
	RASSF3	0.76	0.0295846	1
	MT-CO1	0.69	0.0296901	1
	PVALB	-0.62	0.0297935	1
	TGM2	-1.17	0.0300043	1
	RDX	0.29	0.0301272	1
	EIF3F	0.27	0.0301484	1
	TIMM10B	-0.29	0.0301817	1
	USP36	-0.54	0.0302364	1
	GNAI1	0.64	0.030239	1
	ST3GAL6	1.12	0.0303582	1
	SENP2	0.43	0.030395	1
	GADD45A	0.42	0.0304207	1
	C2orf88	1.01	0.0304897	1
	RPS16	0.38	0.0305438	1
	LRRC19	1.2	0.0306325	1
	IFFO2	0.9	0.030637	1
	RUVBL2	0.27	0.0307837	1
	PTEN	0.26	0.0308001	1
	POLR1E	-0.68	0.0308196	1
	ST6GALNAC4	0.95	0.0308767	1
	P4HA2	1.01	0.0309603	1
	ASL	-0.3	0.0309665	1
	OAS3	-0.83	0.0309856	1
	NIPAL2	-0.87	0.031042	1
	SDC4	0.58	0.0311282	1
	RPS5	0.33	0.0311933	1
	WDFY2	-0.49	0.0312947	1
	CBX5	0.37	0.0314024	1
	OSGIN1	1.12	0.0314163	1
	PTOV1	-0.35	0.0315102	1
	POLR3H	0.33	0.0316272	1
	SPATA5	1.11	0.0316364	1
	PRR15	-0.58	0.0320621	1
	HNF1B	0.36	0.0320937	1
	KCNMB4	1	0.0322385	1
	CASC10	1.04	0.0322851	1
	EGLN1	-0.33	0.0322868	1
	RPP25	-0.43	0.032322	1
	EIF3H	0.23	0.0323935	1
	ZNF704	0.46	0.0324016	1
	TGM4	-1.06	0.0325538	1
	ZNF224	-0.72	0.0325814	1
	NMI	-0.42	0.0327154	1
	HMOX1	0.8	0.032856	1
	C12orf10	0.32	0.0329809	1
	TNFRSF12A	0.49	0.0330663	1
	GSTM3	-0.6	0.0331059	1
	COBLL1	-0.36	0.033129	1
	CCDC183	-0.82	0.033153	1
	BCKDHA	-0.94	0.0331983	1
	GMPPB	-0.36	0.0331997	1
	SYTL3	-0.63	0.0332008	1
	PNPLA2	-0.4	0.0333882	1
	RLN1	1.02	0.0334132	1
	RPL21	0.37	0.0335144	1
	RBP7	0.79	0.0335548	1
	C11orf95	0.98	0.0335831	1
	HDGF	0.27	0.0336803	1
	ZNF37A	0.4	0.0336891	1
	GDF15	0.46	0.0338779	1
	NADK2	-0.29	0.0339835	1
	UPK1B	-0.58	0.0342165	1
	CCDC6	0.32	0.0342211	1
	ZNF689	0.68	0.0345073	1
	KIZ	-0.69	0.0347143	1
	SH2D3A	-0.44	0.0347332	1
	JMJD1C	0.33	0.0347518	1
	TMEM70	0.38	0.0348848	1
	PURA	0.32	0.0349214	1
	GIPC1	-0.29	0.0349913	1
	RPS3A	0.32	0.0350708	1
	LDHB	0.28	0.035531	1
	SC5D	-0.45	0.0355861	1
	NARS2	-0.61	0.0356579	1
	TCAF2	-0.93	0.0356651	1
	ZNF263	-0.39	0.0358443	1
	ATP6AP1	-0.47	0.0358467	1
	FTCD	1.19	0.0362967	1
	STC1	-1.09	0.0363484	1
	NEFL	0.96	0.0363972	1
	SUGCT	0.73	0.036422	1
	HOMER3	0.54	0.0365002	1
	NAT9	-0.46	0.0366724	1
	ZNF195	0.36	0.0367287	1
	DHRS3	0.35	0.0367743	1
	CCDC53	0.32	0.0368055	1
	RPL39	0.45	0.0371208	1
	FN3K	0.47	0.0373105	1
	NUDT12	0.45	0.0374164	1
	SPRY2	0.97	0.0375147	1
	RPS25	0.35	0.0375441	1
	ARMCX3	0.31	0.0375742	1
	RAP2A	0.57	0.0377108	1
	TTC37	-0.35	0.0377985	1
	SERPINA1	0.88	0.0378294	1
	IRX1	0.87	0.0378621	1
	CMPK2	-1.22	0.0379019	1
	RMI2	-0.53	0.0379366	1
	C10orf99	-0.87	0.0380324	1
	WNK3	0.63	0.0381644	1
	KIAA1191	0.28	0.038449	1
	HSP90AA1	0.3	0.0384886	1
	NEIL1	-0.74	0.0384971	1
	DERA	0.37	0.038515	1
	MPDU1	0.46	0.038578	1
	RAB17	0.38	0.0386037	1
	ARHGEF5	0.45	0.0386134	1
	PDF	0.47	0.0388276	1
	DCAF10	0.26	0.0388359	1
	SPATA33	0.65	0.039073	1
	ARFIP2	-0.29	0.0390752	1
	ANAPC2	-1.09	0.0390854	1
	AAED1	0.71	0.0392027	1
	DCP1B	-0.37	0.0394445	1
	TEF	-0.57	0.039477	1
	SSR4	0.32	0.0394887	1
	OSBPL1A	-0.27	0.0396534	1
	CFLAR	0.29	0.0398813	1
	SPATA17	0.74	0.0399629	1
	FAHD1	0.32	0.0400795	1
	TIRAP	-0.87	0.0401032	1
	CDIP1	0.74	0.0401531	1
	MED28	-0.27	0.0402009	1
	ADPRM	0.5	0.0402608	1
	CHCHD10	0.6	0.0405917	1
	MED15	-0.51	0.0406335	1
	MAN1A2	0.41	0.0407414	1
	CAMK2N1	0.43	0.0408291	1
	EVA1A	0.89	0.0409718	1
	TSG101	-0.25	0.0409946	1
	ZNF436	-0.54	0.0410618	1
	SORBS1	0.83	0.0412479	1
	CDC42EP4	-0.36	0.0413963	1
	ABLIM1	0.35	0.0414209	1
	EVA1C	-0.86	0.041581	1
	NDUFS4	0.3	0.0416136	1
	PIGG	-0.88	0.0417022	1
	NBEA	0.9	0.0417178	1
	CST3	0.28	0.0417767	1
	GSR	-0.34	0.0419537	1
	CUTA	0.26	0.0420235	1
	NINJ1	0.39	0.0420871	1
	ARPC1A	-0.21	0.0422277	1
	STK19	0.42	0.0422748	1
	CCPG1	-0.76	0.0422781	1
	FPGS	-0.4	0.0423676	1
	TOP1	0.31	0.0424223	1
	EEF1B2	0.25	0.0425433	1
	CCT6A	0.21	0.0426147	1
	SEPP1	0.38	0.0428516	1
	COL4A3	1.01	0.0429183	1
	DEPTOR	0.47	0.0430164	1
	GLOD5	0.86	0.0430261	1
	POTEM	1.03	0.0430579	1
	SLC39A10	0.78	0.0433052	1
	IRS1	0.84	0.0433294	1
	MPPE1	-0.51	0.043479	1
	ZBTB4	0.44	0.0436427	1
	PCBD2	0.31	0.0437047	1
	SPAG16	0.27	0.0437417	1
	NBPF3	-0.78	0.0437566	1
	SYNE2	0.51	0.04389	1
	SCAF8	0.46	0.0439801	1
	MCU	-0.46	0.0442152	1
	CEP19	0.92	0.0442408	1
	TXNDC11	-0.45	0.0444907	1
	OAS2	-0.62	0.0445724	1
	GJB1	0.7	0.0448444	1
	ZC3HAV1	-0.4	0.0448738	1
	YTHDF1	-0.45	0.0450598	1
	ARRB1	-0.47	0.0451075	1
	C3orf62	0.57	0.0452129	1
	WDTC1	0.84	0.0452321	1
	RNF5	0.32	0.0452461	1
	MRPL38	-0.8	0.0452502	1
	PARP9	-0.55	0.0453802	1
	INAFM1	0.58	0.0455087	1
	CADM1	-0.79	0.0455427	1
	CAPN10	-0.52	0.0456328	1
	HLA-E	-0.53	0.0456596	1
	C11orf80	-0.36	0.0457082	1
	RPS27L	0.36	0.0457331	1
	SAC3D1	-0.59	0.0458161	1
	OVOL1	-0.46	0.0458573	1
	ABHD12	-0.36	0.0460231	1
	NAA60	-0.33	0.0461562	1
	GSTM2	-0.59	0.0461717	1
	ARHGAP24	0.46	0.0463635	1
	CAPN12	0.8	0.0463778	1
	MGAT1	-0.44	0.0464465	1
	ZNF718	-0.7	0.0465001	1
	YIF1A	0.33	0.0465632	1
	GET4	-0.38	0.0466941	1
	CSRP2	0.52	0.046728	1
	PSME2	-0.28	0.0468468	1
	PLCG2	-0.62	0.0469524	1
	BBS7	-0.55	0.0470366	1
	BOLA2B	0.57	0.0471654	1
	FMNL2	0.86	0.0471937	1
	RXRA	0.44	0.0472826	1
	SOGA1	0.9	0.0473223	1
	ZMYND12	0.67	0.0473662	1
	CALB1	-0.73	0.0474714	1
	DHX34	-1.02	0.047563	1
	TMEM223	0.39	0.047627	1
	ZNF18	-0.95	0.0477252	1
	MLKL	-0.89	0.0477772	1
	FDFT1	-0.35	0.0477872	1
	FAM220A	-0.59	0.0478891	1
	IFI35	-0.35	0.0482535	1
	ERGIC2	0.28	0.0482674	1
	PLIN3	-0.32	0.048393	1
	RAB18	-0.3	0.0484119	1
	CHMP7	-0.3	0.0486642	1
	GNB2L1	0.28	0.0486903	1
	RAB7A	-0.21	0.0488785	1
	CTSC	0.73	0.0490663	1
	VEZF1	0.25	0.0491539	1
	NSUN2	-0.32	0.0491565	1
	JUNB	-0.34	0.0492326	1
	AFAP1	0.82	0.0492534	1
	CALU	-0.46	0.049255	1
	GSE1	0.51	0.0497483	1
	PHKG2	0.32	0.049857	1
	NREP	0.61	0.0498934	1
	KIAA0196	-0.47	0.0500045	1
	SDCCAG3	0.43	0.0501619	1
	ZNF692	-0.38	0.0501926	1
	FOLH1	-0.68	0.0502112	1
	ERGIC3	0.27	0.0502654	1
	PPP1R32	0.78	0.0505084	1
	LARP1B	0.32	0.0505546	1
	CD320	0.96	0.0505582	1
	ELF5	-0.45	0.0506793	1
	C1orf109	-0.41	0.0507455	1
	ZNF2	0.65	0.0509939	1
	SH3GL1	-0.33	0.051022	1
	KCTD10	-0.33	0.0510406	1
	SLC39A6	-0.45	0.0510704	1
	ZDHHC16	0.36	0.051171	1
	MAOA	0.31	0.0512225	1
	ZMYND11	-0.23	0.0512225	1
	POTEF	0.83	0.0513435	1
	BTG2	-0.42	0.0514263	1
	PRKCSH	0.36	0.0514353	1
	RXRB	0.55	0.0515306	1
	MICU3	-0.76	0.0516219	1
	CRELD2	0.38	0.0516531	1
	BACE2	-0.48	0.0517297	1
	ZC3H13	0.27	0.0517469	1
	DDX10	0.33	0.051889	1
	HLA-B	-0.68	0.0519424	1
	CHP1	0.24	0.0521287	1
	WDR31	0.93	0.0521293	1
	EPRS	0.37	0.0522613	1
	GNG10	-0.74	0.0523788	1
	LRRC75B	0.48	0.0523948	1
	TOM1L1	-0.25	0.0524275	1
	CLCN5	0.85	0.0524438	1
	MORC3	-0.38	0.0524579	1
	BTBD1	-0.25	0.0524846	1
	GSTA2	0.66	0.0526172	1
	HSD17B8	0.27	0.0526697	1
	FRMD3	-0.45	0.0527656	1
	RHOQ	0.26	0.0528645	1
	AGXT	0.83	0.0529235	1
	SH3GLB2	-0.31	0.0529343	1
	SEC63	0.46	0.0529479	1
	EIF4E2	0.22	0.0531233	1
	ZNF688	0.32	0.0531451	1
	ACP2	0.94	0.0531787	1
	NDFIP1	0.38	0.0536008	1
	C4orf36	0.44	0.053617	1
	VPS26A	-0.23	0.0536969	1
	B3GALNT1	0.51	0.0538539	1
	RPL11	0.36	0.0539672	1
	HMGN4	-0.26	0.0539987	1
	KIF23	0.97	0.0539991	1
	SIRT3	-0.31	0.054177	1
	METTL1	0.38	0.0541937	1
	RAC3	0.65	0.0543478	1
	E2F6	-0.53	0.0545142	1
	RPL19	0.26	0.054554	1
	HINFP	-0.49	0.054561	1
	SATB1	0.43	0.0546325	1
	TMEM62	-0.59	0.054702	1
	GARS	-0.23	0.0547104	1
	RAB2B	-0.71	0.0549664	1
	MRPS36	0.31	0.0550252	1
	SDR39U1	-0.4	0.0551809	1
	C6orf48	0.31	0.0553661	1
	ALKBH4	-0.4	0.0554294	1
	STAP2	-0.29	0.0556205	1
	MAFG	-0.38	0.0559189	1
	VPS37B	-0.38	0.0560781	1
	SMURF2	0.31	0.0561221	1
	CISD2	0.42	0.0561327	1
	SLC22A18	0.92	0.0562438	1
	CALD1	0.53	0.0562566	1
	CENPB	0.53	0.0562597	1
	TSPAN6	0.34	0.0563378	1
	RHBDD3	0.81	0.0563844	1
	METTL17	-0.35	0.056458	1
	BHLHE40	0.44	0.0566188	1
	KHDRBS3	0.39	0.0566755	1
	NUCKS1	0.38	0.056702	1
	RBPMS2	0.82	0.0568305	1
	SCCPDH	-0.29	0.0569065	1
	SLC3A2	0.31	0.0569197	1
	CDC123	-0.26	0.0569238	1
	ZNF470	-0.6	0.0571344	1
	GTPBP1	-0.8	0.0571562	1
	CCDC117	-0.35	0.057194	1
	ZNF557	0.62	0.057411	1
	SLC12A1	0.61	0.0576067	1
	TSPAN33	0.48	0.057816	1
	ZNF230	-0.96	0.0578904	1
	HIST1H1A	0.93	0.0579664	1
	SPATA13	0.52	0.0579963	1
	UMOD	0.63	0.0581199	1
	C5orf15	-0.6	0.0582315	1
	ADCK3	-0.57	0.0582589	1
	RTKN	0.45	0.058262	1
	POLR1D	0.29	0.0582924	1
	NBPF14	0.41	0.0585246	1
	ZSWIM7	0.32	0.0585456	1
	TRIM8	-0.3	0.058803	1
	AGFG1	-0.28	0.0588816	1
	DUSP2	-0.78	0.0589256	1
	RPL38	0.37	0.0589911	1
	PCLO	0.39	0.0593011	1
	STRN3	0.51	0.0593223	1
	SARS2	-0.59	0.0593793	1
	NSA2	0.34	0.0595938	1
	ADRM1	-0.24	0.0596644	1
	TUBGCP6	-0.95	0.060084	1
	PLD1	0.76	0.0601181	1
	SHANK2	0.47	0.0601872	1
	SPOP	-0.2	0.0603498	1
	COA4	0.23	0.0604809	1
	RTFDC1	-0.19	0.0604936	1
	RGS3	0.42	0.0605294	1
	HOGA1	0.8	0.0606138	1
	TMCO1	0.36	0.0606445	1
	B2M	-0.43	0.0607174	1
	KIF22	-0.4	0.0607445	1
	CDADC1	0.58	0.0607866	1
	DPEP1	0.94	0.0609039	1
	RNF141	-0.24	0.0609479	1
	ZNF552	-0.31	0.0609485	1
	MCMBP	-0.35	0.0611396	1
	GPC5	1.07	0.0611459	1
	KANK2	0.87	0.0611488	1
	TM9SF1	0.71	0.0611582	1
	CDC37L1	0.33	0.0611675	1
	RUSC1	-0.39	0.0611846	1
	ATXN7L1	0.49	0.0611959	1
	NDUFC1	0.35	0.0612602	1
	SAMD4A	0.88	0.0613469	1
	DYNLRB2	0.65	0.0613741	1
	KARS	-0.17	0.0613874	1
	KAZN	-0.39	0.0614007	1
	RNF144B	0.47	0.0614366	1
	PRUNE	-0.33	0.0615042	1
	TNPO1	0.34	0.0615377	1
	CHCHD7	0.24	0.0615637	1
	CPSF2	0.33	0.0615895	1
	MT1F	0.45	0.0616331	1
	HNRNPDL	0.21	0.061696	1
	CLDN8	-0.85	0.0618051	1
	VEGFB	0.38	0.0620061	1
	GLTPD2	0.69	0.0620613	1
	PLEKHG3	0.67	0.0620621	1
	CPT2	-0.34	0.0621087	1
	SYK	-0.34	0.0624504	1
	RANBP1	-0.26	0.0624764	1
	COX7A1	0.66	0.0625915	1
	LTBP3	-0.39	0.0626169	1
	FIGN	0.73	0.0626859	1
	KCMF1	-0.27	0.0626938	1
	FANCF	-0.3	0.0628066	1
	FAM195A	0.29	0.0629081	1
	RPSA	0.31	0.0629527	1
	RPS10	-0.55	0.0629556	1
	LRCH4	-0.55	0.0630638	1
	TPMT	0.24	0.0631413	1
	MME	0.56	0.0632602	1
	TMEM56	1.01	0.0633487	1
	RIMS1	0.69	0.0634029	1
	BID	-0.32	0.0634308	1
	UTP11L	-0.36	0.0636346	1
	ZCCHC11	-0.38	0.063699	1
	RPL23	0.3	0.0638525	1
	NABP1	0.64	0.0638772	1
	GPD1L	-0.31	0.0640689	1
	LRRC27	0.41	0.0641968	1
	SGK3	0.6	0.0642544	1
	BHMT	0.38	0.0643249	1
	NHLRC4	-0.95	0.0643931	1
	RAB5C	-0.48	0.0643939	1
	BRI3	0.41	0.0644181	1
	CRYZ	0.28	0.0644784	1
	CCNG2	0.2	0.0646108	1
	DHX36	0.34	0.0646117	1
	DGCR6	0.49	0.0652437	1
	FCHSD2	-0.54	0.0652632	1
	EVL	0.49	0.0654637	1
	PARP14	-0.38	0.0654727	1
	NTHL1	0.54	0.0656096	1
	YIPF3	0.37	0.065763	1
	UNKL	-0.71	0.0660143	1
	KNSTRN	-0.85	0.0660818	1
	CDK14	0.57	0.0660827	1
	BEND7	0.41	0.0660933	1
	ITM2B	0.33	0.0661924	1
	MAPKAPK3	0.28	0.0662143	1
	JUND	-0.29	0.0662143	1
	RMND5B	-0.25	0.0662184	1
	CIZ1	-0.37	0.0662393	1
	TIMM13	0.25	0.0663931	1
	HADHA	-0.19	0.0665629	1
	ARCN1	-0.23	0.0665914	1
	FXR1	0.3	0.0666053	1
	SGSM3	-0.29	0.066623	1
	LRPPRC	0.5	0.0667331	1
	DRAM1	0.78	0.0668845	1
	FAM221A	-0.42	0.0669074	1
	APOL3	-0.72	0.0670707	1
	TMEM220	0.62	0.0670841	1
	IGFBP4	0.8	0.0671897	1
	RABGGTB	0.26	0.0672028	1
	DHRS7B	0.7	0.067447	1
	RNPEP	-0.23	0.0674631	1
	YBX1	0.27	0.0676207	1
	ELMOD3	-0.47	0.0679528	1
	ZNF134	-0.39	0.0679565	1
	TUSC2	0.21	0.0679749	1
	NPL	0.59	0.0681847	1
	RAP1A	0.26	0.0682201	1
	RNGTT	-0.62	0.0682255	1
	FASTKD1	-0.56	0.068495	1
	PPP1R13L	0.46	0.0685277	1
	SLC25A29	-0.42	0.0685546	1
	MARCKS	0.33	0.0687141	1
	TMEM178A	-1.07	0.0687871	1
	RPS17	0.34	0.0691529	1
	PPM1F	-0.76	0.0692265	1
	RHOT2	-0.36	0.069329	1
	MTERF4	-0.31	0.0694072	1
	ANKLE2	0.41	0.0694445	1
	CCNDBP1	-0.25	0.0695204	1
	TM7SF3	0.44	0.069563	1
	ACAT1	0.38	0.0696202	1
	NEK1	0.36	0.0697667	1
	THNSL2	0.63	0.0697737	1
	MAP2K7	0.65	0.0698432	1
	PNMAL1	-0.99	0.0699185	1
	SHMT2	0.54	0.0701068	1
	TET1	-0.65	0.0702548	1
	POP5	0.31	0.0702616	1
	RAB11B	-0.23	0.0703507	1
	C1orf50	0.31	0.070387	1
	OSGEP	-0.35	0.070443	1
	ANKRA2	-0.36	0.0704723	1
	ZCCHC7	-0.27	0.0705461	1
	ABCF2	-0.29	0.070649	1
	DDX59	0.3	0.0706691	1
	SERP2	-0.65	0.0707106	1
	MLX	-0.23	0.0709699	1
	PI4KB	-0.34	0.070985	1
	RANBP2	0.39	0.0709958	1
	NCDN	-0.5	0.0712551	1
	WHSC1	0.63	0.0712817	1
	SERPINH1	0.67	0.0715962	1
	FOXC1	0.63	0.071651	1
	PSAT1	0.34	0.071714	1
	SMARCB1	-0.27	0.0717331	1
	FAM118A	-0.46	0.0720086	1
	ITGAV	-0.78	0.0723026	1
	GAPDH	0.19	0.0723552	1
	CCND3	-0.26	0.0724908	1
	CORO1C	0.47	0.0725429	1
	H3F3A	0.36	0.072562	1
	SMIM1	0.53	0.0725791	1
	LRRCC1	0.29	0.0726116	1
	PDDC1	0.43	0.0726153	1
	PPIL6	0.55	0.0726966	1
	RBM42	-0.22	0.0726977	1
	AKR1C3	0.36	0.0728195	1
	NUDT7	-0.51	0.0728806	1
	RNF180	0.52	0.073006	1
	EPSTI1	-0.71	0.0731779	1
	PSMC2	-0.21	0.0731843	1
	TMEM136	0.71	0.0733906	1
	C5orf51	0.49	0.0735455	1
	TRAFD1	-0.35	0.0736631	1
	FXYD4	-0.67	0.0736776	1
	SLC25A20	0.41	0.0737084	1
	NOL10	-0.33	0.0741098	1
	CKLF	-0.71	0.0743358	1
	DPF2	-0.26	0.0743502	1
	VPS13D	0.51	0.0743575	1
	SLC23A1	0.96	0.0745679	1
	FUZ	0.4	0.0746474	1
	CDKAL1	-0.58	0.0747578	1
	SELK	0.28	0.0748924	1
	TMEM126B	0.27	0.0748986	1
	RPS18	0.28	0.0749645	1
	ALDH8A1	0.93	0.0749712	1
	VPS4A	-0.21	0.0751135	1
	TBX2	-0.33	0.0752502	1
	TRIM47	0.74	0.0753737	1
	WDR60	0.34	0.0753866	1
	EMX1	-0.64	0.0754967	1
	DNAJC12	0.67	0.0755647	1
	C6orf106	0.29	0.0758056	1
	ARAP1	-0.42	0.0759411	1
	BBX	0.27	0.0760612	1
	UBE2K	0.26	0.0761282	1
	PLA2G12A	0.24	0.0762363	1
	TNFSF10	0.43	0.0762812	1
	MRPL30	-0.37	0.0763209	1
	CDKN1A	-0.32	0.0764084	1
	COPS3	0.25	0.0764441	1
	USP1	0.29	0.0765306	1
	CD59	0.35	0.0766343	1
	RPL7A	0.27	0.0766459	1
	ARHGAP29	0.31	0.0766927	1
	SLC25A39	0.22	0.0769061	1
	NR1H2	-0.19	0.0769888	1
	ATP8A1	-1.14	0.0772965	1
	PARP12	-0.36	0.0774199	1
	TSPAN3	0.4	0.0774214	1
	PRKDC	0.41	0.0774673	1
	AKR1A1	0.21	0.0778622	1
	ACOT7	0.38	0.0779852	1
	PTPN12	0.57	0.0780549	1
	ID1	-0.28	0.0781131	1
	SNRPN	-0.46	0.0782569	1
	LMO4	0.62	0.0782725	1
	AP3B1	0.31	0.0783086	1
	FRMD4B	0.43	0.0786124	1
	ULK1	0.8	0.078662	1
	PEPD	0.25	0.0787071	1
	CCDC9	-0.5	0.0787636	1
	TRIM62	-0.66	0.078974	1
	AIG1	0.38	0.0789903	1
	RPL22	0.28	0.0790861	1
	RPL8	0.26	0.079192	1
	GSTO1	0.21	0.0792174	1
	CA2	-0.5	0.0793597	1
	YIPF1	-0.39	0.0795244	1
	RPL27	0.3	0.0795332	1
	SLC26A2	-0.91	0.0796524	1
	TXN	0.26	0.0797744	1
	CCDC58	0.73	0.0799205	1
	PRSS22	-0.69	0.0801366	1
	SNRPG	0.31	0.0801651	1
	EIF4A2	0.16	0.0801826	1
	PDXP	0.48	0.0802279	1
	UTP23	0.31	0.08032	1
	MAPK13	-0.27	0.0803428	1
	CKS2	0.32	0.0805831	1
	EIF2AK4	0.24	0.0806837	1
	SMIM3	0.55	0.0808715	1
	NPAS2	-0.39	0.0808986	1
	EIF5B	0.28	0.0810002	1
	GCFC2	-0.27	0.0810718	1
	MSL3	-0.47	0.0811415	1
	CCDC171	0.6	0.0811959	1
	CARD16	-0.5	0.0812476	1
	AR	0.5	0.0812784	1
	PARP6	0.29	0.0813127	1
	DCP2	0.35	0.0813798	1
	FAM129A	0.6	0.0813914	1
	SLC25A23	-0.28	0.0814784	1
	SLC39A3	0.48	0.0815006	1
	PSPH	0.43	0.0817202	1
	TMEM260	-0.75	0.0817233	1
	VPS72	-0.22	0.0818177	1
	ZZEF1	0.56	0.081825	1
	RPL18A	0.26	0.0818441	1
	TES	-0.28	0.0820232	1
	DDX20	0.39	0.0820897	1
	RPL10A	0.27	0.082167	1
	RNF212B	0.96	0.0822301	1
	KIFC3	-0.38	0.0822662	1
	DMPK	0.62	0.082332	1
	POLR3D	-0.32	0.0824075	1
	RSF1	0.26	0.082427	1
	RNF213	0.34	0.0828662	1
	TTC38	0.31	0.0829602	1
	OGG1	0.45	0.0830106	1
	FBXW4	0.36	0.0831133	1
	IFIT3	-0.44	0.083213	1
	ITFG2	-0.26	0.0835961	1
	SIRT6	-0.76	0.0836523	1
	MED13L	0.43	0.0837232	1
	ATG13	-0.24	0.0837411	1
	MEMO1	-0.54	0.0837462	1
	NPM1	0.17	0.0837925	1
	JAKMIP1	-0.96	0.0839574	1
	PLSCR1	-0.31	0.0840499	1
	SUV39H2	-0.61	0.0842297	1
	ANKRD65	-0.34	0.0843787	1
	ERP29	0.28	0.0844144	1
	CCDC71L	0.7	0.0844177	1
	MYL6B	0.29	0.0845423	1
	PHF12	0.52	0.0847164	1
	LMO7	0.29	0.0847295	1
	SMARCAL1	-0.6	0.0849368	1
	GSTK1	0.2	0.0849634	1
	MGEA5	0.24	0.0850385	1
	PLLP	-0.61	0.0851927	1
	UBE2V1	-0.73	0.0852848	1
	RAB5B	-0.21	0.0854884	1
	ZNF829	0.78	0.0855564	1
	UFM1	-0.2	0.0855629	1
	ALYREF	-0.27	0.0856435	1
	MAML2	0.51	0.0856502	1
	UGT8	0.82	0.0856961	1
	AIF1L	-0.51	0.0858053	1
	KCTD6	0.44	0.0859404	1
	XRCC6	-0.19	0.0860148	1
	NWD1	0.66	0.0861038	1
	NFATC1	-0.79	0.0861215	1
	LPP	0.32	0.0863011	1
	ST14	-0.47	0.0864774	1
	EXOC3	-0.4	0.0865053	1
	PPP1R1B	0.48	0.0865861	1
	BPTF	0.27	0.0867295	1
	MSI2	0.36	0.0867601	1
	ZNF197	-0.86	0.0868439	1
	AMMECR1L	-0.55	0.0868555	1
	NFKBIB	0.45	0.0870123	1
	RCHY1	-0.25	0.0871634	1
	MANF	0.45	0.0871897	1
	MCCC1	-0.26	0.0871901	1
	MRPL4	-0.23	0.0872281	1
	STX16	-0.3	0.0873322	1
	TPK1	-0.72	0.0876284	1
	TMPRSS4	0.86	0.0877022	1
	TRAF3IP1	0.29	0.0877732	1
	PTH2R	0.65	0.0877811	1
	PHF8	-0.53	0.087923	1
	GBP4	-0.62	0.0879759	1
	CGRRF1	-0.38	0.0880697	1
	MPP5	0.24	0.0881028	1
	RPS11	0.33	0.0881346	1
	EIF4G2	-0.17	0.0881927	1
	COQ2	0.49	0.0882179	1
	SNAPC2	-0.31	0.0882484	1
	AFP	0.81	0.0884046	1
	RSRC1	0.35	0.0885468	1
	SYPL1	0.3	0.0885948	1
	ACOX2	0.56	0.0889875	1
	RAB32	0.3	0.0891204	1
	ETV7	-0.89	0.0891812	1
	FLOT2	-0.2	0.0894065	1
	FMO4	0.69	0.0896583	1
	PXN	-0.33	0.0898347	1
	SRSF3	-0.16	0.0898971	1
	SRXN1	-0.5	0.0900751	1
	CLN3	-0.61	0.0901209	1
	CPEB3	0.44	0.090163	1
	RPS8	0.34	0.0901911	1
	PARVA	-0.3	0.0902135	1
	RNASEH2A	0.45	0.0902956	1
	HYLS1	-0.55	0.0902978	1
	TNRC18	0.62	0.0903414	1
	PPIG	0.23	0.090536	1
	ERO1L	0.51	0.0906618	1
	LMBRD1	0.37	0.0907376	1
	ST3GAL2	-0.83	0.0909306	1
	SSH2	0.41	0.090994	1
	ATPIF1	0.27	0.0910655	1
	VAMP4	-0.31	0.0910912	1
	GNG11	-0.48	0.091112	1
	NICN1	0.44	0.0911449	1
	NFKBIA	-0.31	0.0912122	1
	HLA-A	-0.51	0.0913491	1
	CHD2	0.21	0.0915256	1
	MPC1	0.31	0.0916029	1
	POLR3F	0.39	0.0917496	1
	FAM63A	-0.39	0.0921842	1
	ACTR3C	0.58	0.0925935	1
	G6PC	0.93	0.0926036	1
	PPP2R2D	0.2	0.0927174	1
	ATP6V0E2	0.35	0.0928095	1
	RAPGEF2	0.41	0.0928213	1
	PPP2R5A	0.25	0.0928336	1
	HMGCS1	-0.49	0.0929558	1
	MRO	0.8	0.0929747	1
	SLC2A4RG	0.42	0.0930943	1
	TADA2B	-0.34	0.0933483	1
	DCAF11	-0.19	0.0933697	1
	PAXIP1	-0.53	0.09356	1
	TAF4	-0.78	0.0936679	1
	SARS	-0.22	0.093709	1
	COG8	-0.35	0.0938676	1
	SEC23B	-0.27	0.0938977	1
	C1orf198	-0.31	0.0939094	1
	RBM15B	-0.26	0.0940719	1
	SLC9A4	-0.46	0.0940789	1
	STRN4	-0.31	0.0942426	1
	PANK1	0.34	0.0942914	1
	PKNOX1	-0.3	0.0944954	1
	ATRX	0.25	0.0945614	1
	AKAP9	0.23	0.0945749	1
	ZNF664	0.31	0.0947035	1
	EFCAB7	0.74	0.094826	1
	C8orf4	0.54	0.0948574	1
	PMS1	0.46	0.0948944	1
	SURF1	0.24	0.0949676	1
	RLIM	-0.32	0.0950031	1
	ATP5L	0.26	0.0950495	1
	CMTM7	0.45	0.0951056	1
	CLIP1	-0.26	0.0951755	1
	MT-ND1	0.56	0.095204	1
	DXO	0.39	0.0952115	1
	PDE6B	0.54	0.0952509	1
	UBAP1	-0.29	0.0952551	1
	LRRC8A	-0.52	0.095284	1
	COMMD8	0.25	0.0953002	1
	SERPINB1	-0.29	0.0953493	1
	CACNB3	-0.55	0.0954793	1
	SCNN1G	-0.39	0.0954881	1
	SLC35E3	0.49	0.095555	1
	MRPS17	-0.34	0.0956391	1
	P4HB	-0.22	0.0957218	1
	MFSD12	0.55	0.0959415	1
	SCAMP2	-0.3	0.0959543	1
	MRPL39	-0.28	0.0961212	1
	CHDH	0.51	0.0961261	1
	SRSF8	-0.19	0.0963944	1
	LAPTM4A	0.26	0.0967205	1
	FHDC1	-0.48	0.0969812	1
	SACM1L	-0.25	0.0970455	1
	PRR15L	0.23	0.0971759	1
	SULT1C2	0.56	0.0972443	1
	PTAR1	0.51	0.097405	1
	BCAS4	-0.32	0.0974145	1
	TTC30A	-0.56	0.0976612	1
	EP400NL	1.08	0.0977267	1
	NIT1	0.32	0.0977769	1
	DAAM1	0.29	0.0978585	1
	ABCB7	0.58	0.0980347	1
	MTMR6	-0.35	0.0981038	1
	FZR1	-0.39	0.0981943	1
	PAIP2	-0.23	0.0983499	1
	SCRN3	0.26	0.0983561	1
	ITGB8	0.56	0.0984572	1
	ARHGEF12	0.3	0.0985778	1
	IGSF22	-0.56	0.098599	1
	WAC	0.22	0.0986206	1
	RALYL	0.53	0.0987033	1
	PIN4	0.32	0.0987038	1
	PRCP	0.59	0.0987664	1
	C4orf3	0.2	0.0987686	1
	RHOBTB1	0.72	0.0988103	1
	SNRPE	0.24	0.098901	1
	ALDH16A1	-0.46	0.0989761	1
	TNRC6B	0.36	0.0991025	1
	PGM2L1	0.63	0.0995825	1
	SLC20A1	-0.33	0.0996208	1
	APPL1	0.31	0.0997861	1
	EIF4B	0.19	0.10018	1
	MFSD9	-0.74	0.100212	1
	ZNF233	0.57	0.100376	1
	ZNF337	-0.54	0.100418	1
	PER2	0.55	0.10053	1
	PPP2R3A	0.42	0.100601	1
	SLFN5	-0.37	0.100839	1
	NPY	0.59	0.100841	1
	MUC3A	-0.66	0.100954	1
	CBX4	0.44	0.101085	1
	PNKP	-0.26	0.101095	1
	SLC35D2	0.37	0.101107	1
	UBE2Q1	0.28	0.101122	1
	TTN	-0.74	0.101125	1
	DUSP14	0.5	0.101575	1
	COG2	-0.26	0.101715	1
	GPR125	-0.79	0.101736	1
	TSPAN12	0.34	0.101775	1
	GON4L	0.3	0.102046	1
	DAO	0.74	0.102102	1
	C1orf115	0.24	0.102117	1
	ADPRHL2	-0.25	0.102158	1
	KAT5	-0.42	0.102203	1
	AQP3	-0.58	0.102322	1
	PDXK	-0.19	0.102512	1
	ABHD4	-0.24	0.102766	1
	ST6GAL1	-0.72	0.102905	1
	CASP7	-0.28	0.102958	1
	EDEM1	-0.47	0.102994	1
	C14orf2	0.28	0.103023	1
	TTC36	0.44	0.103193	1
	WDR6	-0.37	0.103258	1
	USP31	-0.51	0.103441	1
	ELL	-0.5	0.103447	1
	ATE1	-0.37	0.103462	1
	MTF1	-0.42	0.103464	1
	FHIT	0.29	0.103558	1
	FAM120AOS	-0.2	0.103604	1
	DAP	-0.17	0.103904	1
	SCARB2	-0.44	0.103983	1
	EID2	-0.34	0.103992	1
	DAPK1	-0.42	0.104008	1
	PTK2	-0.28	0.104152	1
	ASB13	0.31	0.10416	1
	RPL29	0.24	0.104178	1
	XAF1	-0.74	0.104368	1
	ST3GAL5	-0.41	0.104486	1
	NOTCH2NL	0.96	0.104538	1
	KLHL22	-0.48	0.104568	1
	GBAS	-0.2	0.104904	1
	GTF3C5	-0.24	0.104949	1
	SLC25A13	0.27	0.105043	1
	ISCU	0.26	0.105074	1
	DDIT4L	0.76	0.105298	1
	SLCO5A1	0.87	0.105613	1
	DUSP15	0.5	0.105715	1
	MTCH2	0.17	0.105851	1
	RPS2	0.23	0.105961	1
	ZNF667	0.47	0.106026	1
	DGKZ	-0.37	0.106066	1
	CERS4	0.49	0.106119	1
	EFHD2	-0.24	0.106321	1
	KCNK1	0.55	0.106408	1
	RPS7	0.27	0.106432	1
	COLEC11	0.89	0.106516	1
	ZNF106	0.18	0.106554	1
	RCL1	-0.42	0.106573	1
	HEATR5A	0.47	0.106697	1
	APOM	0.56	0.106722	1
	MBNL2	-0.28	0.106745	1
	CLIC4	0.45	0.106827	1
	RNPS1	-0.2	0.106862	1
	C12orf75	0.39	0.106926	1
	SDHB	0.2	0.106927	1
	IMPDH2	0.24	0.106955	1
	XPR1	0.6	0.107032	1
	RPS9	0.25	0.107155	1
	ANKEF1	-0.36	0.107596	1
	SULT1A2	0.76	0.1076	1
	TOE1	0.56	0.107664	1
	NSMCE4A	-0.25	0.107669	1
	LGALS9	-0.63	0.107674	1
	CUBN	0.78	0.107776	1
	CCNJL	-0.52	0.107844	1
	CADPS2	0.4	0.107884	1
	MIS12	-0.69	0.107907	1
	RPS4X	0.28	0.107989	1
	SEPN1	0.52	0.107996	1
	STAM2	-0.33	0.108054	1
	TMEM126A	0.26	0.108211	1
	FAM193B	-0.42	0.108215	1
	NBPF19	0.42	0.108403	1
	TSPYL1	0.33	0.108579	1
	MT-ATP8	0.64	0.108609	1
	PDAP1	0.34	0.108636	1
	IQCH	0.71	0.108888	1
	MAP4	0.27	0.109013	1
	TBX1	-0.78	0.109144	1
	NXF1	-0.36	0.109243	1
	DACH1	-0.59	0.109262	1
	MBD5	0.71	0.109307	1
	RPE	-0.37	0.109325	1
	HEBP1	-0.22	0.109512	1
	RNF2	0.37	0.109558	1
	DNAJA4	-0.31	0.109598	1
	UGP2	-0.19	0.10967	1
	CSNK2B	-0.34	0.109693	1
	EEF1A1	0.23	0.109782	1
	RBM5	-0.23	0.109797	1
	DNAJC15	0.31	0.109805	1
	RPS13	0.28	0.109864	1
	CDK5RAP2	0.33	0.109939	1
	TMEM183A	0.24	0.110385	1
	FAM101B	0.63	0.110444	1
	GLTP	-0.21	0.110513	1
	AHSA2	-0.66	0.110585	1
	OTUD3	-0.39	0.1106	1
	RHOF	-0.76	0.110753	1
	RPL14	0.26	0.110808	1
	ADM	-0.48	0.110953	1
	ZDHHC5	0.42	0.111007	1
	BCL2L2	0.42	0.111019	1
	RPL7	0.21	0.111028	1
	MT-ND3	0.67	0.111049	1
	RPL37A	0.36	0.111243	1
	SEC24D	-0.51	0.111397	1
	CDK6	0.54	0.111525	1
	CARS	-0.33	0.111818	1
	CSNK1G1	0.42	0.112098	1
	SLC25A5	0.23	0.112338	1
	TBC1D14	-0.5	0.112475	1
	WRAP53	-0.71	0.112558	1
	ATP5E	0.33	0.112725	1
	SP110	-0.65	0.112846	1
	C6orf226	0.34	0.112899	1
	PANK2	-0.23	0.112911	1
	C5orf30	-0.44	0.113011	1
	FAM120A	0.26	0.113023	1
	UTP20	0.76	0.11307	1
	RPL13	0.25	0.11324	1
	TMEM98	0.41	0.11325	1
	FSTL1	-0.54	0.11325	1
	SCMH1	0.26	0.113257	1
	C14orf105	0.37	0.113262	1
	ACTR5	-0.89	0.113358	1
	SFXN3	0.48	0.113402	1
	CNPY2	-0.4	0.113939	1
	XPO6	0.45	0.114128	1
	PXYLP1	-0.47	0.114137	1
	YTHDC2	0.35	0.114243	1
	ARFGAP2	-0.26	0.114312	1
	TRMT2B	-0.42	0.114326	1
	TOMM7	0.29	0.114464	1
	USP30	0.53	0.114514	1
	LARP1	0.25	0.11462	1
	CPE	-0.67	0.114734	1
	PPP1R3F	-0.59	0.114736	1
	SLC31A2	0.75	0.114938	1
	HSD17B4	-0.22	0.114946	1
	ACTR1A	-0.26	0.115083	1
	PPP1R9B	0.56	0.115156	1
	THAP11	-0.27	0.115262	1
	RAB36	0.42	0.115449	1
	RNMT	0.31	0.115502	1
	MPST	0.19	0.115515	1
	FGFBP3	0.67	0.115661	1
	EPM2A	0.43	0.115744	1
	KMT2E	0.22	0.11583	1
	TEKT5	-0.48	0.115868	1
	CDS2	-0.51	0.115933	1
	SHISA3	0.72	0.11616	1
	RPL34	0.3	0.116203	1
	NUFIP1	0.44	0.116347	1
	SLC25A46	0.38	0.116473	1
	ACOT13	0.26	0.116629	1
	TXNL4A	0.21	0.116838	1
	ZNF219	-0.69	0.116916	1
	C12orf45	0.35	0.117153	1
	MCM6	-0.73	0.117343	1
	MACROD2	0.46	0.117358	1
	RALGPS1	-0.35	0.117446	1
	STRN	-0.38	0.117563	1
	IFITM1	-0.72	0.117661	1
	C10orf82	-0.94	0.117678	1
	IMP4	-0.18	0.117728	1
	KLC2	-0.4	0.117821	1
	C1QBP	-0.18	0.117849	1
	FRAT1	-0.66	0.118196	1
	C16orf89	0.89	0.118233	1
	MTIF3	0.2	0.118282	1
	LRRK2	0.73	0.118383	1
	TESK1	-0.51	0.118488	1
	ALG2	-0.38	0.118755	1
	ACSL5	-0.49	0.118884	1
	MYD88	-0.28	0.119336	1
	NCL	0.21	0.119384	1
	HDAC5	0.38	0.119705	1
	ZNF343	-0.51	0.119751	1
	CHMP1B	-0.18	0.120011	1
	DBNDD1	0.42	0.120307	1
	AGFG2	-0.45	0.120537	1
	EMC6	-0.42	0.120813	1
	DIS3L2	-0.37	0.120836	1
	LYRM4	0.31	0.120851	1
	RPL5	0.23	0.120888	1
	ADAM10	-0.35	0.120929	1
	MAP2K1	-0.23	0.120991	1
	KLF12	0.93	0.121001	1
	BDH1	-0.27	0.121122	1
	SFSWAP	-0.38	0.121139	1
	PJA1	-0.4	0.121256	1
	PIFO	0.39	0.121301	1
	FBXL17	0.66	0.121384	1
	COX7C	0.29	0.12141	1
	CYP20A1	-0.33	0.121423	1
	TPRKB	0.26	0.121531	1
	GSTA1	0.47	0.121719	1
	MTG1	-0.41	0.121733	1
	SAP30	-0.56	0.121788	1
	EI24	0.2	0.12181	1
	BET1	-0.26	0.12187	1
	MDH1	0.18	0.12188	1
	TRIM32	0.35	0.121959	1
	TMEM208	0.29	0.122107	1
	ACP6	-0.35	0.122127	1
	CTDSPL	0.21	0.122318	1
	CLASP1	-0.4	0.122365	1
	RNF135	0.2	0.122484	1
	DKC1	-0.22	0.122593	1
	REXO2	-0.22	0.122694	1
	DCXR	0.28	0.122825	1
	TSR2	0.2	0.122897	1
	IRAK2	-0.81	0.12295	1
	FAM109B	-0.61	0.12297	1
	VTA1	-0.24	0.122994	1
	ACSS2	0.28	0.123009	1
	YEATS2	0.48	0.123041	1
	ANKRD36C	-0.79	0.123057	1
	XPO1	0.28	0.123077	1
	COX6A1	0.22	0.12313	1
	OSBP2	-0.78	0.12321	1
	SAMD8	0.65	0.12328	1
	NDUFB1	0.38	0.123301	1
	LIN52	0.4	0.123619	1
	ARMCX6	-0.27	0.123693	1
	ZBTB5	-0.75	0.123751	1
	TMEM106C	0.24	0.123953	1
	WDR5	0.42	0.12409	1
	EFCAB5	-0.59	0.124209	1
	NPAT	0.36	0.124244	1
	TFF3	0.83	0.12441	1
	CTBP2	0.2	0.124512	1
	PIAS3	-0.44	0.124567	1
	FAM53B	-0.55	0.124581	1
	BDH2	0.28	0.124675	1
	CNIH4	0.28	0.124697	1
	GOLGB1	0.21	0.124731	1
	RPL6	0.24	0.124806	1
	RPH3AL	-0.38	0.124863	1
	CECR1	-0.59	0.124905	1
	ZSCAN25	0.55	0.125426	1
	ZNF189	0.47	0.125472	1
	NAIF1	-0.73	0.125539	1
	COQ10B	-0.25	0.125551	1
	FXYD6	0.51	0.125573	1
	LIN7C	-0.27	0.125696	1
	NIPA1	-0.59	0.125849	1
	PQLC2	0.69	0.125953	1
	HMOX2	0.23	0.126042	1
	PAFAH1B2	0.17	0.126052	1
	NEBL	-0.27	0.126161	1
	NDUFA3	0.34	0.126466	1
	RPS27	0.34	0.126487	1
	THOC6	-0.37	0.126488	1
	ARHGAP28	0.61	0.126507	1
	RPL10	0.27	0.126751	1
	C19orf81	0.72	0.126969	1
	ESRRG	0.34	0.127008	1
	BRWD3	0.66	0.127171	1
	WDFY1	-0.31	0.127324	1
	FAM151A	0.72	0.12741	1
	BANP	-0.38	0.127633	1
	ACER2	-0.61	0.127683	1
	PTPRA	-0.31	0.127716	1
	ZNF442	-0.69	0.127783	1
	TMEM184A	-0.51	0.127834	1
	RFX5	-0.4	0.127882	1
	LZTS2	-0.38	0.128002	1
	CCNL1	-0.25	0.128062	1
	ZNHIT1	0.24	0.128092	1
	ADSSL1	0.48	0.128106	1
	SESN3	0.59	0.128304	1
	ORMDL1	0.29	0.128468	1
	PCBD1	0.27	0.128515	1
	PIH1D1	-0.2	0.128735	1
	C2orf47	0.3	0.128795	1
	ZNF502	0.66	0.129036	1
	C1orf54	0.59	0.129038	1
	SLC44A2	-0.29	0.129047	1
	SLC8A1	0.9	0.129157	1
	NOC3L	0.31	0.129213	1
	OTULIN	-0.41	0.129233	1
	DPYSL2	0.65	0.129245	1
	SETBP1	0.46	0.129337	1
	RPA2	-0.23	0.129441	1
	CYB5R3	-0.2	0.129471	1
	PTGER3	-0.4	0.129547	1
	SLC25A10	0.23	0.129576	1
	TCF25	-0.15	0.129621	1
	LPAR3	0.84	0.129659	1
	TK2	0.59	0.129791	1
	ZBTB49	-0.69	0.129835	1
	SERPINA5	0.54	0.129836	1
	NAGLU	0.69	0.129849	1
	SH3BGRL	-0.2	0.129906	1
	F8A1	0.34	0.130218	1
	HEXIM2	-0.43	0.130235	1
	ORC2	-0.49	0.130505	1
	SMG9	0.38	0.130604	1
	SPSB1	-0.72	0.1307	1
	ASAH2	0.75	0.130756	1
	DCAF8	0.28	0.130824	1
	MGLL	0.32	0.130972	1
	MST1	0.85	0.130992	1
	APOBEC3G	-0.41	0.131006	1
	SLC38A2	-0.31	0.131183	1
	MBTPS1	-0.36	0.13149	1
	AATF	0.24	0.131492	1
	MAT2B	-0.2	0.131567	1
	GFM2	0.28	0.131581	1
	PRPS2	-0.32	0.131765	1
	ZNF587B	-0.73	0.131768	1
	TMBIM1	-0.21	0.131877	1
	MAP7D3	0.53	0.13195	1
	FBXO28	0.32	0.132037	1
	POLR3C	-0.36	0.132172	1
	AKT1	-0.28	0.132302	1
	LSM10	0.23	0.132313	1
	MAP2K2	-0.18	0.13238	1
	CFAP53	0.37	0.132415	1
	NUAK2	-0.54	0.13246	1
	COX5A	0.2	0.132563	1
	ZFAND2B	0.22	0.132812	1
	GOLM1	-0.34	0.133062	1
	CCDC137	-0.29	0.133173	1
	RPS29	0.41	0.13328	1
	LMO2	0.47	0.133376	1
	KLF9	0.35	0.133412	1
	ZNF267	-0.49	0.133442	1
	RPS28	0.4	0.133449	1
	ZXDC	-0.49	0.133543	1
	IFITM10	0.61	0.133553	1
	CCNI	0.23	0.133588	1
	TTLL12	-0.25	0.133615	1
	C11orf1	0.23	0.133794	1
	FOXQ1	-0.34	0.133852	1
	TDP2	-0.24	0.134016	1
	ECI2	0.26	0.134112	1
	HTATIP2	0.2	0.134163	1
	CCDC64B	-0.27	0.134464	1
	MBD6	0.53	0.134715	1
	OXCT1	0.39	0.134799	1
	CLDND2	0.65	0.134812	1
	TLE2	-0.2	0.134852	1
	CBR3	-0.53	0.134889	1
	ARIH2	0.2	0.134922	1
	CPPED1	0.23	0.135004	1
	PPP1R36	-0.55	0.135046	1
	SLC38A7	-0.72	0.135057	1
	TM2D3	0.41	0.135095	1
	ARL16	0.26	0.135308	1
	RGS14	0.37	0.135384	1
	HDAC3	-0.2	0.135736	1
	AP1S1	0.31	0.135811	1
	RPS6KB1	-0.3	0.135955	1
	CLK3	-0.26	0.136002	1
	UCP2	-0.24	0.13606	1
	HAAO	0.42	0.136332	1
	MRPL44	0.24	0.136383	1
	USB1	-0.28	0.136405	1
	MTG2	0.47	0.136421	1
	WSB2	-0.18	0.136471	1
	STT3A	-0.28	0.13655	1
	GNB5	0.31	0.136685	1
	NAF1	-0.55	0.136798	1
	PPFIBP1	0.26	0.136884	1
	DNAJC30	-0.35	0.136904	1
	UBXN11	0.36	0.137077	1
	DCDC2	0.33	0.137228	1
	AAK1	0.32	0.137273	1
	IFT46	0.31	0.137288	1
	GEMIN6	0.35	0.137326	1
	RAP1GAP	-0.22	0.137334	1
	REXO1	0.45	0.137371	1
	JMY	0.39	0.137507	1
	ELAVL1	-0.22	0.137522	1
	MAP7D1	-0.27	0.13755	1
	FTH1	0.25	0.137578	1
	ELMO3	-0.38	0.137596	1
	SLC16A4	0.5	0.137619	1
	RBM8A	-0.17	0.137656	1
	TTC6	0.42	0.137661	1
	RAB6B	-0.56	0.137813	1
	RANBP3L	0.38	0.137829	1
	RABGGTA	-0.23	0.137933	1
	NAE1	-0.19	0.138004	1
	RPRD1B	-0.56	0.138062	1
	CYB561A3	-0.39	0.138129	1
	GNPTAB	-0.34	0.138282	1
	LANCL1	-0.3	0.138468	1
	FABP5	0.61	0.138486	1
	MIPOL1	-0.4	0.138566	1
	LRP5	-0.65	0.13868	1
	STX2	-0.57	0.138707	1
	ACAT2	-0.26	0.13876	1
	NUDT18	-0.39	0.138821	1
	CPSF3L	-0.22	0.138872	1
	ZNF76	-0.26	0.138933	1
	SETDB1	-0.51	0.138955	1
	GBP1	-0.38	0.139291	1
	MOB2	-0.27	0.139456	1
	BBS2	-0.3	0.139698	1
	TFAP2B	0.53	0.139804	1
	SOCS4	0.4	0.139975	1
	PADI3	-0.76	0.140076	1
	STK11	-0.34	0.140228	1
	MRPS10	-0.18	0.14025	1
	MTIF2	0.17	0.140597	1
	FAM161A	0.67	0.140651	1
	DAB1	-0.41	0.140702	1
	NCOA2	0.36	0.140853	1
	WDSUB1	-0.31	0.14124	1
	DHX37	0.6	0.141303	1
	PDRG1	-0.24	0.141365	1
	HEXA	0.37	0.141447	1
	EMC10	-0.5	0.141557	1
	CCDC108	0.63	0.141646	1
	PIK3CA	-0.44	0.141687	1
	CTSA	0.39	0.141738	1
	RRAGA	-0.16	0.141768	1
	ACOT8	0.22	0.141928	1
	CD99L2	-0.82	0.141951	1
	PPM1B	-0.21	0.142005	1
	LCP1	-0.46	0.142079	1
	MRI1	-0.65	0.142396	1
	TRIM27	0.26	0.14275	1
	RPL41	0.24	0.142793	1
	PAN3	0.34	0.142882	1
	TRPC4AP	-0.25	0.14303	1
	ARRDC4	0.4	0.143143	1
	DPCD	0.25	0.143324	1
	THNSL1	0.43	0.143369	1
	NUCB1	-0.28	0.143432	1
	STX4	0.26	0.143472	1
	PPP6R2	-0.27	0.143544	1
	RPL4	0.17	0.143583	1
	METTL13	-0.34	0.14359	1
	OXT	0.65	0.143665	1
	AP1M2	0.15	0.14371	1
	HIP1	0.57	0.14378	1
	RAB28	-0.27	0.143837	1
	SUCLG2	-0.16	0.144233	1
	PAQR3	0.56	0.144243	1
	LACE1	0.62	0.144257	1
	UBE2G2	-0.16	0.14438	1
	COTL1	0.3	0.144394	1
	HMG20A	-0.34	0.144438	1
	SZRD1	-0.22	0.144506	1
	PYGO2	-0.25	0.144524	1
	FRMD8	-0.39	0.144606	1
	PKN1	-0.29	0.144661	1
	COMMD2	0.27	0.14473	1
	GLRX5	0.17	0.144766	1
	STXBP6	0.32	0.144999	1
	ITGAE	0.24	0.145055	1
	HSPA13	-0.79	0.145285	1
	NOL11	-0.28	0.14533	1
	PPP3CB	0.33	0.145403	1
	PHC2	-0.23	0.145466	1
	RBBP4	-0.18	0.14547	1
	MAK16	0.32	0.145872	1
	RPS12	0.36	0.145952	1
	KPNA4	0.28	0.146013	1
	RPL13A	0.24	0.146069	1
	HES6	0.69	0.146081	1
	ATXN1L	0.58	0.146138	1
	PAPSS2	0.5	0.14631	1
	ABI1	-0.23	0.146361	1
	AGAP4	-0.59	0.146382	1
	RAB8A	-0.19	0.146407	1
	TMEM55A	-0.25	0.146706	1
	CAMKMT	-0.32	0.146737	1
	ARF1	-0.15	0.14678	1
	AP1G1	0.31	0.147192	1
	H1F0	-0.27	0.147387	1
	FUBP1	0.26	0.147537	1
	RTF1	0.21	0.147599	1
	CNDP2	-0.15	0.147631	1
	MPPED2	-0.24	0.147923	1
	ARID5B	0.18	0.148167	1
	UBE3A	-0.2	0.148285	1
	PTPN3	-0.29	0.148345	1
	NBPF10	0.46	0.148392	1
	SLC52A3	-0.58	0.148589	1
	PBXIP1	0.65	0.148601	1
	PIK3IP1	-0.35	0.148742	1
	CUL4A	-0.23	0.148784	1
	C9orf69	-0.38	0.148914	1
	SYNGR1	-0.28	0.14909	1
	TNK1	0.67	0.149162	1
	NPM2	-0.59	0.149386	1
	HNRNPA1L2	-0.61	0.149414	1
	CTSL	0.4	0.149513	1
	NEURL3	-0.53	0.149804	1
	TMEM65	-0.59	0.14995	1
	WRAP73	0.28	0.150029	1
	TMEM53	0.32	0.150121	1
	ITGB1	-0.33	0.150175	1
	HMBS	-0.22	0.150178	1
	CLSTN1	0.53	0.150226	1
	TPR	0.24	0.150282	1
	SWAP70	-0.21	0.150304	1
	TOB2	0.26	0.150316	1
	CARD6	-0.54	0.150348	1
	IQSEC2	0.38	0.150464	1
	RPS20	0.26	0.150494	1
	C1orf27	-0.35	0.150615	1
	PPP2CB	0.3	0.150976	1
	ZNF493	0.58	0.151051	1
	C11orf63	-0.39	0.151247	1
	PIM1	-0.4	0.151327	1
	EMC3	0.26	0.151557	1
	DARS	0.17	0.151743	1
	SOX9	0.35	0.151834	1
	CPNE4	-0.41	0.152066	1
	SDSL	0.23	0.152154	1
	ABCA1	-0.53	0.152275	1
	UBXN4	0.17	0.152293	1
	UQCRB	0.26	0.152402	1
	RNF126	-0.17	0.152653	1
	GPR89B	0.58	0.152662	1
	LRP3	-0.55	0.152956	1
	CPSF7	-0.38	0.153057	1
	PAQR5	0.35	0.153119	1
	ABCF3	-0.27	0.153298	1
	NDUFA1	0.24	0.153318	1
	TAC3	-0.55	0.15332	1
	HDAC4	0.96	0.153429	1
	CYB5A	0.19	0.153628	1
	SLC16A5	-0.24	0.153646	1
	CEP290	0.3	0.153706	1
	FLAD1	-0.19	0.153883	1
	TMED5	-0.48	0.154169	1
	XAB2	-0.45	0.154229	1
	SGTA	-0.2	0.154274	1
	EPB41L4A	0.25	0.154589	1
	CTAGE5	0.5	0.154639	1
	SLC23A2	-0.74	0.154711	1
	ANKRD29	0.86	0.154779	1
	AFTPH	-0.28	0.154847	1
	VPS36	-0.22	0.154932	1
	UBA52	0.25	0.155013	1
	FH	0.21	0.155146	1
	MED25	0.37	0.155283	1
	ERI3	0.2	0.155293	1
	ADCK4	-0.34	0.155319	1
	TFIP11	0.29	0.155496	1
	SYT17	-0.26	0.155611	1
	BEND3	-0.72	0.155639	1
	ZNF586	-0.5	0.155788	1
	TRAPPC6A	0.2	0.156002	1
	SLC22A5	-0.48	0.156038	1
	HNRNPH2	0.19	0.156177	1
	RPLP2	0.31	0.15621	1
	PPP1R15A	-0.28	0.156377	1
	MALT1	0.44	0.156421	1
	MRPL15	-0.19	0.156476	1
	KCNQ1	-0.53	0.156561	1
	SLCO3A1	0.69	0.156565	1
	VRK2	-0.35	0.156655	1
	METTL15	0.32	0.156691	1
	ANKRD35	-0.6	0.156761	1
	ATRAID	0.2	0.157048	1
	GRSF1	-0.19	0.157129	1
	TRIM44	0.17	0.157133	1
	BOLA3	0.25	0.157214	1
	MPZL1	-0.4	0.157236	1
	C21orf2	-0.32	0.157323	1
	TRIB3	-0.36	0.157349	1
	TBRG4	-0.29	0.157431	1
	MON1B	-0.31	0.157434	1
	HAUS6	0.32	0.157644	1
	ZNF763	-0.53	0.157672	1
	MICA	0.63	0.157725	1
	VCL	-0.42	0.157762	1
	KHSRP	0.34	0.157809	1
	PRDM4	-0.28	0.157915	1
	CXCL12	0.49	0.158066	1
	USP10	-0.23	0.158177	1
	SREK1IP1	0.26	0.158213	1
	ST7	-0.33	0.158386	1
	ASB8	-0.2	0.158474	1
	PAICS	-0.3	0.158481	1
	UPF3A	0.2	0.158548	1
	TMOD3	0.22	0.158718	1
	XIAP	0.33	0.158822	1
	ATG3	-0.18	0.158934	1
	ZNF124	-0.39	0.159027	1
	MED13	0.28	0.159119	1
	KIAA1407	0.32	0.159156	1
	SHB	-0.32	0.159205	1
	VTI1A	-0.34	0.159344	1
	CDKL1	-0.45	0.159394	1
	CSPP1	0.27	0.159507	1
	UTP3	0.5	0.159728	1
	AP1G2	-0.27	0.159816	1
	TBRG1	-0.22	0.159841	1
	RAVER1	-0.6	0.160024	1
	ING3	-0.26	0.160578	1
	ZNF749	0.46	0.160607	1
	ZNF543	0.81	0.160648	1
	SCML1	-0.48	0.160664	1
	GDE1	-0.17	0.160673	1
	RPS24	0.26	0.161059	1
	CDK16	-0.19	0.161341	1
	TMEM219	0.16	0.161437	1
	YES1	0.24	0.161469	1
	CCDC102A	0.66	0.1618	1
	ZNF418	-0.7	0.162075	1
	GLB1	-0.38	0.162147	1
	RBM4	-0.44	0.162265	1
	CLIC5	0.76	0.162325	1
	EPDR1	0.55	0.162409	1
	SETD9	0.31	0.162425	1
	HPS6	-0.39	0.162566	1
	TRAPPC8	-0.3	0.162608	1
	OAS1	-0.41	0.16265	1
	TIFA	-0.33	0.162963	1
	RPS27A	0.27	0.163225	1
	TRAM1	-0.16	0.163307	1
	CAPN13	-0.52	0.163413	1
	SMC3	0.23	0.163413	1
	AKR7A2	0.15	0.163465	1
	VWA9	-0.22	0.16354	1
	USMG5	0.29	0.163615	1
	GK	0.39	0.163766	1
	IAH1	0.24	0.164011	1
	C12orf49	0.21	0.164344	1
	CDKN2C	0.34	0.164398	1
	SUGP2	-0.47	0.164455	1
	SEC24C	-0.41	0.164693	1
	POLR2L	0.29	0.164953	1
	FNTB	-0.29	0.165067	1
	SYS1	0.39	0.165213	1
	TMEM184B	-0.49	0.165641	1
	FAM86C1	-0.52	0.165669	1
	AMD1	-0.36	0.165696	1
	TMEM57	0.37	0.165795	1
	TXNDC17	0.21	0.165884	1
	MID2	-0.4	0.165945	1
	SCAMP5	-0.61	0.165957	1
	TMEM33	0.47	0.16616	1
	FAM107B	-0.28	0.166255	1
	IRAK1	-0.23	0.166293	1
	PIR	-0.33	0.166461	1
	DDR1	-0.54	0.166542	1
	ZNF319	-0.66	0.166954	1
	DMKN	-0.23	0.167041	1
	KDM5A	0.24	0.167075	1
	RBM38	0.59	0.167125	1
	SYMPK	-0.39	0.167181	1
	CDC73	-0.19	0.167456	1
	TCEB3	-0.18	0.167649	1
	ANP32E	0.27	0.167684	1
	ZNF471	-0.58	0.167766	1
	MKNK1	-0.44	0.167896	1
	PRR13	0.2	0.168014	1
	CHID1	0.2	0.16802	1
	RWDD3	-0.41	0.168062	1
	MRPL28	0.2	0.16846	1
	MYEOV2	0.26	0.168679	1
	CCDC25	0.21	0.16868	1
	RNF11	0.17	0.168846	1
	PHKA2	0.52	0.168974	1
	PFDN5	0.23	0.169029	1
	COL9A3	0.67	0.16906	1
	PSCA	-0.33	0.169064	1
	U2AF1L4	-0.46	0.169168	1
	GPCPD1	-0.39	0.169215	1
	KRR1	0.24	0.169328	1
	ZNF334	-0.56	0.169472	1
	UBE2B	0.25	0.169665	1
	IRF2BP2	0.27	0.169824	1
	HOXA6	-0.57	0.169826	1
	EFHD1	0.33	0.16983	1
	RPS4Y1	0.21	0.170051	1
	DYNLL2	0.36	0.170069	1
	AGPAT5	0.36	0.170248	1
	RAB11FIP5	0.26	0.170251	1
	NTAN1	-0.21	0.170276	1
	SLC20A2	-0.44	0.17042	1
	H2AFV	0.22	0.170471	1
	IDNK	0.24	0.170822	1
	SLC39A11	-0.88	0.170823	1
	KANSL1	-0.58	0.170834	1
	ACTR10	-0.16	0.170957	1
	EPN1	-0.25	0.170969	1
	SPHK2	-0.43	0.171099	1
	BASP1	-0.31	0.171203	1
	IRX5	0.67	0.171283	1
	RALGPS2	0.3	0.171423	1
	AKAP13	-0.26	0.171547	1
	LTA4H	0.22	0.171598	1
	GRIP1	-0.63	0.171779	1
	MKNK2	0.21	0.172014	1
	PGAP1	0.68	0.172204	1
	ROR2	-0.74	0.172388	1
	ZNF563	0.41	0.172403	1
	GNA11	-0.23	0.172453	1
	TXNL1	-0.18	0.173191	1
	NCOA4	-0.22	0.173348	1
	PELO	0.29	0.173499	1
	RFC2	-0.37	0.173889	1
	MTCH1	-0.13	0.17435	1
	GAB1	-0.51	0.174385	1
	CYBA	0.26	0.174525	1
	FASN	0.37	0.174538	1
	HUS1	-0.25	0.17463	1
	BAZ2A	-0.3	0.174823	1
	RILPL1	0.37	0.174887	1
	C19orf66	-0.3	0.17504	1
	RPL12	0.3	0.175132	1
	HEXDC	-0.45	0.175186	1
	ATP1B1	0.32	0.175331	1
	TARDBP	0.2	0.17542	1
	PIGBOS1	-0.27	0.175549	1
	LSM4	0.15	0.175998	1
	MRPL49	-0.14	0.17605	1
	OSBPL2	-0.23	0.176172	1
	SCAF4	-0.41	0.176397	1
	RPL15	0.16	0.176427	1
	SETMAR	-0.3	0.176509	1
	ACSL1	-0.22	0.176589	1
	WRB	0.22	0.176707	1
	NIPAL4	-0.58	0.177134	1
	EIF3A	0.19	0.177183	1
	SAMD4B	-0.3	0.177234	1
	DDX54	-0.29	0.17727	1
	FARS2	-0.33	0.177282	1
	PACSIN2	-0.2	0.177362	1
	GORASP2	-0.17	0.177613	1
	TPCN1	-0.47	0.177658	1
	BBC3	-0.46	0.177687	1
	STK38L	-0.36	0.178022	1
	RNF4	-0.21	0.178083	1
	FAM175B	-0.27	0.17821	1
	EEF2	0.23	0.178301	1
	STPG1	0.28	0.178459	1
	PRPF19	0.38	0.178468	1
	PAWR	0.19	0.178565	1
	RNF10	-0.16	0.178623	1
	CYB5R4	-0.3	0.178628	1
	TUBB2B	0.52	0.17875	1
	BTC	0.58	0.178934	1
	DNAJB2	0.29	0.17922	1
	SPCS1	0.18	0.179285	1
	G6PC3	0.44	0.179333	1
	ADAMTS1	0.48	0.179433	1
	GTPBP10	-0.29	0.179571	1
	PLEKHA8	0.45	0.179884	1
	TMSB10	0.2	0.179944	1
	TNK2	0.48	0.179972	1
	SESTD1	0.27	0.180231	1
	KDM4A	-0.35	0.180297	1
	SELM	-0.3	0.180497	1
	SEC14L1	0.4	0.180826	1
	LNX2	-0.46	0.180844	1
	BET1L	-0.25	0.180863	1
	IKZF5	-0.28	0.1809	1
	TRPM3	-0.56	0.180962	1
	ICE2	-0.18	0.181015	1
	ZNF146	-0.25	0.181163	1
	ENO1	-0.15	0.18147	1
	OTUD7B	0.38	0.181645	1
	PRDX5	0.16	0.181674	1
	SLC30A6	0.5	0.181784	1
	OGFOD1	-0.22	0.181913	1
	DNAJC10	0.25	0.182199	1
	PXMP4	0.31	0.182234	1
	RPL3	0.17	0.182265	1
	ALG3	0.3	0.182443	1
	POLE3	-0.17	0.182637	1
	PLEKHF1	-0.38	0.182809	1
	ZNHIT2	-0.26	0.183033	1
	PABPC1	0.18	0.183074	1
	KIAA1377	-0.64	0.183215	1
	ZSCAN32	0.46	0.183275	1
[truncated: 8,598 more rows]
